# Supplementary material for: Characterization of extracellular vesicles from Lactiplantibacillus plantarum
Source: Sci Rep. 2022 Aug 8;12:13330. doi: 10.1038/s41598-022-17629-7 (PMC9360025; doi:10.1038/s41598-022-17629-7)
Supplement: Supplementary file 3 — Supplementary Table S1. [file 41598_2022_17629_MOESM3_ESM.xlsx]

## Sheet: PeakList
Supplementary Table S1. Metabolomic analysis of L. plantarum EVs with LC-MS The identified compounds in the PeakList sheet are annotated in the DBHit sheet.
Peak No.	number fo identified compounds in dataBase	R.T.(min)	m/z(Detected)	Formula	Ionization
1	0	3.01144	116.015	Unknown	[M+H]+
2	0	3.04085	104.507	Unknown	[M+H]+
3	0	3.05058	115.964	Unknown	[M+H]+
4	0	3.0507	171.985	Unknown	[M+H]+
5	1	3.05074	84.9603	CH2Cl2	[M+H]+
6	0	3.05086	121.958	Unknown	[M+H]+
7	0	3.05575	109.023	Unknown	[M+H]+
8	5	3.12663	111.117	C8H14	[M+H]+
9	0	3.15946	97.5149	Unknown	[M+H]+
10	4	3.41625	146.118	C7H15O2N	[M+H]+
11	0	3.42894	130.098	Unknown	[M+H]+
12	1	3.43422	250.013	C14H3O4N1	[M+H]+
13	1	3.43598	142.992	C2H7O3PS	[M+H]+
14	0	3.43674	133.966	Unknown	[M+H]+
15	3	3.43743	262.129	C11H19O6N	[M+H]+
16	2	3.43796	264.066	C16H9O3N	[M+H]+
17	1	3.43943	280.139	C11H21O7N	[M+H]+
18	1	3.4395	295.06	C17H10O5	[M+H]+
19	0	3.43998	168.982	Unknown	[M+H]+
20	0	3.43998	193.065	Unknown	[M+H]+
21	0	3.44155	190.964	Unknown	[M+H]+
22	0	3.44229	228.996	Unknown	[M+H]+
23	0	3.44304	114.997	Unknown	[M+H]+
24	1	3.44321	205.987	C5H7N3S3	[M+H]+
25	1	3.4434	251.034	C8H14O1N2S3	[M+H]+
26	1	3.44341	265.086	C17H12O3	[M+H]+
27	0	3.44381	177.992	Unknown	[M+H]+
28	0	3.44441	213.024	Unknown	[M+H]+
29	0	3.44446	207.967	Unknown	[M+H]+
30	0	3.44455	123.023	Unknown	[M+H]+
31	1	3.44468	223.039	C7H6O1N6S1	[M+H]+
32	1	3.44493	275.009	C8H18S5	[M+H]+
33	1	3.44503	251.993	C6H9O2N3S3	[M+H]+
34	1	3.44521	315.019	C6H6O2N10S2	[M+H]+
35	1	3.44563	230.983	C6H6N4S3	[M+H]+
36	0	3.44574	205.029	Unknown	[M+H]+
37	1	3.44615	285.045	C6H8N10S2	[M+H]+
38	0	3.44636	187.018	Unknown	[M+H]+
39	1	3.44655	246.055	C8H11O4N3S	[M+H]+
40	0	3.44675	231.034	Unknown	[M+H]+
41	0	3.44687	233.982	Unknown	[M+H]+
42	2	3.44758	169.008	C3H2OF6	[M+H]+
43	0	3.44994	192.045	Unknown	[M+H]+
44	3	3.45095	152.057	C5H5ON5	[M+H]+
45	1	3.4511	136.062	C5H5N5	[M+H]+
46	0	3.45181	156.024	Unknown	[M+H]+
47	0	3.45207	133.008	Unknown	[M+H]+
48	1	3.45228	221.06	C7H14O2N2P2	[M+H]+
49	0	3.45246	273.081	Unknown	[M+H]+
50	0	3.45315	161.003	Unknown	[M+H]+
51	0	3.45319	255.071	Unknown	[M+H]+
52	0	3.45348	179.013	Unknown	[M+H]+
53	0	3.45416	151.018	Unknown	[M+H]+
54	0	3.45576	174.034	Unknown	[M+ACN+H]+
55	1	3.45741	133.032	C5H8O2S	[M+H]+
56	0	3.45828	202.029	Unknown	[M+H]+
57	2	3.4587	170.081	C8H11O3N	[M+H]+
58	1	3.45977	104.053	C4H9NS	[M+H]+
59	0	3.46041	144.605	Unknown	[M+H]+
60	1	3.46079	150.059	C5H11NO2S	[M+H]+
61	2	3.46676	332.562	C21H27O14N7P2	[M+2H]2+
62	2	3.46703	123.056	C6H6ON2	[M+H]+
63	1	3.47075	228.146	C9H17O2N5	[M+H]+
64	1	3.4911	286.151	C11H19O4N5	[M+H]+
65	0	3.61905	287.98	Unknown	[M+H]+
66	1	3.62706	262.998	C8H10O2N2S3	[M+H]+
67	0	3.66973	172.019	Unknown	[M+H]+
68	1	3.76392	274.092	C12H19O2NS2	[M+H]+
69	6	3.77556	110.06	C6H7ON	[M+H]+
70	2	3.88194	123.056	C6H6ON2	[M+H]+
71	5	3.91065	130.05	C5H7O3N	[M+H]+
72	0	3.91664	84.045	Unknown	[M+H]+
73	2	4.09005	137.046	C5H4ON4	[M+H]+
74	4	4.11571	166.073	C6H7ON5	[M+H]+
75	0	4.12423	158.093	Unknown	[M+H]+
76	1	4.46214	212.103	C9H13O3N3	[M+H]+
77	3	4.52936	221.092	C11H12O3N2	[M+H]+
78	0	4.6326	86.097	Unknown	[M+H]+
79	11	4.63387	132.102	C6H13NO2	[M+H]+
80	3	4.71064	153.041	C5H4O2N4	[M+H]+
81	1	4.86566	119.049	C8H9ON	[M-NH3+H]+
82	6	4.86823	165.055	C9H11O3N	[M-NH3+H]+
83	1	4.86841	136.076	C8H9ON	[M+H]+
84	6	4.86857	182.081	C9H11NO3	[M+H]+
85	6	4.86899	147.044	C9H11O3N	[M-H2O-NH3+H]+
86	5	4.8697	123.044	C7H6O2	[M+H]+
87	0	5.04363	86.097	Unknown	[M+H]+
88	11	5.04572	132.102	C6H13NO2	[M+H]+
89	0	5.05217	134.106	Unknown	[M+H]+
90	10	5.28225	121.065	C8H8O	[M+H]+
91	4	5.28246	259.092	C10H14O6N2	[M+H]+
92	6	5.43029	110.06	C6H7ON	[M+H]+
93	4	5.62365	166.073	C6H7ON5	[M+H]+
94	3	6.08001	215.139	C10H18O3N2	[M+H]+
95	1	6.2615	226.155	C11H19O2N3	[M+H]+
96	3	6.41234	221.092	C11H12O3N2	[M+H]+
97	1	6.58743	212.103	C9H13O3N3	[M+H]+
98	4	6.59261	268.104	C10H13O4N5	[M+H]+
99	2	6.77275	172.097	C8H13O3N	[M+H]+
100	1	7.2642	155.082	C7H10O2N2	[M+H]+
101	0	7.49209	161.05	Unknown	[M+H]+
102	1	7.89653	254.161	C11H19O2N5	[M+H]+
103	33	7.95958	151.076	C9H10O2	[M+H]+
104	0	8.69312	427.591	Unknown	[M+H]+
105	1	8.73928	387.077	C18H10O1N8S1	[M+H]+
106	1	8.823	255.17	C13H22O3N2	[M+H]+
107	1	8.93796	320.172	C15H21O3N5	[M+H]+
108	2	8.97394	199.108	C9H14O3N2	[M+H]+
109	1	9.00726	254.161	C11H19O2N5	[M+H]+
110	4	9.0179	125.071	C6H8ON2	[M+H]+
111	1	9.03087	295.074	C15H15O4Cl	[M+H]+
112	3	9.14352	215.139	C10H18O3N2	[M+H]+
113	1	9.15542	479.603	C29H52O15N9P1S5	[M+2H]2+
114	0	9.15796	467.598	Unknown	[M+H]+
115	1	9.16147	320.071	C15H9N7S1	[M+H]+
116	0	9.16405	131.049	Unknown	[M+H]+
117	2	9.16531	149.06	C9H8O2	[M+H]+
118	0	9.16641	120.081	Unknown	[M+H]+
119	0	9.16649	103.055	Unknown	[M+H]+
120	9	9.16731	166.086	C9H11NO2	[M+H]+
121	6	9.18071	186.113	C9H15O3N	[M+H]+
122	1	9.19636	487.601	C48H51O5N3S7	[M+2H]2+
123	1	9.20305	256.177	C11H21O2N5	[M+H]+
124	5	9.21645	629.147	C30H28O15	[M+H]+
125	1	9.221	478.097	C13H23O14N3S1	[M+H]+
126	3	9.22195	152.057	C5H5ON5	[M+H]+
127	1	9.22335	315.077	C23H34O3N8P2S3	[M+2H]2+
128	1	9.227	307.079	C27H35O10P3	[M+2H]2+
129	1	9.2282	462.102	C13H23O13N3S1	[M+H]+
130	0	9.25474	183.611	Unknown	[M+H]+
131	2	9.25621	253.13	C11H16O3N4	[M+H]+
132	0	9.32185	361.673	Unknown	[M+H]+
133	2	9.45905	310.129	C15H21O7N	[M-H2O+H]+
134	2	9.47052	328.139	C15H21O7N	[M+H]+
135	2	9.47876	199.108	C9H14O3N2	[M+H]+
136	1	9.48654	255.632	C16H43O5N7S3	[M+2H]2+
137	4	9.55277	279.134	C14H18O4N2	[M+H]+
138	0	9.62897	302.177	Unknown	[M+H]+
139	3	9.64608	169.097	C8H12O2N2	[M+H]+
140	1	9.67747	338.169	C12H29N5P2S1	[M+H]+
141	1	9.69555	322.085	C20H50O8S7	[M+2H]2+
142	3	9.69655	152.057	C5H5ON5	[M+H]+
143	1	9.77385	328.107	C20H13O2N3	[M+H]+
144	0	9.79698	389.69	Unknown	[M+H]+
145	1	9.85963	308.172	C14H21O3N5	[M+H]+
146	1	9.90565	195.123	C8H18O5	[M+H]+
147	1	9.90808	240.181	C8H18O5	[M+(CH3)2NH+H]+
148	4	9.91546	195.149	C11H18ON2	[M+H]+
149	0	9.94397	263.635	Unknown	[M+H]+
150	2	9.95839	220.118	C9H17O5N	[M+H]+
151	1	10.1014	251.15	C12H18O2N4	[M+H]+
152	1	10.1304	201.124	C9H16O3N2	[M+H]+
153	1	10.1307	340.18	C32H54O15	[M+2H]2+
154	0	10.1452	291.666	Unknown	[M+H]+
155	1	10.1856	276.171	C15H21O2N3	[M+H]+
156	0	10.3023	94.0656	Unknown	[M+H]+
157	1	10.3055	105.07	C8H8	[M+H]+
158	2	10.3441	338.145	C38H42O11	[M+2H]2+
159	8	10.3663	247.129	C10H18O5N2	[M+H]+
160	4	10.3906	231.17	C11H22O3N2	[M+H]+
161	2	10.399	289.155	C16H20O3N2	[M+H]+
162	1	10.4627	228.134	C10H17O3N3	[M+H]+
163	1	10.5277	270.192	C12H23O2N5	[M+H]+
164	1	10.5288	218.067	C9H7O2N5	[M+H]+
165	1	10.5855	428.251	C20H45N1S4	[M+H]+
166	4	10.5868	285.135	C14H20O6	[M+H]+
167	2	10.591	229.155	C11H20O3N2	[M+H]+
168	1	10.6018	304.177	C15H21O2N5	[M+H]+
169	1	10.662	561.288	C26H41O2N8P1S1	[M+H]+
170	6	10.6759	139.087	C7H10ON2	[M+H]+
171	2	10.8091	171.113	C8H14O2N2	[M+H]+
172	2	10.8114	367.15	C17H22O7N2	[M+H]+
173	1	10.8659	293.161	C14H20O3N4	[M+H]+
174	0	10.9212	117.96	Unknown	[M+H]+
175	1	10.9824	324.145	C16H21O6N	[M+H]+
176	5	11.0126	175.087	C10H10ON2	[M+H]+
177	1	11.0324	343.188	C16H26O6N2	[M+H]+
178	4	11.0346	229.118	C10H16O4N2	[M+H]+
179	8	11.0402	138.055	C7H7O2N	[M+H]+
180	2	11.0581	118.065	C8H7N	[M+H]+
181	2	11.0588	157.076	C10H8N2	[M+H]+
182	3	11.0603	144.081	C10H9N	[M+H]+
183	4	11.0603	132.081	C9H9N	[M+H]+
184	1	11.0608	170.06	C11H7O1N1	[M+H]+
185	1	11.061	130.065	C9H7N	[M+H]+
186	2	11.061	146.06	C9H7ON	[M+H]+
187	9	11.0611	188.071	C11H12O2N2	[M-NH3+H]+
188	3	11.0615	221.092	C11H12O3N2	[M+H]+
189	9	11.0618	205.097	C11H12N2O2	[M+H]+
190	2	11.0619	159.092	C10H10N2	[M+H]+
191	1	11.0629	158.06	C10H7ON	[M+H]+
192	4	11.0665	209.092	C10H12O3N2	[M+H]+
193	0	11.0672	382.686	Unknown	[M+H]+
194	1	11.0687	237.087	C11H12O4N2	[M+H]+
195	1	11.0919	594.245	C31H35O9N3	[M+H]+
196	1	11.138	521.277	C48H92O6N6S6	[M+2H]2+
197	1	11.1394	227.129	C13H14N4	[M+H]+
198	1	11.227	491.217	C22H41O2N2P3S1	[M+H]+
199	1	11.2762	508.252	C23H45O1N3S4	[M+H]+
200	3	11.2811	281.113	C13H16O5N2	[M+H]+
201	3	11.3165	229.134	C14H16ON2	[M+H]+
202	1	11.3456	242.15	C11H19O3N3	[M+H]+
203	2	11.385	293.113	C14H16O5N2	[M+H]+
204	0	11.4606	300.202	Unknown	[M+H]+
205	0	11.4622	328.233	Unknown	[M+(CH3)2NH-NH3+H]+
206	0	11.4625	283.175	Unknown	[M-NH3+H]+
207	2	11.5076	171.113	C8H14O2N2	[M+H]+
208	1	11.5809	560.293	C16H47O10N7P2	[M+H]+
209	1	11.7777	504.246	C24H33O7N5	[M+H]+
210	3	11.779	674.351	C36H51O11N	[M+H]+
211	3	11.781	337.679	C36H51O11N	[M+2H]2+
212	3	11.788	144.081	C10H9N	[M+H]+
213	1	11.8677	261.123	C14H16O3N2	[M+H]+
214	1	11.8806	455.214	C19H34O12	[M+H]+
215	0	11.9898	372.259	Unknown	[M+H]+
216	1	11.9906	156.081	C11H9N	[M+H]+
217	5	11.9907	247.108	C13H14O3N2	[M+H]+
218	0	11.9944	344.228	Unknown	[M+H]+
219	0	11.9954	327.201	Unknown	[M-NH3+H]+
220	6	11.997	197.129	C10H16O2N2	[M+H]+
221	1	12.0375	385.198	C19H24O3N6	[M+H]+
222	0	12.0414	193.103	Unknown	[M+H]+
223	9	12.0555	205.097	C11H12O2N2	[M+H]+
224	6	12.1197	293.166	C19H20ON2	[M+H]+
225	1	12.1381	407.239	C13H31O3N10P1	[M+H]+
226	1	12.1405	585.325	C30H48O11	[M+H]+
227	1	12.1565	261.123	C14H16O3N2	[M+H]+
228	2	12.1666	199.123	C13H14N2	[M+H]+
229	4	12.1844	217.097	C12H12O2N2	[M+H]+
230	3	12.1853	144.081	C10H9N	[M+H]+
231	1	12.1881	171.092	C11H10N2	[M+H]+
232	1	12.1895	169.076	C11H8N2	[M+H]+
233	1	12.2391	604.298	C29H41O9N5	[M+H]+
234	1	12.2826	428.249	C13H34O5N9P1	[M+H]+
235	1	12.2841	456.281	C13H34O5N9P1	[M+(CH3)2NH-NH3+H]+
236	1	12.2881	411.223	C13H31O5N8P1	[M+H]+
237	4	12.3161	188.071	C11H9O2N	[M+H]+
238	1	12.3179	261.087	C13H12O4N2	[M+H]+
239	1	12.3215	547.298	C19H57O1N4P3S3	[M+H]+
240	1	12.3607	385.245	C18H32N4O5	[M+H]+
241	0	12.3647	374.689	Unknown	[M+H]+
242	6	12.3677	197.129	C10H16O2N2	[M+H]+
243	1	12.3858	555.245	C28H34O8N4	[M+H]+
244	0	12.4497	388.254	Unknown	[M+H]+
245	0	12.451	371.228	Unknown	[M-NH3+H]+
246	1	12.4523	416.286	C19H38O1N3P1S1	[M+(CH3)2NH-NH3+H]+
247	1	12.4705	185.129	C9H16O2N2	[M+H]+
248	4	12.4852	302.15	C16H19O3N3	[M+H]+
249	2	12.5118	227.082	C13H10O2N2	[M+H]+
250	2	12.5324	227.139	C11H18O3N2	[M+H]+
251	0	12.5733	158.097	Unknown	[M+H]+
252	2	12.5743	231.113	C13H14O2N2	[M+H]+
253	1	12.5757	214.086	C13H11O2N	[M+H]+
254	1	12.5933	377.146	C17H20O6N4	[M+H]+
255	4	12.5937	229.097	C13H12O2N2	[M+H]+
256	1	12.6301	445.302	C21H40N4O6	[M+H]+
257	1	12.7051	472.276	C15H38O6N9P1	[M+H]+
258	1	12.7093	455.249	C15H38O6N9P1	[M-NH3+H]+
259	1	12.7099	500.307	C15H38O6N9P1	[M+(CH3)2NH-NH3+H]+
260	1	12.7291	282.124	C16H15O2N3	[M+H]+
261	1	12.7389	243.134	C11H18O4N2	[M+H]+
262	1	12.8157	185.129	C9H16O2N2	[M+H]+
263	1	12.8498	432.281	C13H38O5N9P1	[M+H]+
264	1	12.8575	415.254	C13H38O5N9P1	[M-NH3+H]+
265	4	12.858	199.087	C12H10ON2	[M+H]+
266	1	12.8602	460.312	C13H38O5N9P1	[M+(CH3)2NH-NH3+H]+
267	0	12.8618	158.097	Unknown	[M+H]+
268	2	12.8643	231.113	C13H14O2N2	[M+H]+
269	1	12.8676	440.251	C20H33O6N5	[M+H]+
270	1	12.8715	326.705	C31H53O8N7	[M+2H]2+
271	1	12.873	652.403	C34H54N9P1S1	[M+H]+
272	1	12.9348	169.076	C11H8N2	[M+H]+
273	1	12.9603	264.113	C16H13O1N3	[M+H]+
274	2	12.9673	308.103	C17H13O3N3	[M+H]+
275	1	12.9721	243.113	C14H14O2N2	[M+H]+
276	1	13.0076	288.679	C32H49O8N	[M+2H]2+
277	1	13.0078	461.287	C16H44O1N8S3	[M+H]+
278	1	13.0586	562.324	C20H49O7N7P2	[M+H]+
279	1	13.0633	516.302	C25H46O4N3P1S1	[M+H]+
280	4	13.0673	521.257	C24H40O12	[M+H]+
281	1	13.0686	499.275	C19H57N3P4S2	[M-NH3+H]+
282	1	13.0697	544.333	C25H46O4N3P1S1	[M+(CH3)2NH-NH3+H]+
283	1	13.0935	275.103	C14H14O4N2	[M+H]+
284	0	13.098	369.705	Unknown	[M+H]+
285	4	13.1041	491.287	C24H42O10	[M+H]+
286	1	13.115	301.118	C16H16O4N2	[M+H]+
287	1	13.1159	243.134	C11H18O4N2	[M+H]+
288	2	13.161	227.082	C13H10O2N2	[M+H]+
289	1	13.2012	476.307	C21H41O7N5	[M+H]+
290	1	13.2012	459.28	C21H41O7N5	[M-NH3+H]+
291	1	13.2021	504.338	C21H41O7N5	[M+(CH3)2NH-NH3+H]+
292	7	13.2268	219.113	C12H14O2N2	[M+H]+
293	1	13.2353	461.243	C14H39O3N8P3	[M+H]+
294	1	13.2359	684.393	C35H57O12N	[M+H]+
295	1	13.2395	342.7	C35H57O12N	[M+2H]2+
296	1	13.2779	475.222	C14H37O4N8P3	[M+H]+
297	1	13.2968	508.277	C17H45O4N7S3	[M+H]+
298	1	13.304	568.838	C19O4N6S6	[M+H]+
299	4	13.3185	170.097	C12H14N2	[M-NH3+H]+
300	1	13.3224	491.25	C25H46O1S4	[M+H]+
301	4	13.3267	187.123	C12H14N2	[M+H]+
302	1	13.3785	560.328	C27H50O5N3P1S1	[M+H]+
303	1	13.3804	588.36	C27H50O5N3P1S1	[M+(CH3)2NH-NH3+H]+
304	1	13.3825	543.302	C27H50O5N3P1S1	[M-NH3+H]+
305	1	13.384	565.283	C34H36O4N4	[M+H]+
306	1	13.3889	562.291	C27H44N7P1S2	[M+H]+
307	1	13.3978	659.341	C36H50O11	[M+H]+
308	1	13.3993	330.174	C10H30O1N5P3	[M+H]+
309	1	13.4083	378.201	C15H33N5P2S1	[M+H]+
310	1	13.4215	286.119	C15H15O3N3	[M+H]+
311	1	13.4739	262.098	C16H11O1N3	[M+H]+
312	1	13.5078	204.124	C10H13N5	[M+H]+
313	1	13.5113	520.333	C25H50O4N3P1S1	[M+H]+
314	1	13.5119	548.365	C25H50O4N3P1S1	[M+(CH3)2NH-NH3+H]+
315	1	13.512	503.307	C17H46O7N9P1	[M-NH3+H]+
316	1	13.5136	525.288	C24H44O12	[M+H]+
317	1	13.5144	183.092	C12H10N2	[M+H]+
318	3	13.5296	213.102	C13H12ON2	[M+H]+
319	1	13.5785	334.684	C25H73O2N1P8	[M+2H]2+
320	0	13.59	343.703	Unknown	[M+H]+
321	1	13.5941	264.113	C16H13O1N3	[M+H]+
322	1	13.5943	311.103	C17H14O4N2	[M+H]+
323	1	13.6217	280.108	C16H13O2N3	[M+H]+
324	0	13.6334	182.129	Unknown	[M+H]+
325	1	13.663	604.354	C29H54O6N3P1S1	[M+H]+
326	1	13.6647	632.386	C24H59N7P2S3	[M+(CH3)2NH-NH3+H]+
327	1	13.6653	609.309	C25H56O6N2S4	[M+H]+
328	1	13.666	587.328	C29H54O6N3P1S1	[M-NH3+H]+
329	1	13.6716	306.146	C13H24O5N1P1	[M+H]+
330	2	13.6749	170.118	C9H15O2N	[M+H]+
331	1	13.6764	294.167	C12H19O2N7	[M+H]+
332	3	13.6787	188.128	C9H17O3N	[M+H]+
333	2	13.6949	212.118	C13H13N3	[M+H]+
334	4	13.7091	491.287	C24H42O10	[M+H]+
335	0	13.7872	274.17	Unknown	[M+H]+
336	1	13.791	592.391	C27H54O5N3P1S1	[M+(CH3)2NH-NH3+H]+
337	1	13.7911	547.333	C27H54O5N3P1S1	[M-NH3+H]+
338	1	13.7915	564.359	C27H54O5N3P1S1	[M+H]+
339	6	13.7939	569.315	C34H40O4N4	[M+H]+
340	1	13.8099	277.118	C14H16O4N2	[M+H]+
341	1	13.8521	692.407	C33H62O8N3P1S1	[M+H]+
342	1	13.8565	338.194	C14H23O3N7	[M+H]+
343	1	13.878	473.203	C24H40O1S4	[M+H]+
344	1	13.9123	419.727	C38H63O10N9S	[M+2H]2+
345	2	13.9303	328.159	C36H46O11	[M+2H]2+
346	1	13.9305	631.354	C31H58O7N3P1S1	[M-NH3+H]+
347	1	13.931	648.381	C31H58O7N3P1S1	[M+H]+
348	1	13.9341	676.412	C31H58O7N3P1S1	[M+(CH3)2NH-NH3+H]+
349	1	13.9354	653.336	C18H27O3Cl	[2M+H]+
350	1	13.9366	316.181	C33H50O6N4S	[M+2H]2+
351	1	13.9387	327.172	C18H27O3Cl	[M+H]+
352	2	13.939	333.207	C40H56O8	[M+2H]2+
353	1	13.9391	324.694	C34H49O2N9S1	[M+2H]2+
354	0	13.9414	335.685	Unknown	[M+H]+
355	5	14.0346	123.044	C7H6O2	[M+H]+
356	1	14.0435	318.191	C15H27O6N1	[M+H]+
357	18	14.0436	115.076	C6H10O2	[M+H]+
358	1	14.0458	308.162	C13H26O5N1P1	[M+H]+
359	2	14.0483	613.341	C14H26O7	[2M+H]+
360	1	14.0486	608.386	C29H58O6N3P1S1	[M+H]+
361	1	14.0487	304.696	C31H55O3N5P2	[M+2H]2+
362	0	14.0488	636.417	Unknown	[2M+(CH3)2NH-NH3+H]+
363	0	14.0501	591.359	Unknown	[2M-NH3+H]+
364	1	14.0519	296.183	C32H46O1N8S1	[M+2H]2+
365	1	14.0778	211.144	C11H18O2N2	[M+H]+
366	0	14.0812	368.72	Unknown	[M+H]+
367	0	14.083	360.708	Unknown	[M+H]+
368	0	14.0832	736.433	Unknown	[2M+H]+
369	4	14.1064	199.087	C12H10ON2	[M+H]+
370	1	14.1427	504.79	C11H7O5P3S6	[M+H]+
371	16	14.1603	501.21	C27H32O9	[M+H]+
372	1	14.1695	350.173	C35H54O12S	[M+2H]2+
373	1	14.1711	692.407	C33H62O8N3P1S1	[M+H]+
374	1	14.1712	675.38	C25H73O7P3S3	[M+H]+
375	1	14.1725	697.362	C23H67O5N6P3S3	[M+H]+
376	1	14.1727	349.185	C23H67O5N6P3S3	[M+2H]2+
377	1	14.1738	543.302	C19H43O8N8P1	[M+H]+
378	1	14.1739	720.438	C33H62O8N3P1S1	[M+(CH3)2NH-NH3+H]+
379	1	14.1746	338.194	C35H56O5N4P2	[M+2H]2+
380	1	14.1757	357.167	C16H24O7N2	[M+H]+
381	1	14.177	346.707	C30H61O16N1	[M+2H]2+
382	1	14.178	365.153	C18H24O4N2S	[M+H]+
383	1	14.1783	355.22	C33H73O7P1S3	[M+2H]2+
384	1	14.1785	357.698	C25H67O2N9P4S2	[M+2H]2+
385	1	14.1804	369.236	C15H28O3N8	[M+H]+
386	1	14.1826	383.251	C16H30O3N8	[M+H]+
387	0	14.2792	465.778	Unknown	[M+H]+
388	1	14.2849	474.291	C23H44O3N3P1S1	[M+H]+
389	1	14.2858	335.223	C26H70O1N8P2S3	[M+2H]2+
390	0	14.2864	337.7	Unknown	[M+H]+
391	0	14.2867	330.175	Unknown	[M+H]+
392	1	14.2867	326.71	C24H70O4N5P1S4	[M+2H]2+
393	0	14.2885	340.725	Unknown	[M+H]+
394	1	14.2895	318.197	C33H66O1P4S1	[M+2H]2+
395	1	14.2896	652.412	C25H65O4N7P4	[M+H]+
396	1	14.2898	680.443	C24H70O4N5P1S4	[M+(CH3)2NH-NH3+H]+
397	1	14.29	316.129	C16H17O4N3	[M+H]+
398	36	14.2904	363.254	C22H34O4	[M+H]+
399	1	14.291	635.386	C33H66O1P4S1	[M+H]+
400	0	14.2911	399.749	Unknown	[M+H]+
401	1	14.2914	657.368	C18H29O3Cl	[2M+H]+
402	1	14.2915	329.187	C18H29O3Cl	[M+H]+
403	1	14.2916	457.265	C36H99O8P3S5	[M+2H]2+
404	0	14.2918	382.722	Unknown	[M+H]+
405	1	14.3825	590.356	C24H60O1N5P5	[M+H]+
406	0	14.3867	386.662	Unknown	[M+H]+
407	1	14.3929	736.433	C46H53O2N7	[M+H]+
408	1	14.3941	360.207	C28H74O6N5P1S4	[M-NH3+2H]2+
409	1	14.3941	371.198	C32H73O6P5S1	[M+2H]2+
410	1	14.3943	719.407	C37H73O3N1P4S1	[M-NH3+H]+
411	1	14.3951	372.186	C26H62O8N8S4	[M+2H]2+
412	1	14.3951	368.72	C39H70N3P5	[M+2H]2+
413	1	14.3958	505.303	C26H40O6N4	[M+H]+
414	1	14.3967	379.711	C41H64O4N3P1S2	[M+2H]2+
415	1	14.3967	741.389	C24H69O9N6P5	[M+H]+
416	1	14.3968	382.736	C39H67O6N5P2	[M+2H]2+
417	1	14.3971	377.233	C44H64O10	[M+2H]2+
418	12	14.3973	405.265	C24H36O5	[M+H]+
419	3	14.3974	387.166	C18H26O9	[M+H]+
420	1	14.3976	764.465	C40H71O1N5P2S2	[M+H]+
421	1	14.3976	379.18	C12H29N8P3	[M+H]+
422	1	14.3991	391.249	C37H73O9N4P1S1	[M+2H]2+
423	0	14.4006	380.7	Unknown	[M+H]+
424	1	14.4434	479.278	C48H86O7N4P2S2	[M+2H]2+
425	1	14.454	496.305	C59H79N10P1S1	[M+2H]2+
426	1	14.4561	345.221	C33H72O6P4	[M+2H]2+
427	4	14.4834	245.129	C14H16O2N2	[M+H]+
428	1	14.4857	413.248	C19H41O5P1S1	[M+H]+
429	2	14.5017	385.267	C24H36N2S	[M+H]+
430	1	14.5026	752.923	C34H14O7N2P2S4	[M+H]+
431	1	14.5033	357.236	C44H64N4S2	[M+2H]2+
432	1	14.5038	348.723	C33H66O8N3P1S1	[M+2H]2+
433	0	14.5046	359.714	Unknown	[M+H]+
434	1	14.5049	679.412	C44H50O1N6	[M+H]+
435	1	14.5059	362.738	C36H69O11NS	[M+2H]2+
436	1	14.5059	696.438	C26H74O5N5P1S4	[M+H]+
437	1	14.506	340.209	C26H74O5N5P1S4	[M-NH3+2H]2+
438	1	14.507	371.252	C34H79O10P3	[M+2H]2+
439	4	14.5083	351.2	C16H30O8	[M+H]+
440	1	14.5083	724.47	C36H69O11NS	[M+H]+
441	1	14.509	352.188	C18H21O1N7	[M+H]+
442	4	14.5096	701.394	C16H30O8	[2M+H]+
443	1	14.5261	211.144	C11H18O2N2	[M+H]+
444	2	14.5465	558.329	C29H43O6N5	[M+H]+
445	1	14.5689	376.187	C12H33O2N5S3	[M+H]+
446	0	14.5883	402.712	Unknown	[M+H]+
447	1	14.5896	509.804	C45H87O20N5	[M+2H]2+
448	1	14.5905	501.291	C34H100O10N8P4S3	[M+2H]2+
449	0	14.592	408.675	Unknown	[M+H]+
450	1	14.5931	780.459	C41H74O1N3P5	[M+H]+
451	1	14.5934	382.22	C29H66O13N9P1	[M-NH3+2H]2+
452	0	14.5934	415.74	Unknown	[M+H]+
453	1	14.5936	390.733	C30H86O6N1P1S6	[M+2H]2+
454	1	14.594	404.749	C50H69O2N3S2	[M+2H]2+
455	1	14.5942	394.199	C40H56O1N10P2S1	[M+2H]2+
456	1	14.5944	399.246	C48H68O2N4S2	[M+2H]2+
457	1	14.5949	518.318	C66H74N12	[M+2H]2+
458	1	14.5951	808.491	C42H75O2N5P2S2	[M+H]+
459	1	14.5952	393.211	C34H76O5N2S6	[M+2H]2+
460	1	14.5952	401.724	C35H64O8N9P1S1	[M+2H]2+
461	1	14.5952	409.179	C20H28O5N2S	[M+H]+
462	1	14.5953	1018.6	C35H105O7N9P2S6	[M+H]+
463	1	14.5959	763.433	C33H88N1P7S2	[M-NH3+H]+
464	0	14.5961	520.795	Unknown	[M+H]+
465	1	14.5964	401.194	C16H33O9P1	[M+H]+
466	1	14.5969	785.415	C32H70O13N2P2S1	[M+H]+
467	1	14.5971	413.262	C32H93O6N2P1S6	[M+2H]2+
468	0	14.5993	409.711	Unknown	[M+H]+
469	1	14.5997	427.278	C43H78O7N6P2	[M+2H]2+
470	1	14.666	457.289	C19H54O1P2S3	[M+H]+
471	1	14.6968	758.409	C41H59O12N	[M+H]+
472	1	14.6974	379.708	C41H59O12N	[M+2H]2+
473	1	14.7009	374.201	C11H33O1N7P2S1	[M+H]+
474	0	14.7024	381.727	Unknown	[M+H]+
475	1	14.7029	379.249	C29H84O5N4P4S2	[M+2H]2+
476	1	14.7031	723.438	C39H71N2P5	[M+H]+
477	1	14.7033	370.736	C30H75O3N7P2S3	[M+2H]2+
478	1	14.7034	740.464	C46H65O1N3S2	[M+H]+
479	1	14.7038	384.751	C39H71O6N5P2	[M+2H]2+
480	1	14.7041	768.496	C30H82O6N5P1S4	[M+H]+
481	1	14.7045	393.265	C38H72O6N6P2	[M+CH3NH2-NH3+2H]2+
482	1	14.705	362.223	C39H74N3P5	[M-NH3+2H]2+
483	1	14.7065	407.28	C50H76O1N4S2	[M+2H]2+
484	1	14.707	373.214	C32H77O6P5S1	[M+2H]2+
485	1	14.7197	540.331	C51H106O11N2P4S1	[M+2H]2+
486	1	14.7269	554.348	C25H53O6N3P2	[M+H]+
487	1	14.7274	542.808	C10H9O10P3S5	[M+H]+
488	1	14.7347	535.283	C23H56O1P6	[M+H]+
489	1	14.7396	523.304	C51H103O11N1P4S1	[M-NH3+2H]2+
490	1	14.7423	531.817	C51H103O11N1P4S1	[M+2H]2+
491	1	14.7495	364.233	C12H30O2N9P1	[M+H]+
492	0	14.7745	430.688	Unknown	[M+H]+
493	1	14.7775	416.212	C32H67O7N10P1S3	[M+2H]2+
494	1	14.7783	431.192	C20H30O10	[M+H]+
495	1	14.7786	404.233	C29H85O1N9P8	[M-NH3+2H]2+
496	1	14.7789	807.459	C35H70O3N10S4	[M+H]+
497	1	14.7792	412.746	C41H71O8N5P2	[M+2H]2+
498	1	14.7797	423.737	C35H63O13N11	[M+2H]2+
499	1	14.7801	824.486	C44H72N7P3S1	[M+H]+
500	13	14.7803	415.224	C23H30O5N2	[M+H]+
501	13	14.781	829.441	C23H30O5N2	[2M+H]+
502	1	14.7819	421.259	C41H74O8N6P2	[M+2H]2+
503	1	14.7824	426.762	C43H75O8N5P2	[M+2H]2+
504	1	14.7827	852.517	C37H88O2N5P7	[M+H]+
505	1	14.7831	435.275	C51H74O3N4S2	[M+CH3NH2-NH3+2H]2+
506	0	14.7831	424.725	Unknown	[M+H]+
507	1	14.7834	423.207	C20H40O1P2S2	[M+H]+
508	1	14.7835	449.291	C52H80O12	[M+2H]2+
509	1	14.8375	574.327	C28H54O1N3P3S1	[M+H]+
510	1	14.8557	557.296	C54H86O9N10P2S1	[M+2H]2+
511	1	14.8572	564.822	C50H98O11N9P1S3	[M+2H]2+
512	0	14.859	636.34	Unknown	[2M+H]+
513	0	14.8596	318.673	Unknown	[M+H]+
514	1	14.8608	1106.65	C14H7O9N1P4S3	[2M+H]+
515	1	14.8621	562.344	C47H120O6N4P2S7	[M+2H]2+
516	1	14.8631	545.317	C64H102O4N1P3S2	[M-NH3+2H]2+
517	1	14.864	553.83	C48H112O6N5P5S3	[M+2H]2+
518	1	14.8823	429.293	C52H80O2N4S2	[M+2H]2+
519	1	14.8833	395.227	C14H42O2N2P4	[M+H]+
520	2	14.8837	767.464	C45H67O8P	[M+H]+
521	11	14.8861	406.764	C47H74O8NP	[M+2H]2+
522	1	14.8863	415.278	C33H84O4N8P2S3	[M+CH3NH2-NH3+2H]2+
523	3	14.8865	392.749	C45H70O8NP	[M+2H]2+
524	0	14.8866	403.74	Unknown	[M+H]+
525	3	14.8872	384.235	C45H70O8NP	[M-NH3+2H]2+
526	1	14.8878	401.262	C40H68O5N10S1	[M+2H]2+
527	3	14.888	784.49	C45H70O8NP	[M+H]+
528	11	14.888	812.522	C47H74O8NP	[M+H]+
529	1	14.9037	311.139	C18H18O3N2	[M+H]+
530	2	14.905	265.097	C16H12O2N2	[M+H]+
531	1	14.916	597.857	C27H6O2N1P3S4	[M+H]+
532	1	14.9339	441.188	C15H35O1N6P3S1	[M+H]+
533	1	14.9423	437.238	C17H38O1N6P2S1	[M+H]+
534	15	14.9451	445.22	C25H32O7	[M+H]+
535	1	14.9458	426.246	C38H77O20N1	[M-NH3+2H]2+
536	13	14.946	851.486	C42H76O13P2	[M+H]+
537	1	14.946	453.205	C24H29O3N4P1	[M+H]+
538	1	14.9461	868.512	C44H87O3N1P2S4	[M+H]+
539	1	14.9465	896.543	C39H100O2N1P7S2	[M+H]+
540	1	14.9468	434.759	C33H74O15N9P1	[M+2H]2+
541	1	14.9483	443.273	C33H77O15N10P1	[M+2H]2+
542	1	14.9487	445.75	C49H73O4N5P2S1	[M+2H]2+
543	1	14.9487	448.775	C37H93O8N3P4S2	[M+2H]2+
544	1	14.95	438.225	C44H64O3N10P2S1	[M+2H]2+
545	1	14.95	457.288	C47H89N4P3S3	[M+CH3NH2-NH3+2H]2+
546	1	14.9504	471.304	C39H100O8N4P4S2	[M+2H]2+
547	0	14.9677	530.297	Unknown	[2M+H]+
548	1	14.9866	584.357	C57H110O8N6S5	[M+2H]2+
549	1	14.9908	598.374	C67H106O3N8P4	[M+2H]2+
550	1	14.9914	567.33	C53O3N3P9S4	[M+2H]2+
551	1	14.9926	594.289	C27H43O4N7S2	[M+H]+
552	1	14.9931	586.304	C21H51O11N3S2	[M+H]+
553	1	14.9947	586.835	C48H128O1N3P7S6	[M+2H]2+
554	1	14.9959	575.844	C51H107O22N1S2	[M+2H]2+
555	1	15.0043	1150.68	C64H101O9N3P2S1	[M+H]+
556	1	15.0312	611.857	C17H16O2N3P3S7	[M+H]+
557	2	15.0493	417.24	C21H37O6P	[M+H]+
558	1	15.0504	418.228	C29H27N3	[M+H]+
559	1	15.0504	811.49	C39H75O11N2P1S1	[M+H]+
560	1	15.0509	437.291	C39H89O13P3	[M+CH3NH2-NH3+2H]2+
561	1	15.0511	828.517	C50H73O3N3S2	[M+H]+
562	1	15.0518	451.307	C54H84O3N4S2	[M+2H]2+
563	1	15.0521	423.275	C31H77O14N10P1	[M+2H]2+
564	1	15.054	428.778	C41H82O11N3P1S1	[M+2H]2+
565	1	15.054	414.762	C50H73O3N3S2	[M+2H]2+
566	0	15.0541	425.753	Unknown	[M+H]+
567	1	15.0571	406.249	C50H73O3N3S2	[M-NH3+2H]2+
568	0	15.0882	283.616	Unknown	[M+H]+
569	6	15.1039	459.251	C23H39O7P	[M+H]+
570	1	15.1043	608.848	C57H123O3N3P2S8	[M+2H]2+
571	0	15.109	247.606	Unknown	[M+H]+
572	1	15.1093	448.259	C46H73O8N9S1	[M-NH3+2H]2+
573	1	15.1096	470.788	C47H93O7N1P4S1	[M+2H]2+
574	1	15.1119	479.302	C55H74O6N8	[M+CH3NH2-NH3+2H]2+
575	2	15.1119	616.302	C56H94O29	[M+2H]2+
576	1	15.1122	465.286	C42H91O15P3	[M+2H]2+
577	1	15.1122	456.773	C54H77O5N3S2	[M+2H]2+
578	1	15.1126	467.764	C38H85O16N3P2S1	[M+2H]2+
579	1	15.1132	912.538	C47H85O2N5S5	[M+H]+
580	1	15.1137	601.322	C49H113O10N6P1S7	[M+2H]2+
581	1	15.1142	513.287	C45H91O4N10P3S3	[M+2H]2+
582	0	15.1146	481.779	Unknown	[M+H]+
583	1	15.1152	940.57	C48H87O5N5P2S2	[M+H]+
584	1	15.1153	589.343	C68H110O6N1P3S2	[M-NH3+2H]2+
585	1	15.1154	460.238	C48H70O17	[M+2H]2+
586	1	15.1157	493.317	C50H94O5N6P2S2	[M+2H]2+
587	0	15.1162	475.75	Unknown	[M+H]+
588	1	15.1171	467.233	C22H36O3N4P2	[M+H]+
589	1	15.1182	620.388	C59H13O10N1P8S3	[M+2H]2+
590	1	15.1184	606.37	C46H133O2N8P3S9	[M+2H]2+
591	1	15.1196	597.857	C36H25O9N4P7S10	[M+2H]2+
592	4	15.1251	600.335	C37H45O6N	[M+H]+
593	1	15.1263	342.181	C19H23O3N3	[M+H]+
594	0	15.1301	223.577	Unknown	[M+H]+
595	1	15.1338	550.793	C49H115N1P2S10	[M+2H]2+
596	2	15.1362	509.312	C28H44O8	[M+H]+
597	4	15.142	245.128	C14H16O2N2	[M+H]+
598	1	15.1528	650.396	C26H65O1N7P2S3	[M+H]+
599	1	15.153	664.414	C31H61O6N5S2	[M+H]+
600	11	15.1832	206.081	C11H11O3N	[M+H]+
601	4	15.1878	188.071	C11H9O2N	[M+H]+
602	1	15.1898	130.065	C9H7N	[M+H]+
603	2	15.1904	235.087	C15H10ON2	[M+H]+
604	1	15.2161	445.288	C45H89O3N4P5	[M+2H]2+
605	1	15.217	440.241	C19H38O8N1P1	[M+H]+
606	1	15.2189	872.543	C46H80O1N7P3S1	[M+H]+
607	1	15.2189	436.775	C52H69O5N7	[M+2H]2+
608	1	15.2203	428.262	C44H73O7N9S1	[M-NH3+2H]2+
609	1	15.2204	450.791	C43H86O12N3P1S1	[M+2H]2+
610	1	15.2206	459.304	C47H85O1N8P3S1	[M+CH3NH2-NH3+2H]2+
611	1	15.2216	900.574	C47H89O1N5S5	[M+H]+
612	1	15.2223	642.4	C57H145O1N2P7S6	[M+2H]2+
613	0	15.2227	447.766	Unknown	[M+H]+
614	1	15.224	473.32	C56H80O5N8	[M+2H]2+
615	1	15.2324	630.861	C92H94O1N1P1	[M+2H]2+
616	1	15.2343	628.383	C35H14O24N9P9S1	[M+2H]2+
617	1	15.2351	623.335	C68H108O10S5	[M+2H]2+
618	1	15.2354	611.357	C64H125O3N1P6S3	[M-NH3+2H]2+
619	1	15.2359	415.893	C70H99O6N6P3S1	[M+3H]3+
620	1	15.2392	638.847	C19H16O3N2P2S8	[M+H]+
621	1	15.2398	619.87	C55H115O24N1S2	[M+2H]2+
622	1	15.2411	637.813	C15H9O2N7P2S8	[M+H]+
623	1	15.2441	622.347	C23H67O1N3P4S3	[M+H]+
624	3	15.2452	630.33	C34H47O10N	[M+H]+
625	1	15.2478	407.907	C47H137O5N2P5S8	[M+3H]3+
626	1	15.2518	663.896	C31H10O1N3P1S6	[M+H]+
627	1	15.2536	392.161	C22H21O4N3	[M+H]+
628	1	15.2618	956.564	C41H104O4N1P7S2	[M+H]+
629	1	15.2622	984.596	C52H88O3N7P3S1	[M+H]+
630	1	15.263	487.299	C49H93O5N4P5	[M+2H]2+
631	1	15.2632	515.33	C45H114O2N4P2S7	[M+2H]2+
632	1	15.2633	478.786	C45H86O14N3P1S1	[M+2H]2+
633	1	15.2633	470.272	C45H86O14N3P1S1	[M-NH3+2H]2+
634	1	15.2639	501.315	C40H94O11N8P4	[M+CH3NH2-NH3+2H]2+
635	0	15.2649	497.763	Unknown	[M+H]+
636	1	15.2653	482.251	C38H79O10N10P1S3	[M+2H]2+
637	1	15.267	489.777	C45H87O6N7P4S1	[M+2H]2+
638	1	15.2676	492.802	C60H84O1N5P3	[M+2H]2+
639	2	15.2864	328.166	C18H21O3N3	[M+H]+
640	7	15.3011	219.095	C22H28O9	[M+2H]2+
641	1	15.3207	213.16	C11H20O2N2	[M+H]+
642	1	15.3403	660.328	C32H50O2N7P1S2	[M+H]+
643	1	15.3406	430.568	C48H135O7N4P7S6	[M+3H]3+
644	1	15.3423	664.413	C51H39O8N1P10S7	[M+2H]2+
645	1	15.3435	645.348	C57H132O6P8S4	[M+2H]2+
646	1	15.345	660.86	C23H6O1N8P6S2	[M+H]+
647	1	15.3475	678.427	C64H149O2N2P7S5	[M+2H]2+
648	1	15.3476	652.874	C83H101O12N1	[M+2H]2+
649	1	15.3481	422.582	C74H112O5N2P4S1	[M+3H]3+
650	1	15.3488	652.343	C48H126O9N8P8S3	[M+2H]2+
651	1	15.3489	633.37	C59H103O18N13	[M-NH3+2H]2+
652	1	15.3497	650.396	C51H18O23N1P1S8	[M+2H]2+
653	0	15.3515	428.592	Unknown	[M+H]+
654	1	15.3543	641.883	C59H103O18N13	[M+2H]2+
655	1	15.3682	481.317	C41H100O1N5P5S3	[M+CH3NH2+2H]2+
656	1	15.3688	450.275	C58H74O8	[M+2H]2+
657	1	15.3688	472.804	C46H94O8N3P1S3	[M+2H]2+
658	1	15.3693	458.788	C43H86O13N3P1S1	[M+2H]2+
659	1	15.3694	467.302	C36H97O10N6P1S4	[M+2H]2+
660	1	15.3698	685.909	C17H20O1N9P1S9	[M+H]+
661	1	15.3714	916.569	C64H74N3P1	[M+H]+
662	1	15.3987	1028.62	C46H98O4N9P5S1	[M+H]+
663	1	15.3999	504.265	C25H47O1N1P2S2	[M+H]+
664	1	15.4051	514.815	C43H98O8N9P1S4	[M+2H]2+
665	1	15.4056	509.312	C44H105O3N6P5S3	[M+2H]2+
666	1	15.406	511.79	C41H102O3N7P7S2	[M+2H]2+
667	1	15.4081	500.799	C43H107O3N3P2S7	[M+2H]2+
668	1	15.4082	523.328	C45H107O3N6P5S3	[M+CH3NH2-NH3+2H]2+
669	1	15.4084	492.286	C47H90O15N3P1S1	[M-NH3+2H]2+
670	1	15.409	1000.59	C43H100O6N5P7	[M+H]+
671	6	15.428	383.171	C19H26O8	[M+H]+
672	1	15.4283	666.373	C33H57O3N5P2S1	[M+H]+
673	1	15.4446	730.452	C35H74O6N1P3S1	[M+H]+
674	1	15.4481	700.44	C37H61O2N7S2	[M+H]+
675	1	15.4484	674.887	C80H110O7N5P1S2	[M+2H]2+
676	0	15.45	472.618	Unknown	[M+H]+
677	1	15.4516	667.362	C44H120O24N10S5	[M+2H]2+
678	1	15.4543	672.409	C58H142O8N4S10	[M+2H]2+
679	1	15.4545	655.383	C35H12O35N7P5S2	[M+2H]2+
680	1	15.4549	437.258	C64H126O14P2S4	[M+3H]3+
681	1	15.4559	442.933	C32H31O37P1S9	[M+3H]3+
682	1	15.4571	700.411	C37H59O4N5P2	[M+H]+
683	1	15.4573	674.357	C38H53N5P2S1	[M+H]+
684	1	15.4594	663.896	C78H116O3N5P5	[M+2H]2+
685	1	15.4609	450.92	C38H20O35N2P2S7	[M+3H]3+
686	1	15.4685	454.284	C24H36N7P1	[M+H]+
687	1	15.4713	448.609	C78H129N2P7S1	[M+3H]3+
688	0	15.5061	494.817	Unknown	[M+H]+
689	1	15.5153	489.315	C42H105O2N6P5S3	[M+2H]2+
690	1	15.5159	480.802	C58H84O1N5P3	[M+2H]2+
691	1	15.5192	503.33	C50H98O6N6P2S2	[M+2H]2+
692	1	15.5362	465.267	C28H37O2N2P1	[M+H]+
693	1	15.5397	533.803	C63H88O9N1P1S1	[M+2H]2+
694	1	15.5416	463.953	C16H10O2N5P1S4	[M+H]+
695	1	15.5441	531.325	C46H109O4N6P5S3	[M+2H]2+
696	1	15.5461	514.299	C29H17O7P9S9	[M-NH3+2H]2+
697	1	15.5505	722.453	C38H59O3N9S1	[M+H]+
698	1	15.552	470.611	C58H16O31N1P5S1	[M+3H]3+
699	1	15.5537	703.853	C13H13O15N5S7	[M+H]+
700	1	15.5555	688.387	C32H58O7N5P1S1	[M+H]+
701	1	15.5558	459.919	C63H109O23N8P1	[M+3H]3+
702	0	15.5558	458.612	Unknown	[M+H]+
703	1	15.5571	689.375	C55H18O21N1P3S8	[M+2H]2+
704	1	15.558	696.9	C52H16O28N4P8	[M+2H]2+
705	1	15.5584	694.422	C68H18O14N3P1S8	[M+2H]2+
706	1	15.5586	451.933	C53H149O8N2P5S8	[M+3H]3+
707	1	15.5588	677.396	C54H12O16N9P9S1	[M+2H]2+
708	1	15.56	469.906	C16H10O4N1P3S3	[M+H]+
709	1	15.56	468.96	C65H22O20N2P2S6	[M+3H]3+
710	1	15.5609	463.284	C53H41O12N1P8S8	[M+3H]3+
711	1	15.5613	457.609	C55H23O25P1S8	[M+3H]3+
712	1	15.5639	704.355	C24H71O5N3P2S5	[M+H]+
713	1	15.5651	685.909	C43H20O24N10P10	[M+2H]2+
714	1	15.5702	465.596	C70H14O14P4S6	[M+3H]3+
715	1	15.6088	233.098	C15H38O4N4P2S2	[M+2H]2+
716	1	15.6221	612.34	C31H49O11N	[M+H]+
717	1	15.6315	484.933	C16H9O8N2P1S3	[M+H]+
718	1	15.6323	727.401	C21H62O13N10S2	[M+H]+
719	1	15.6336	744.467	C71H21O24N5S5	[M+2H]2+
720	1	15.6368	490.257	C30H35O5N	[M+H]+
721	1	15.6384	718.913	C69H148O4N1P3S9	[M+2H]2+
722	1	15.6409	511.328	C66H88O5N2S1	[M+2H]2+
723	1	15.6416	474.594	C73H129O5N4P9	[M+3H]3+
724	1	15.6419	502.814	C51H97O4N5S5	[M+2H]2+
725	1	15.6423	494.301	C42H106O6N2P4S4	[M+2H]2+
726	1	15.6442	485.287	C69H134O10N8P6S1	[M+3H]3+
727	1	15.6448	480.271	C54H12O28N8P6S1	[M+3H]3+
728	1	15.6451	716.436	C60H136O19N8P2S3	[M+2H]2+
729	1	15.6467	477.96	C14H12O8N3P1S3	[M+H]+
730	2	15.647	466.609	Multiple Formula	[M+3H]3+
731	1	15.6471	699.409	C56H12O32N3P1S4	[M+2H]2+
732	1	15.6487	710.399	C35H61O4N5P2S1	[M+H]+
733	1	15.6488	483.635	C56H13O33N10P1S2	[M+3H]3+
734	1	15.6498	707.922	C24H8O8N9P3S2	[M+H]+
735	8	15.6617	473.288	C28H40O6	[M+H]+
736	1	15.6641	567.355	C64H92O10N8	[M+2H]2+
737	1	15.6676	553.338	C40H12O6N3P5S10	[M+2H]2+
738	1	15.6686	536.312	C62H82O10N6	[M+2H]2+
739	1	15.6694	544.825	C42H109O17N3S5	[M+2H]2+
740	1	15.6758	499.313	C17H42O5N10S1	[M+H]+
741	1	15.7201	507.99	C15H25O4N1S7	[M+H]+
742	1	15.7344	411.178	C12H36O3N4P2S2	[M+H]+
743	1	15.7358	492.635	C69H31O7N7P10S3	[M+3H]3+
744	0	15.7364	488.611	Unknown	[M+H]+
745	1	15.738	367.183	C42H52O11	[M+2H]2+
746	1	15.7385	486.96	C51H19O31N10P1S5	[M+3H]3+
747	1	15.7393	481.284	C49H49O14N1P10S8	[M+3H]3+
748	1	15.7417	721.422	C60H157O6N2P9S5	[M+2H]2+
749	1	15.7436	729.935	C17H27O5N7S10	[M+H]+
750	0	15.7449	632.698	Unknown	[M+H]+
751	1	15.7469	489.27	C63H125O18N10P5	[M+3H]3+
752	1	15.7669	533.341	C45H110O5N8P2S5	[M+2H]2+
753	1	15.7677	516.816	C14H3O6N2P3S4	[M+H]+
754	1	15.7727	524.828	C16O9N2S5	[M+H]+
755	1	15.7887	243.088	C12H10O2N4	[M+H]+
756	1	15.7889	575.351	C64H92O11N8	[M+2H]2+
757	1	15.7902	566.838	C23H9P7S2	[M+H]+
758	1	15.7907	558.325	C47H112O12N2P6S1	[M+2H]2+
759	1	15.7991	562.822	C58H96O3N9P3S2	[M+2H]2+
760	1	15.8004	647.373	C88H187O20N4P1S9	[M+3H]3+
761	1	15.8082	509.623	C51H20O39N8P2S3	[M+3H]3+
762	1	15.8221	514.284	C26H43O7NS	[M+H]+
763	1	15.8226	512.986	C63H31O28N6P7	[M+3H]3+
764	1	15.8236	532.008	C24H9O10N3S1	[M+H]+
765	1	15.8261	501.635	C72H131O29N3	[M+3H]3+
766	1	15.8262	503.945	C55H24O26N7P9S1	[M+3H]3+
767	1	15.8265	514.638	C80H143O10N4P3S4	[M+3H]3+
768	1	15.8304	751.948	C72H131O29N3	[M+2H]2+
769	0	15.8721	533.631	Unknown	[M+H]+
770	1	15.8833	538.328	C32H47N3S2	[M+H]+
771	1	15.8838	555.354	C30H50O9	[M+H]+
772	1	15.8839	546.841	C22H5N2P7S1	[M+H]+
773	1	15.8856	557.012	C12H18O6N10P2S3	[M+H]+
774	1	15.8935	677.058	C37H16O6N4S2	[M+H]+
775	1	15.8971	597.365	C69H113O2N2P1S5	[M+2H]2+
776	1	15.8981	580.339	C33O35N1P3S3	[M+2H]2+
777	1	15.8985	588.852	C18H6O13P2S3	[M+H]+
778	6	15.9019	171.102	C9H14O3	[M+H]+
779	1	15.9034	662.049	C27H24O9N3P1S3	[M+H]+
780	1	15.9035	782.475	C71H155O12N6P9	[M+2H]2+
781	1	15.9061	773.962	C21H18O23N3P3	[M+H]+
782	2	15.9089	527.661	Multiple Formula	[M+3H]3+
783	1	15.9141	521.986	C67H161O18N2P7S2	[M+3H]3+
784	1	15.9152	529.313	C21H51O1N6P3S1	[M+H]+
785	0	15.916	546.683	Unknown	[M+H]+
786	1	15.9446	676.724	C14H7O4N4P3S9	[M+H]+
787	3	15.9574	581.366	C32H52O9	[M+H]+
788	1	15.9815	848.514	C89H59O3N1P6S10	[M+2H]2+
789	1	15.982	554.661	C81H23O28N10P1S2	[M-NH3+3H]3+
790	1	15.9834	833.022	C21H33O19N4P5S1	[M+H]+
791	1	15.9852	561.36	C25H48O8N6	[M+H]+
792	1	15.9891	691.399	C92H183O34N8P1S3	[M+3H]3+
793	1	15.9938	543.283	C33H38O5N2	[M+H]+
794	1	15.9959	536.661	C79H22O37N1P1	[M+3H]3+
795	1	16.0003	602.352	C26H57O6N3P2S1	[M+H]+
796	1	16.0058	247.144	C14H18O2N2	[M+H]+
797	1	16.0061	610.865	C20H7O13P5	[M+H]+
798	1	16.0193	445.245	C46H64O10N8	[M+2H]2+
799	1	16.0475	567.992	C95H148O14N2S5	[M+3H]3+
800	0	16.0529	586.697	Unknown	[M+H]+
801	1	16.0673	575.701	C66H70O32P2S9	[M+3H]3+
802	1	16.0742	855.036	C43H29O4N2P7	[M+H]+
803	1	16.0774	854.537	C41H77O4N9P2S1	[M+H]+
804	1	16.0788	828.979	C68H163O20N5P2S7	[M+2H]2+
805	3	16.079	198.092	C13H11ON	[M+H]+
806	1	16.0899	721.085	C41H27O1N2P3S2	[M+H]+
807	1	16.0968	735.76	C18H17O1N3P4S10	[M+H]+
808	1	16.0989	818.49	C55H59N7	[M+H]+
809	1	16.1157	641.391	C71H116O8N4S4	[M+2H]2+
810	1	16.1331	591.044	C20H15O10N8P1S1	[M+H]+
811	1	16.138	573.34	C73H152O32N8S2	[M+3H]3+
812	1	16.1394	876.548	C42H90O7N1P5	[M+H]+
813	1	16.1406	595.707	C92H68O7N2P8S7	[M+3H]3+
814	1	16.1413	753.12	C29H30O16N4P2	[M+H]+
815	1	16.1465	571.688	C83H36O22N10P4S2	[M+3H]3+
816	1	16.1473	738.111	C28H28O15N5P1S1	[M+H]+
817	2	16.148	235.087	C15H10ON2	[M+H]+
818	1	16.1515	877.05	C60H16O1N2S3	[M+H]+
819	1	16.1559	766.454	C30H82O4N3P7	[M+H]+
820	1	16.1574	893.544	C66H54O37N9P3S4	[M+2H]2+
821	2	16.1633	625.392	C34H56O10	[M+H]+
822	1	16.1671	752.786	C28O16S5	[M+H]+
823	1	16.1677	314.186	C18H23O2N3	[M+H]+
824	1	16.1717	766.118	C29H32O10N7P1S3	[M+H]+
825	1	16.1726	342.181	C19H23O3N3	[M+H]+
826	3	16.1775	279.077	C16H10O3N2	[M+H]+
827	1	16.1904	750.101	C20H37O19N3P2S2	[M+H]+
828	1	16.1911	221.071	C14H8ON2	[M+H]+
829	1	16.1993	229.061	C12H8O3N2	[M+H]+
830	1	16.2054	605.387	C20H60O6N8S3	[M+H]+
831	1	16.2233	767.127	C19H56O1N6P2S10	[M+H]+
832	1	16.2289	376.166	C19H22O4N3F	[M+H]+
833	1	16.2359	630.389	C30H63O6N1S3	[M+H]+
834	1	16.2395	764.777	C20H22N2P6S9	[M+H]+
835	1	16.2396	780.121	C23H37O17N5P4	[M+H]+
836	1	16.2426	262.134	C17H15N3	[M+H]+
837	1	16.2479	581.021	C12H30O8N4P2S5	[M+H]+
838	0	16.2749	626.694	Unknown	[M+H]+
839	1	16.2754	574.085	C13H35N9S8	[M+H]+
840	1	16.2787	612.018	C19H14O13N7P1S1	[M+H]+
841	1	16.2876	795.806	C33H11N3P6S5	[M+H]+
842	1	16.292	620.062	C22H29O4N5S6	[M+H]+
843	1	16.3186	633.714	C16O5N3P1S9	[M+H]+
844	1	16.3202	796.813	C19H30O4P6S9	[M+H]+
845	1	16.3217	794.127	C94H103O50N7P6S2	[M+3H]3+
846	1	16.3278	794.796	C26H10O10N2P4S5	[M+H]+
847	1	16.3618	627.026	C13H22O13N8S4	[M+H]+
848	1	16.3632	610.374	C28H57O7N3P2	[M+H]+
849	2	16.3638	811.488	C43H70O14	[M+H]+
850	1	16.3707	808.803	C33O14N2S5	[M+H]+
851	1	16.3743	824.147	C24H40O17N7P3S	[M+H]+
852	1	16.3883	596.098	C38H18O1N3P1S1	[M+H]+
853	1	16.3884	552.173	C20H45N3S7	[M+H]+
854	1	16.3993	823.478	C98H110O50N9P1S7	[M+3H]3+
855	3	16.3998	618.363	C35H47O5N5	[M+H]+
856	1	16.4157	840.84	C34H7O13N2P3S3	[M+H]+
857	1	16.4196	632.041	C19H26O2N9P5S2	[M+H]+
858	1	16.4197	618.111	C28H29O9N1P2S1	[M+H]+
859	1	16.4416	838.489	C37H74O8N7P3	[M+H]+
860	1	16.4454	838.155	C47H31O1N7S4	[M+H]+
861	2	16.4529	146.06	C9H7ON	[M+H]+
862	1	16.4628	629.118	C19H28O14N6S2	[M+H]+
863	1	16.4819	648.39	C93H59O29N6P5S2	[M+3H]3+
864	1	16.4837	853.164	C43H32O19	[M+H]+
865	1	16.485	645.064	C18H41O1N4P5S5	[M+H]+
866	2	16.548	650.88	Multiple Formula	[M+2H]2+
867	1	16.554	640.124	C97H125O49N10P9S2	[M+4H]4+
868	1	16.5548	651.131	C23H43O5N2P1S6	[M+H]+
869	1	16.5768	884.866	C34H26O1N2P10S3	[M+H]+
870	1	16.5864	657.723	C16H4O8N1P1S9	[M+H]+
871	1	16.6032	657.388	C26H57O7N8P1S1	[M+H]+
872	1	16.6037	392.161	C22H21O4N3	[M+H]+
873	2	16.6083	300.171	C17H21O2N3	[M+H]+
874	1	16.6109	683.758	C17H6O11N1P5S4	[M+H]+
875	1	16.6169	674.416	C91H67O37N8P3S2	[M+3H]3+
876	10	16.6365	673.144	C28H32O17S	[M+H]+
877	1	16.6494	684.151	C29H34O14N1P1S1	[M+H]+
878	1	16.7179	515.307	C18H43O7N8P1	[M+H]+
879	0	16.7631	526.564	Unknown	[M+H]+
880	1	16.7646	276.15	C10H23N5P2	[M+H]+
881	2	16.7817	235.087	C15H10ON2	[M+H]+
882	1	16.7988	227.175	C12H22O2N2	[M+H]+
883	1	16.8174	733.117	C33H33O13P1S2	[M+H]+
884	2	16.8575	300.171	C17H21O2N3	[M+H]+
885	0	16.8594	548.577	Unknown	[M+H]+
886	1	16.8683	730.766	C85H108O44P10S2	[M-NH3+3H]3+
887	1	16.9152	745.441	C85H101O49N3P2S7	[M+3H]3+
888	19	16.9299	423.13	C20H22O10	[M+H]+
889	1	16.9442	437.146	C22H20O6N4	[M+H]+
890	1	16.9543	777.143	C31H37O8N6P5	[M+H]+
891	1	16.9679	376.166	C19H22O4N3F	[M+H]+
892	1	16.9708	374.15	C22H19O3N3	[M+H]+
893	1	16.9723	348.171	C21H21O2N3	[M+H]+
894	0	16.9875	282.632	Unknown	[M+H]+
895	1	17.0272	276.181	C13H25O5N1	[M+H]+
896	6	17.0718	261.16	C15H20O2N2	[M+H]+
897	1	17.0928	603.359	C88H117O48N9P10S1	[M+4H]4+
898	1	17.1329	614.366	C90H126O48N7P3S9	[M+4H]4+
899	0	17.1368	185.071	Unknown	[M+H]+
900	1	17.1378	312.134	C17H17O3N3	[M+H]+
901	1	17.1411	264.113	C16H13O1N3	[M+H]+
902	3	17.1411	284.139	C16H17O2N3	[M+H]+
903	1	17.1464	298.119	C16H15O3N3	[M+H]+
904	1	17.1469	346.14	C17H19O5N3	[M+H]+
905	1	17.1485	316.129	C16H17O4N3	[M+H]+
906	1	17.1763	625.372	C100H126O47N5P3S8	[M+4H]4+
907	8	17.1836	373.151	C17H24O9	[M+H]+
908	1	17.2394	446.146	C22H23O9N	[M+H]+
909	1	17.2554	647.385	C32H59O7N2P1S1	[M+H]+
910	1	17.307	407.135	C21H18O5N4	[M+H]+
911	1	17.3077	301.249	C16H32O3N2	[M+H]+
912	1	17.3963	237.149	C14H24O5	[M-2(H2O)+H]+
913	1	17.4047	159.117	C12H14	[M+H]+
914	1	17.406	508.172	C26H25O8N3	[M+H]+
915	1	17.4131	373.166	C22H20O2N4	[M+H]+
916	49	17.4295	255.065	C15H10O4	[M+H]+
917	1	17.4985	326.124	C8H19O5N7S1	[M+H]+
918	1	17.5235	396.119	C12H31O5N1P2S2	[M+H]+
919	1	17.5426	334.155	C20H19O2N3	[M+H]+
920	1	17.5435	130.065	C9H7N	[M+H]+
921	1	17.5446	214.086	C13H11O2N	[M+H]+
922	0	17.6073	185.071	Unknown	[M+H]+
923	1	17.6101	329.255	C16H32O3N4	[M+H]+
924	1	17.6193	312.253	C18H33O3N1	[M+H]+
925	3	17.6227	144.138	C8H17ON	[M+H]+
926	0	17.651	313.652	Unknown	[M+H]+
927	11	17.7282	285.076	C16H12O5	[M+H]+
928	1	17.7612	327.098	C17H14O5N2	[M+H]+
929	2	17.7659	295.144	C18H18O2N2	[M+H]+
930	1	17.8112	424.114	C13H31O6N1P2S2	[M+H]+
931	13	17.8895	445.187	C24H28O8	[M+H]+
932	1	17.8993	438.13	C20H18O2NF7	[M+H]+
933	1	17.9179	342.108	C17H15O5N3	[M+H]+
934	1	17.9914	404.264	C20H37O7N1	[M+H]+
935	2	18.0087	285.087	C15H12O4N2	[M+H]+
936	9	18.0112	248.201	C16H25ON	[M+H]+
937	40	18.0138	421.187	C22H28O8	[M+H]+
938	7	18.0853	524.262	C30H37O7N	[M+H]+
939	8	18.1682	168.066	C8H9O3N	[M+H]+
940	1	18.1751	444.177	C23H29O2N3S2	[M+H]+
941	1	18.2318	410.135	C13H33O5N1P2S2	[M+H]+
942	1	18.2605	370.103	C10H29O5N1P2S2	[M+H]+
943	6	18.2608	263.082	C16H10O2N2	[M+H]+
944	2	18.2672	309.087	C17H12O4N2	[M+H]+
945	114	18.4295	219.174	C15H22O	[M+H]+
946	1	18.4367	384.119	C18H22O6NCl	[M+H]+
947	1	18.4435	325.249	C18H32O3N2	[M+H]+
948	2	18.4933	366.109	C18H20O5NCl	[M+H]+
949	0	18.4992	121.029	Unknown	[M+H]+
950	4	18.5011	241.05	C14H8O4	[M+H]+
951	1	18.517	457.187	C26H24O4N4	[M+H]+
952	27	18.7087	245.081	C14H12O4	[M+H]+
953	3	18.7115	144.138	C8H17ON	[M+H]+
954	1	18.731	356.124	C18H17O5N3	[M+H]+
955	1	18.7407	482.296	C25H44O2N3P1S1	[M+H]+
956	11	18.7848	147.081	C10H10O	[M+H]+
957	14	18.8168	123.081	C8H10O	[M+H]+
958	0	18.881	340.674	Unknown	[M+H]+
959	1	18.906	130.065	C9H7N	[M+H]+
960	1	18.9064	245.107	C17H12N2	[M+H]+
961	1	18.9068	172.076	C11H9O1N1	[M+H]+
962	3	18.9076	144.081	C10H9N	[M+H]+
963	7	18.9087	190.086	C11H11O2N	[M+H]+
964	2	18.9192	241.097	C14H12O2N2	[M+H]+
965	1	18.9384	406.14	C22H19O5N3	[M+H]+
966	1	18.967	448.15	C24H21O6N3	[M+H]+
967	1	18.9678	315.264	C17H34O3N2	[M+H]+
968	1	19.0034	325.082	C17H12O5N2	[M+H]+
969	1	19.1069	311.147	C12H28O1N2P2S1	[M+H]+
970	1	19.1172	312.098	C16H13O4N3	[M+H]+
971	1	19.1413	329.28	C18H36O3N2	[M+H]+
972	1	19.1926	492.177	C28H32O1N1P3	[M+H]+
973	16	19.1962	103.076	C5H10O2	[M+H]+
974	1	19.2175	283.108	C16H14O3N2	[M+H]+
975	18	19.2188	273.076	C15H12O5	[M+H]+
976	33	19.222	531.188	C27H30O11	[M+H]+
977	0	19.2376	131.086	Unknown	[M+H]+
978	1	19.2592	458.192	C23H27O7N3	[M+H]+
979	0	19.2636	110.522	Unknown	[M+H]+
980	1	19.3019	260.186	C13H25O4N	[M+H]+
981	1	19.3448	448.292	C17H48N5P3S1	[M+H]+
982	1	19.3523	138.128	C9H15N1	[M+H]+
983	1	19.3545	173.133	C13H16	[M+H]+
984	1	19.3719	346.155	C21H19O2N3	[M+H]+
985	1	19.3849	318.191	C10H24O1N9P1	[M+H]+
986	1	19.3865	316.248	C17H33O4N	[M+H]+
987	47	19.3866	271.06	C15H10O5	[M+H]+
988	1	19.4281	292.263	C19H33O1N1	[M+H]+
989	52	19.4319	455.352	C30H46O3	[M+H]+
990	1	19.447	357.286	C18H36O3N4	[M+H]+
991	1	19.5111	273.033	C13H8O3N2S1	[M+H]+
992	1	19.5303	380.124	C20H17O5N3	[M+H]+
993	39	19.5578	309.17	C17H24O5	[M+H]+
994	12	19.6113	439.357	C30H46O2	[M+H]+
995	1	19.6443	341.28	C19H36O3N2	[M+H]+
996	1	19.6617	325.082	C9H26O4P2S2	[M+H]+
997	4	19.7418	386.233	C23H31O4N	[M+H]+
998	1	19.7503	311.066	C16H10O5N2	[M+H]+
999	13	19.8004	139.112	C9H14O	[M+H]+
1000	6	19.8185	182.081	C9H11O3N	[M+H]+
1001	1	19.8208	323.066	C17H10O5N2	[M+H]+
1002	1	19.8221	1029.53	C51H80O21	[M+H]+
1003	1	19.8635	191.164	C10H22O3	[M+H]+
1004	1	19.8662	212.082	C12H9ON3	[M+H]+
1005	1	19.8668	472.151	C19H29O3N5S3	[M+H]+
1006	8	19.9044	138.055	C7H7O2N	[M+H]+
1007	1	19.9329	327.098	C17H14O5N2	[M+H]+
1008	1	19.9476	250.112	C11H15N5S1	[M+H]+
1009	5	19.9692	269.092	C15H12O3N2	[M+H]+
1010	1	20.0178	312.171	C18H21O2N3	[M+H]+
1011	5	20.0976	301.165	C15H24O6	[M+H]+
1012	1	20.1078	383.302	C20H38O3N4	[M+H]+
1013	1	20.1265	408.223	C18H33O9N1	[M+H]+
1014	18	20.1416	251.128	C14H18O4	[M+H]+
1015	1	20.1953	364.233	C17H33O7N1	[M+H]+
1016	22	20.2062	137.096	C9H12O	[M+H]+
1017	1	20.2168	255.076	C14H10O3N2	[M+H]+
1018	1	20.2171	384.155	C20H21O5N3	[M+H]+
1019	1	20.2172	250.098	C15H11O1N3	[M+H]+
1020	2	20.2173	227.082	C13H10O2N2	[M+H]+
1021	5	20.2174	237.066	C14H8O2N2	[M+H]+
1022	4	20.2692	255.123	C13H18O5	[M+H]+
1023	23	20.3214	959.522	C48H78O19	[M+H]+
1024	4	20.3415	397.215	C38H64O17	[M+2H]2+
1025	5	20.3661	487.198	C26H30O9	[M+H]+
1026	2	20.4294	336.175	C17H25O2N3S	[M+H]+
1027	1	20.4316	326.114	C17H15O4N3	[M+H]+
1028	1	20.4654	423.326	C29H42O2	[M+H]+
1029	1	20.4678	928.491	C47H69O14N5	[M+H]+
1030	39	20.5388	309.169	C17H24O5	[M+H]+
1031	108	20.5458	301.071	C16H12O6	[M+H]+
1032	1	20.5518	336.202	C15H29O7N1	[M+H]+
1033	6	20.571	571.277	C28H42O12	[M+H]+
1034	1	20.5918	418.14	C15H33O4N1P2S2	[M+H]+
1035	1	20.6224	439.321	C29H42O3	[M+H]+
1036	1	20.626	370.211	C16H39N1P4	[M+H]+
1037	5	20.6443	487.198	C26H30O9	[M+H]+
1038	18	20.6746	943.527	C48H78O18	[M+H]+
1039	5	20.7019	328.142	C36H38O8N4	[M+2H]2+
1040	1	20.7137	466.265	C24H40O2N3P1S1	[M+H]+
1041	6	20.7218	283.118	C14H18O6	[M+H]+
1042	1	20.7447	356.124	C11H25O2N5S3	[M+H]+
1043	10	20.7719	329.066	C17H12O7	[M+H]+
1044	1	20.7806	210.103	C13H11N3	[M+H]+
1045	1	20.861	337.253	C24H32O1	[M+H]+
1046	1	20.8612	817.583	C40H86O10N2P2	[M+H]+
1047	13	20.8626	135.117	C10H14	[M+H]+
1048	4	20.8635	373.274	C24H36O3	[M+H]+
1049	4	20.8644	355.263	C24H36O3	[M-H2O+H]+
1050	8	20.8648	409.295	C24H40O5	[M+H]+
1051	67	20.8681	171.138	C10H18O2	[M+H]+
1052	1	20.8816	325.082	C17H12O5N2	[M+H]+
1053	7	20.9135	183.175	C12H22O	[M+H]+
1054	114	20.9171	219.174	C15H22O	[M+H]+
1055	0	20.9199	159.117	Unknown	[M+H]+
1056	3	20.9221	243.196	C14H26O3	[M+H]+
1057	3	20.9544	281.092	C16H12O3N2	[M+H]+
1058	1	20.9792	370.14	C19H19O5N3	[M+H]+
1059	17	21.0036	407.279	C24H38O5	[M+H]+
1060	2	21.0151	471.167	C25H26O9	[M+H]+
1061	1	21.0161	448.233	C17H41O4N3S3	[M+H]+
1062	1	21.0181	420.202	C15H37O4N3S3	[M+H]+
1063	32	21.0457	403.175	C22H26O7	[M+H]+
1064	6	21.0567	283.118	C14H18O6	[M+H]+
1065	4	21.0646	119.049	C8H6O	[M+H]+
1066	2	21.0672	343.238	C21H30O2N2	[M+H]+
1067	5	21.0838	328.142	C36H38O8N4	[M+2H]2+
1068	47	21.1782	441.373	C30H48O2	[M+H]+
1069	21	21.1832	913.516	C47H76O17	[M+H]+
1070	47	21.184	423.362	C30H48O2	[M-H2O+H]+
1071	1	21.1985	230.118	C14H15O2N	[M+H]+
1072	31	21.2166	221.154	C14H20O2	[M+H]+
1073	3	21.2418	281.092	C16H12O3N2	[M+H]+
1074	3	21.2462	279.076	C16H10O3N2	[M+H]+
1075	1	21.2812	448.187	C17H39O4N1P2S2	[M+H]+
1076	1	21.2869	242.284	C16H35N1	[M+H]+
1077	4	21.33	373.274	C24H36O3	[M+H]+
1078	3	21.3332	355.263	C24H34O2	[M+H]+
1079	1	21.3355	426.321	C24H43O5N1	[M+H]+
1080	1	21.3393	493.209	C25H32O10	[M+H]+
1081	1	21.3597	398.171	C21H23O5N3	[M+H]+
1082	0	21.376	251.181	Unknown	[M+H]+
1083	20	21.4108	427.177	C24H26O7	[M+H]+
1084	3	21.4117	144.081	C10H9N	[M+H]+
1085	11	21.4491	194.118	C11H15O2N	[M+H]+
1086	1	21.4688	408.155	C22H21O5N3	[M+H]+
1087	9	21.4714	941.511	C48H76O18	[M+H]+
1088	1	21.4982	333.087	C19H12O4N2	[M+H]+
1089	13	21.5154	267.123	C14H18O5	[M+H]+
1090	1	21.6022	944.522	C44H98O1N1P1S8	[M+H]+
1091	12	21.6047	439.357	C30H46O2	[M+H]+
1092	6	21.655	283.118	C14H18O6	[M+H]+
1093	4	21.6577	267.076	C15H10O3N2	[M+H]+
1094	1	21.6646	255.076	C14H10O3N2	[M+H]+
1095	1	21.7103	272.258	C16H33O2N	[M+H]+
1096	2	21.7748	313.164	C16H24O6	[M+H]+
1097	9	21.8239	180.102	C10H13O2N	[M+H]+
1098	12	21.8296	229.144	C12H20O4	[M+H]+
1099	2	21.8475	129.055	C6H8O3	[M+H]+
1100	2	21.8506	265.097	C16H12O2N2	[M+H]+
1101	1	21.8557	442.14	C18H27O2N5S3	[M+H]+
1102	3	21.8596	526.245	C29H35O8N	[M+H]+
1103	1	21.8894	466.176	C14H30O3N9P3	[M+H]+
1104	4	21.8894	241.18	C14H24O3	[M+H]+
1105	1	21.8904	449.149	C20H24O6N4S1	[M+H]+
1106	1	21.8972	307.071	C17H10O4N2	[M+H]+
1107	52	21.9013	455.352	C30H46O3	[M+H]+
1108	3	21.9027	631.385	C36H54O9	[M+H]+
1109	1	21.9034	404.124	C15H25O2N5S3	[M+H]+
1110	10	21.9037	649.395	C36H56O10	[M+H]+
1111	5	21.9055	437.342	C30H44O2	[M+H]+
1112	1	21.942	420.202	C22H29O7N1	[M+H]+
1113	32	21.9424	403.175	C22H26O7	[M+H]+
1114	6	21.9426	283.118	C14H18O6	[M+H]+
1115	4	21.946	119.049	C8H6O	[M+H]+
1116	30	22.0907	199.169	C12H22O2	[M+H]+
1117	30	22.0924	163.148	C12H22O2	[M-2(H2O)+H]+
1118	5	22.1421	269.092	C15H12O3N2	[M+H]+
1119	2	22.2066	252.15	C16H17N3	[M+H]+
1120	1	22.2088	785.593	C51H81N2P1S1	[M+H]+
1121	3	22.2101	357.279	C24H36O2	[M+H]+
1122	1	22.2104	339.268	C24H34O1	[M+H]+
1123	10	22.2108	247.169	C16H22O2	[M+H]+
1124	7	22.2115	275.201	C18H26O2	[M+H]+
1125	33	22.2116	203.18	C15H22	[M+H]+
1126	4	22.2116	175.148	C13H18	[M+H]+
1127	31	22.212	221.154	C14H20O2	[M+H]+
1128	1	22.2127	189.164	C14H20	[M+H]+
1129	5	22.2128	375.289	C24H38O3	[M+H]+
1130	9	22.2135	261.185	C17H24O2	[M+H]+
1131	1	22.2138	243.211	C18H26	[M+H]+
1132	3	22.2153	161.133	C12H16	[M+H]+
1133	1	22.2211	456.156	C18H35O4N1P2S2	[M+H]+
1134	122	22.2224	233.154	C15H20O2	[M+H]+
1135	12	22.2284	297.243	C18H32O3	[M+H]+
1136	4	22.2513	187.148	C14H18	[M+H]+
1137	1	22.3023	118.069	C5H11N1S1	[M+H]+
1138	17	22.3184	279.232	C18H30O2	[M+H]+
1139	1	22.348	211.087	C13H10ON2	[M+H]+
1140	1	22.3514	597.26	C28H36O5N8S1	[M+H]+
1141	2	22.4518	269.211	C16H28O3	[M+H]+
1142	4	22.4603	289.097	C18H12O2N2	[M+H]+
1143	1	22.4688	329.243	C17H32O4N2	[M+H]+
1144	1	22.5064	422.171	C23H23O5N3	[M+H]+
1145	1	22.5263	249.206	C13H28O4	[M+H]+
1146	4	22.5976	540.261	C30H37O8N	[M+H]+
1147	29	22.6007	299.055	C16H10O6	[M+H]+
1148	3	22.644	281.092	C16H12O3N2	[M+H]+
1149	1	22.6561	354.145	C19H19O4N3	[M+H]+
1150	11	22.6659	147.081	C10H10O	[M+H]+
1151	5	22.7182	259.19	C14H26O4	[M+H]+
1152	6	22.7825	441.156	C24H24O8	[M+H]+
1153	4	22.7888	271.227	C16H30O3	[M+H]+
1154	3	22.789	211.206	C14H26O	[M+H]+
1155	4	22.7895	253.216	C16H30O3	[M-H2O+H]+
1156	16	22.7899	297.076	C17H12O5	[M+H]+
1157	0	22.7906	138.136	Unknown	[M+H]+
1158	7	22.791	289.237	C16H32O4	[M+H]+
1159	3	22.7914	193.195	C14H26O	[M-H2O+H]+
1160	4	22.7926	235.206	C16H26O	[M+H]+
1161	1	22.7935	217.195	C16H24	[M+H]+
1162	3	22.7971	161.133	C12H16	[M+H]+
1163	26	22.7993	197.154	C12H20O2	[M+H]+
1164	1	22.8009	155.143	C10H21ON	[M-NH3+H]+
1165	1	22.8014	105.07	C8H8	[M+H]+
1166	1	22.8228	172.17	C10H21ON	[M+H]+
1167	23	22.8237	286.144	C17H19O3N	[M+H]+
1168	1	22.8523	331.202	C19H26O3N2	[M+H]+
1169	1	22.8906	336.217	C19H29O4N	[M+H]+
1170	1	22.8911	136.076	C8H9ON	[M+H]+
1171	4	22.9404	355.263	C24H36O3	[M-H2O+H]+
1172	4	22.9414	373.274	C24H36O3	[M+H]+
1173	1	23.032	221.129	C12H16O2N2	[M+H]+
1174	1	23.0538	423.326	C29H42O2	[M+H]+
1175	121	23.0807	237.185	C15H24O2	[M+H]+
1176	114	23.082	219.174	C15H22O	[M+H]+
1177	11	23.0831	201.164	C15H20	[M+H]+
1178	3	23.1109	357.279	C24H36O2	[M+H]+
1179	1	23.1387	538.267	C20H41O6N7P2	[M+H]+
1180	1	23.1487	384.286	C20H37O4N3	[M+H]+
1181	4	23.1863	293.092	C17H12O3N2	[M+H]+
1182	4	23.1948	177.164	C13H20	[M+H]+
1183	1	23.2512	198.185	C12H23O1N1	[M+H]+
1184	4	23.254	197.154	C12H22O3	[M-H2O+H]+
1185	4	23.2548	215.164	C12H22O3	[M+H]+
1186	3	23.2549	161.133	C12H16	[M+H]+
1187	4	23.2948	373.274	C24H36O3	[M+H]+
1188	4	23.3713	169.159	C11H20O	[M+H]+
1189	11	23.3751	292.191	C17H25O3N	[M+H]+
1190	0	23.379	120.081	Unknown	[M+H]+
1191	9	23.3856	166.086	C9H11O2N	[M+H]+
1192	19	23.4174	317.066	C16H12O7	[M+H]+
1193	1	23.4459	312.134	C17H17O3N3	[M+H]+
1194	1	23.4461	432.25	C23H33O5N3	[M+H]+
1195	2	23.4489	387.193	C21H26O5N2	[M+H]+
1196	1	23.4534	404.218	C14H37O2N5S3	[M+H]+
1197	1	23.4593	402.145	C23H19O4N3	[M+H]+
1198	15	23.483	213.185	C13H24O2	[M+H]+
1199	36	23.5117	369.227	C20H32O6	[M+H]+
1200	35	23.5163	313.071	C17H12O6	[M+H]+
1201	2	23.5657	235.087	C15H10ON2	[M+H]+
1202	1	23.6377	213.139	C14H16N2	[M+H]+
1203	4	23.6388	373.274	C24H36O3	[M+H]+
1204	15	23.6443	309.206	C18H28O4	[M+H]+
1205	4	23.6493	241.18	C14H24O3	[M+H]+
1206	5	23.6503	259.19	C14H26O4	[M+H]+
1207	6	23.682	191.18	C14H22	[M+H]+
1208	3	23.7151	211.206	C14H26O	[M+H]+
1209	4	23.7216	271.227	C16H30O3	[M+H]+
1210	16	23.727	207.175	C14H22O	[M+H]+
1211	15	23.7338	225.185	C14H24O2	[M+H]+
1212	28	23.7962	295.227	C18H30O3	[M+H]+
1213	10	23.8293	291.195	C18H26O3	[M+H]+
1214	2	23.8378	368.161	C20H21O4N3	[M+H]+
1215	29	23.8449	195.138	C12H18O2	[M+H]+
1216	2	23.8576	269.211	C16H28O3	[M+H]+
1217	6	23.8809	251.201	C16H26O2	[M+H]+
1218	3	23.8859	287.222	C16H30O4	[M+H]+
1219	20	23.9245	241.216	C15H28O2	[M+H]+
1220	1	23.9272	450.27	C24H40O1N3P1S1	[M+H]+
1221	1	23.9638	374.254	C19H35O6N1	[M+H]+
1222	1	23.9679	332.28	C18H37O4N1	[M+H]+
1223	12	23.9789	297.242	C18H32O3	[M+H]+
1224	21	23.984	163.148	C17H26O4	[M-(Pentose-H2O)+H]+
1225	12	23.9853	279.232	C18H32O3	[M-H2O+H]+
1226	0	23.9859	337.235	Unknown	[M+H]+
1227	30	23.9871	181.159	C12H22O2	[M-H2O+H]+
1228	28	23.9898	295.227	C18H30O3	[M+H]+
1229	97	23.9939	355.153	C21H22O5	[M+H]+
1230	10	24.01	415.212	C24H30O6	[M+H]+
1231	5	24.0204	357.218	C21H28O3N2	[M+H]+
1232	15	24.0613	291.195	C18H28O4	[M-H2O+H]+
1233	2	24.0652	378.145	C21H19O4N3	[M+H]+
1234	15	24.0691	309.206	C18H28O4	[M+H]+
1235	1	24.071	317.092	C19H12O3N2	[M+H]+
1236	5	24.1903	315.253	C18H34O4	[M+H]+
1237	1	24.2317	179.154	C11H18N2	[M+H]+
1238	3	24.2361	128.107	C7H13ON	[M+H]+
1239	1	24.2361	356.103	C21H13O3N3	[M+H]+
1240	20	24.2689	227.201	C14H26O2	[M+H]+
1241	11	24.2716	194.118	C11H15O2N	[M+H]+
1242	12	24.2988	297.242	C18H32O3	[M+H]+
1243	1	24.3635	414.234	C12H32O5N9P1	[M+H]+
1244	1	24.3819	360.134	C21H17O3N3	[M+H]+
1245	28	24.3916	207.138	C13H18O2	[M+H]+
1246	2	24.407	300.29	C18H37O2N	[M+H]+
1247	15	24.4192	213.185	C13H24O2	[M+H]+
1248	1	24.4375	284.222	C16H29O3N	[M+H]+
1249	1	24.5035	189.164	C14H20	[M+H]+
1250	3	24.5063	357.279	C24H36O2	[M+H]+
1251	5	24.5084	375.289	C24H38O3	[M+H]+
1252	2	24.5087	269.129	C16H16O2N2	[M+H]+
1253	1	24.5089	339.268	C24H34O1	[M+H]+
1254	12	24.5526	439.357	C30H46O2	[M+H]+
1255	1	24.5659	292.133	C19H17O2N1	[M+H]+
1256	5	24.5845	318.206	C19H27O3N	[M+H]+
1257	0	24.588	120.081	Unknown	[M+H]+
1258	11	24.5944	285.076	C16H12O5	[M+H]+
1259	1	24.5984	225.102	C14H12ON2	[M+H]+
1260	113	24.653	321.242	C20H32O3	[M+H]+
1261	4	24.6733	306.206	C18H27O3N	[M+H]+
1262	1	24.7024	326.15	C18H19O3N3	[M+H]+
1263	2	24.7583	269.211	C16H28O3	[M+H]+
1264	114	24.7669	219.174	C15H22O	[M+H]+
1265	1	24.7951	258.206	C14H27O3N	[M+H]+
1266	8	24.8634	317.269	C18H36O4	[M+H]+
1267	10	24.8847	263.237	C18H34O3	[M-2(H2O)+H]+
1268	0	24.8904	245.226	Unknown	[M+H]+
1269	10	24.9011	281.248	C18H34O3	[M-H2O+H]+
1270	10	24.9024	299.258	C18H34O3	[M+H]+
1271	4	24.9088	241.18	C14H24O3	[M+H]+
1272	2	24.9684	235.144	C13H18O2N2	[M+H]+
1273	20	24.9895	267.195	C16H26O3	[M+H]+
1274	1	25.0078	228.138	C15H17O1N1	[M+H]+
1275	0	25.0356	198.185	Unknown	[M+H]+
1276	1	25.0416	338.109	C13H23O5N1S2	[M+H]+
1277	2	25.0438	341.112	C17H25O2Br	[M+H]+
1278	1	25.0441	339.116	C19H18O2N2S1	[M+H]+
1279	1	25.0448	184.1	C8H14N3P1	[M+H]+
1280	4	25.046	258.149	C16H19O2N	[M+H]+
1281	1	25.0498	337.1	C19H16O2N2S1	[M+H]+
1282	1	25.082	448.291	C17H38O3N9P1	[M+H]+
1283	1	25.0859	392.16	C22H21O4N3	[M+H]+
1284	1	25.1243	430.316	C23H43O6N	[M+H]+
1285	3	25.1464	287.222	C16H30O4	[M+H]+
1286	1	25.1584	179.18	C13H22	[M+H]+
1287	15	25.1612	207.174	C14H24O2	[M-H2O+H]+
1288	15	25.1612	189.164	C14H24O2	[M-2(H2O)+H]+
1289	15	25.163	225.185	C14H24O2	[M+H]+
1290	1	25.2352	333.203	C16H24O2N6	[M+H]+
1291	3	25.2411	243.196	C14H26O3	[M+H]+
1292	2	25.2417	109.102	C8H12	[M+H]+
1293	1	25.2517	359.233	C21H30O3N2	[M+H]+
1294	2	25.3554	364.248	C21H33O4N	[M+H]+
1295	3	25.4132	311.222	C18H30O4	[M+H]+
1296	3	25.4149	293.211	C18H30O4	[M-H2O+H]+
1297	10	25.4231	299.258	C18H34O3	[M+H]+
1298	1	25.4265	320.207	C15H29O6N1	[M+H]+
1299	5	25.4312	315.253	C18H34O4	[M+H]+
1300	10	25.4348	281.248	C18H34O3	[M-H2O+H]+
1301	10	25.4603	263.237	C18H34O3	[M-2(H2O)+H]+
1302	8	25.4889	317.269	C18H36O4	[M+H]+
1303	1	25.4898	313.121	C17H17N4Cl	[M+H]+
1304	22	25.4908	311.126	C19H18O4	[M+H]+
1305	2	25.5009	330.264	C18H35O4N	[M+H]+
1306	8	25.576	143.07	C7H10O3	[M+H]+
1307	3	25.6285	258.243	C15H31O2N	[M+H]+
1308	6	25.6416	263.082	C16H10O2N2	[M+H]+
1309	4	25.6761	235.206	C16H26O	[M+H]+
1310	1	25.7642	223.112	C16H14O1	[M+H]+
1311	0	25.7647	296.23	Unknown	[M+H]+
1312	1	25.7745	312.113	C20H13ON3	[M+H]+
1313	1	25.8219	286.238	C16H31O3N	[M+H]+
1314	11	25.8221	132.102	C6H13O2N	[M+H]+
1315	11	25.8548	239.164	C14H22O3	[M+H]+
1316	1	25.9176	217.195	C16H24	[M+H]+
1317	5	25.9199	207.211	C15H26	[M+H]+
1318	12	25.9237	253.216	C16H28O2	[M+H]+
1319	4	25.9265	235.206	C16H26O	[M+H]+
1320	9	25.9346	166.087	C9H11O2N	[M+H]+
1321	0	25.9354	120.081	Unknown	[M+H]+
1322	7	25.9354	320.222	C19H29O3N	[M+H]+
1323	3	25.9873	311.222	C18H30O4	[M+H]+
1324	8	25.9951	293.211	C18H30O4	[M-H2O+H]+
1325	1	26.035	283.145	C17H18O2N2	[M+H]+
1326	0	26.0845	149.024	Unknown	[M+H]+
1327	4	26.0857	167.034	C8H6O4	[M+H]+
1328	16	26.1515	207.174	C14H22O	[M+H]+
1329	3	26.1521	225.185	C14H26O3	[M-H2O+H]+
1330	3	26.1525	243.196	C14H26O3	[M+H]+
1331	5	26.1532	197.19	C13H24O	[M+H]+
1332	1	26.1553	340.285	C20H37O3N	[M+H]+
1333	1	26.1577	189.164	C14H20	[M+H]+
1334	1	26.1664	484.385	C19H50O3N9P1	[M+H]+
1335	8	26.1792	311.222	C18H30O4	[M+H]+
1336	0	26.1829	228.204	Unknown	[M+H]+
1337	2	26.2316	342.17	C20H23O4N	[M+H]+
1338	1	26.2544	424.363	C20H42O6	[M+(CH3)2NH+H]+
1339	0	26.356	322.295	Unknown	[M+H]+
1340	11	26.3639	313.237	C18H32O4	[M+H]+
1341	30	26.392	199.169	C12H22O2	[M+H]+
1342	0	26.3943	151.097	Unknown	[M+H]+
1343	0	26.3953	264.253	Unknown	[M+H]+
1344	5	26.4042	181.159	C12H20O	[M+H]+
1345	0	26.405	269.209	Unknown	[M+H]+
1346	2	26.4106	261.221	C18H28O	[M+H]+
1347	2	26.4138	328.248	C18H33O4N	[M+H]+
1348	12	26.4161	297.242	C18H32O3	[M+H]+
1349	1	26.4164	259.206	C18H26O	[M+H]+
1350	0	26.4489	154.131	Unknown	[M+H]+
1351	6	26.4608	163.148	C12H18	[M+H]+
1352	4	26.4621	107.086	C8H10	[M+H]+
1353	10	26.4634	171.174	C11H22O	[M+H]+
1354	14	26.4635	219.211	C16H30O2	[M-2(H2O)+H]+
1355	2	26.4639	315.29	C19H38O3	[M+H]+
1356	1	26.4639	599.399	C27H62N6S4	[M+H]+
1357	10	26.4644	125.096	C8H12O	[M+H]+
1358	4	26.4651	177.164	C13H20	[M+H]+
1359	29	26.4656	143.107	C8H14O2	[M+H]+
1360	13	26.4658	135.117	C10H14	[M+H]+
1361	8	26.4667	149.133	C11H16	[M+H]+
1362	14	26.4668	255.232	C16H30O2	[M+H]+
1363	2	26.4672	118.065	C8H7N	[M+H]+
1364	15	26.4673	213.185	C13H24O2	[M+H]+
1365	67	26.4676	171.138	C10H18O2	[M+H]+
1366	34	26.4678	185.154	C11H20O2	[M+H]+
1367	13	26.4679	139.112	C9H14O	[M+H]+
1368	9	26.4679	167.143	C11H18O	[M+H]+
1369	26	26.4689	157.123	C9H16O2	[M+H]+
1370	18	26.4692	115.076	C6H10O2	[M+H]+
1371	1	26.4711	368.188	C11H33O6N3S2	[M+H]+
1372	1	26.472	601.398	C33H52O6N4	[M+H]+
1373	24	26.4724	129.091	C7H12O2	[M+H]+
1374	1	26.4724	368.173	C17H26O4N3P1	[M+H]+
1375	1	26.4727	372.184	C12H32O2N5P3	[M+H]+
1376	1	26.4734	603.393	C32H58O8S1	[M+H]+
1377	5	26.4754	367.191	C23H26O4	[M+H]+
1378	7	26.4766	111.081	C7H10O	[M+H]+
1379	1	26.4774	370.189	C19H23O3N5	[M+H]+
1380	1	26.4781	598.402	C30H67N1P4S1	[M+H]+
1381	37	26.4786	411.215	C25H30O5	[M+H]+
1382	15	26.4794	309.206	C18H28O4	[M+H]+
1383	1	26.4843	409.192	C19H30O2N4P2	[M+H]+
1384	1	26.5052	528.411	C29H58O1N3P1S1	[M+H]+
1385	1	26.5741	467.358	C27H54N3P1S1	[M-NH3+H]+
1386	1	26.5792	484.385	C19H50O3N9P1	[M+H]+
1387	1	26.6635	249.16	C14H20O2N2	[M+H]+
1388	17	26.7235	279.232	C18H30O2	[M+H]+
1389	1	26.7362	424.363	C15H42O1N9P1	[M+(CH3)2NH-NH3+H]+
1390	1	26.7396	379.305	C15H42O1N9P1	[M-NH3+H]+
1391	1	26.7408	396.332	C15H42O1N9P1	[M+H]+
1392	1	26.7833	273.102	C18H12O1N2	[M+H]+
1393	1	26.8115	380.337	C13H38N9P1	[M+(CH3)2NH-NH3+H]+
1394	1	26.8147	335.279	C13H38N9P1	[M-NH3+H]+
1395	1	26.8162	352.306	C13H38N9P1	[M+H]+
1396	1	26.817	357.261	C24H36S1	[M+H]+
1397	1	26.8212	366.322	C14H40N9P1	[M+H]+
1398	0	26.8548	151.097	Unknown	[M+H]+
1399	20	26.8795	227.201	C14H26O2	[M+H]+
1400	11	26.8841	313.237	C18H32O4	[M+H]+
1401	7	26.8891	383.184	C23H26O5	[M+H]+
1402	1	26.8961	247.227	C14H30O3	[M+H]+
1403	1	26.8996	335.152	C16H19O3N4F	[M+H]+
1404	1	26.9145	107.071	C4H10O3	[M+H]+
1405	4	26.9155	225.221	C15H28O	[M+H]+
1406	5	26.9173	207.211	C15H26	[M+H]+
1407	0	26.9199	298.246	Unknown	[M+H]+
1408	4	26.9217	151.148	C11H18	[M+H]+
1409	26	26.9236	197.154	C12H20O2	[M+H]+
1410	14	26.9243	179.143	C12H18O	[M+H]+
1411	19	26.9327	265.18	C16H24O3	[M+H]+
1412	5	26.9371	335.126	C21H18O4	[M+H]+
1413	114	26.9687	219.174	C15H22O	[M+H]+
1414	1	27.0706	440.358	C17H46O2N9P1	[M+H]+
1415	1	27.1617	334.238	C20H31O3N1	[M+H]+
1416	12	27.1909	253.216	C16H28O2	[M+H]+
1417	4	27.1973	235.206	C16H26O	[M+H]+
1418	1	27.1988	217.195	C16H24	[M+H]+
1419	1	27.2	368.173	C17H26O4N3P1	[M+H]+
1420	113	27.2099	321.242	C20H32O3	[M+H]+
1421	1	27.2323	282.279	C18H35ON	[M+H]+
1422	0	27.2534	352.306	Unknown	[M+H]+
1423	1	27.2551	335.279	C18H38O5	[M+H]+
1424	3	27.2618	233.19	C16H24O	[M+H]+
1425	111	27.2658	223.206	C15H26O	[M+H]+
1426	2	27.2676	251.201	C16H28O3	[M-H2O+H]+
1427	0	27.2827	308.28	Unknown	[M+H]+
1428	1	27.2868	291.253	C16H34O4	[M+H]+
1429	1	27.3448	247.227	C14H30O3	[M+H]+
1430	9	27.3717	289.216	C19H28O2	[M+H]+
1431	1	27.384	532.385	C31H54N3P1S1	[M+H]+
1432	5	27.462	175.112	C12H14O	[M+H]+
1433	2	27.4706	347.233	C20H30O3N2	[M+H]+
1434	1	27.4758	488.358	C21H46O2N9P1	[M+H]+
1435	12	27.5535	253.216	C16H28O2	[M+H]+
1436	1	27.5549	444.332	C19H42O1N9P1	[M+H]+
1437	14	27.5959	263.237	C18H32O2	[M-H2O+H]+
1438	1	27.6002	400.306	C22H41O5N1	[M+H]+
1439	2	27.6053	383.279	C22H38O5	[M+H]+
1440	3	27.7598	211.206	C14H26O	[M+H]+
1441	6	27.7601	251.237	C17H32O2	[M-H2O+H]+
1442	6	27.7621	269.248	C17H32O2	[M+H]+
1443	2	27.7625	233.226	C17H28	[M+H]+
1444	0	27.765	384.204	Unknown	[M+H]+
1445	4	27.7684	271.227	C16H30O3	[M+H]+
1446	1	27.7734	368.173	C17H26O4N3P1	[M+H]+
1447	28	27.9079	277.216	C18H30O3	[M-H2O+H]+
1448	14	27.914	281.248	C18H32O2	[M+H]+
1449	0	27.983	131.534	Unknown	[M+H]+
1450	96	28.0827	307.263	C20H34O2	[M+H]+
1451	13	28.0834	195.175	C13H22O	[M+H]+
1452	0	28.088	132.531	Unknown	[M+H]+
1453	30	28.1305	163.076	C10H10O2	[M+H]+
1454	1	28.1364	371.101	C17H17O3N6Cl	[M-H2O+H]+
1455	4	28.2141	177.164	C13H20	[M+H]+
1456	2	28.341	314.269	C18H35O3N	[M+H]+
1457	0	28.366	120.081	Unknown	[M+H]+
1458	46	28.3686	339.158	C21H22O4	[M+H]+
1459	1	28.3721	348.253	C21H33O3N	[M+H]+
1460	3	28.4242	285.242	C17H32O3	[M+H]+
1461	20	28.4941	267.196	C16H26O3	[M+H]+
1462	31	28.5223	221.154	C14H20O2	[M+H]+
1463	25	28.5828	223.097	C12H14O4	[M+H]+
1464	0	28.59	133.53	Unknown	[M+H]+
1465	1	28.6512	410.348	C16H44O1N9P1	[M+H]+
1466	22	28.6587	183.138	C11H18O2	[M+H]+
1467	1	28.7013	349.295	C19H40O5	[M+H]+
1468	12	28.7147	297.242	C18H32O3	[M+H]+
1469	0	28.7281	319.224	Unknown	[M+H]+
1470	0	28.743	280.235	Unknown	[M+H]+
1471	135	28.7793	205.195	C15H24	[M+H]+
1472	4	29.0006	209.19	C14H24O	[M+H]+
1473	1	29.0073	654.464	C34H65O3N5P2	[M+H]+
1474	1	29.0088	757.386	C33H60O2N10S4	[M+H]+
1475	4	29.0091	199.206	C13H26O	[M+H]+
1476	9	29.0096	167.143	C11H18O	[M+H]+
1477	13	29.0106	195.175	C13H22O	[M+H]+
1478	67	29.0109	171.138	C10H18O2	[M+H]+
1479	10	29.0115	247.242	C18H34O2	[M-2(H2O)+H]+
1480	15	29.0117	213.185	C13H24O2	[M+H]+
1481	7	29.0118	439.247	C27H34O5	[M+H]+
1482	20	29.012	227.201	C14H26O2	[M+H]+
1483	5	29.0123	181.159	C12H20O	[M+H]+
1484	1	29.0123	657.461	C33H68O10S1	[M+H]+
1485	10	29.0128	283.263	C18H34O2	[M+H]+
1486	8	29.0131	149.133	C11H16	[M+H]+
1487	1	29.0135	498.146	C16H33O1N7P2S3	[M+H]+
1488	34	29.0136	185.154	C11H20O2	[M+H]+
1489	4	29.0143	107.086	C8H10	[M+H]+
1490	111	29.0149	223.206	C15H26O	[M+H]+
1491	29	29.015	143.107	C8H14O2	[M+H]+
1492	1	29.0152	437.223	C11H33O8N8P1	[M+H]+
1493	2	29.0159	118.065	C8H7N	[M+H]+
1494	26	29.0161	157.123	C9H16O2	[M+H]+
1495	1	29.0164	398.22	C19H32O4N3P1	[M+H]+
1496	6	29.0164	191.18	C14H22	[M+H]+
1497	13	29.0166	135.117	C10H14	[M+H]+
1498	2	29.017	343.321	C21H42O3	[M+H]+
1499	13	29.0174	139.112	C9H14O	[M+H]+
1500	0	29.018	154.131	Unknown	[M+H]+
1501	20	29.0186	241.216	C15H28O2	[M+H]+
1502	20	29.0197	395.223	C25H30O4	[M+H]+
1503	1	29.02	400.215	C23H30ON3Cl	[M+H]+
1504	10	29.0264	125.096	C8H12O	[M+H]+
1505	4	29.0455	177.164	C13H20	[M+H]+
1506	1	29.0531	494.297	C16H43O8N7S1	[M+H]+
1507	6	29.0762	163.148	C12H18	[M+H]+
1508	1	29.4926	295.203	C14H31O4P1	[M+H]+
1509	2	29.5458	253.253	C17H32O	[M+H]+
1510	1	29.6053	396.204	C19H30O4N3P1	[M+H]+
1511	10	29.61	299.258	C18H34O3	[M+H]+
1512	14	29.6105	281.248	C18H32O2	[M+H]+
1513	2	29.6108	263.237	C18H30O	[M+H]+
1514	1	29.6571	447.315	C17H38O4N10	[M+H]+
1515	14	29.7155	179.143	C12H18O	[M+H]+
1516	0	29.7605	425.804	Unknown	[M+H]+
1517	1	29.8107	426.305	C24H45O1N1P2	[M+H]+
1518	1	29.8394	425.302	C21H45O6P	[M+H]+
1519	4	29.9186	355.284	C21H38O4	[M+H]+

## Sheet: DBHit
Peak No.	Database	Formula	Exact Mass	Ionization	Database ID	Name
5	UC2	CH2Cl2	83.9534	[M+H]+	HMDB0031548	Dichloromethane
8	UC2	C8H14	110.11	[M+H]+	HMDB0061899	2-(Methylenebutyl)-cyclopropane
	UC2	C8H14	110.11	[M+H]+	HMDB0061900	2,4-Octadiene
	UC2	C8H14	110.11	[M+H]+	HMDB0061902	2,5-Dimethyl-2,4-hexadiene
	UC2	C8H14	110.11	[M+H]+	HMDB0061901	Dimethylhexa-1,4-diene
	UC2	C8H14	110.11	[M+H]+	HMDB0040966	1,3-Octadiene
10	UC2	C7H15O2N	145.11	[M+H]+	[1]HMDB0013811	1-Nitroheptane
	UC2	C7H15O2N	145.11	[M+H]+	HMDB0006831	3-Dehydroxycarnitine
	UC2	C7H15O2N	145.11	[M+H]+	HMDB0094649	2-Aminoheptanoate
	UC2	C7H15O2N	145.11	[M+H]+	[1]HMDB0000895	Acetylcholine
12	EX-HR2	C14H3O4N1	249.006	[M+H]+
13	UC2	C2H7O3PS	141.985	[M+H]+	HMDB0061735	Dimethylthiophosphate
15	UC2	C11H19O6N	261.121	[M+H]+	HMDB0034777	Epidermin
	UC2	C11H19O6N	261.121	[M+H]+	HMDB0061717	Succinylcarnitine
	UC2	C11H19O6N	261.121	[M+H]+	HMDB0062785	O-methylmalonyl-L-carnitine
16	UC2	C16H9O3N	263.058	[M+H]+	C00025790	Cepharanone A
	UC2	C16H9O3N	263.058	[M+H]+	C00024395	Hippadine;Pratorine
17	UC2	C11H21O7N	279.132	[M+H]+	HMDB0037844	N-(1-Deoxy-1-fructosyl)valine
18	UC2	C17H10O5	294.053	[M+H]+	C00046736	Euplectin
24	EX-HR2	C5H7N3S3	204.98	[M+H]+
25	EX-HR2	C8H14O1N2S3	250.027	[M+H]+
26	UC2	C17H12O3	264.079	[M+H]+	C00007019	2'-Hydroxyfurano[2'',3'':4',3']chalcone
31	EX-HR2	C7H6O1N6S1	222.032	[M+H]+
32	EX-HR2	C8H18S5	274.001	[M+H]+
33	EX-HR2	C6H9O2N3S3	250.986	[M+H]+
34	EX-HR2	C6H6O2N10S2	314.012	[M+H]+
35	EX-HR2	C6H6N4S3	229.975	[M+H]+
37	EX-HR2	C6H8N10S2	284.037	[M+H]+
39	UC2	C8H11O4N3S	245.047	[M+H]+	HMDB0060599	Lamivudine sulfoxide
42	UC2	C3H2OF6	168.001	[M+H]+	HMDB0015320	Desflurane
	UC2	C3H2OF6	168.001	[M+H]+	HMDB0060648	Hexafluoroisopropanol
44	UC2	C5H5ON5	151.049	[M+H]+	C00050937	Isoguanine
	UC2	C5H5ON5	151.049	[M+H]+	C00001501	Guanine
	UC2	C5H5ON5	151.049	[M+H]+	C00043227	8-Oxoadenine
45	UC2	C5H5N5	135.054	[M+H]+	C00001490	Adenine
48	EX-HR2	C7H14O2N2P2	220.053	[M+H]+
55	UC2	C5H8O2S	132.025	[M+H]+	HMDB0059667	3-Methyl sulfolene
57	UC2	C8H11O3N	169.074	[M+H]+	HMDB0001537	6-Hydroxydopamine
	UC2	C8H11O3N	169.074	[M+H]+	HMDB0035178	6-Acetyl-2,3-dihydro-2-(hydroxymethyl)-4(1H)-pyridinone
58	UC2	C4H9NS	103.046	[M+H]+	HMDB0031682	(ﾂｱ)-2-Methylthiazolidine
60	UC2	C5H11O2NS	149.051	[M+H]+	HMDB0014997	Penicillamine
	Standard	C5H11NO2S	149.051	[M+H]+	KLCS0034	Methionine (dRT:0.0)
61	UC2	C21H27O14N7P2	663.109	[M+2H]2+	C00007256	NAD+
	UC2	C21H27O14N7P2	663.109	[M+2H]2+	HMDB0039421	Fenugreekine
62	UC2	C6H6ON2	122.048	[M+H]+	C00000209	Niacinamide
	UC2	C6H6ON2	122.048	[M+H]+	HMDB0031861	2-Acetylpyrazine
63	EX-HR2	C9H17O2N5	227.138	[M+H]+
64	EX-HR2	C11H19O4N5	285.144	[M+H]+
66	EX-HR2	C8H10O2N2S3	261.99	[M+H]+
68	UC2	C12H19O2NS2	273.086	[M+H]+	C00002281	Brugine
69	UC2	C6H7ON	109.053	[M+H]+	C00007533	2-Aminophenol
	UC2	C6H7ON	109.053	[M+H]+	C00029449	2-Acetylpyrrole
	UC2	C6H7ON	109.053	[M+H]+	HMDB0040582	1-Methyl-2-pyrrolecarboxaldehyde
	UC2	C6H7ON	109.053	[M+H]+	C00036576	4-Hydroxy-2-methylpyridine
	UC2	C6H7ON	109.053	[M+H]+	C00050701	3-Methoxypyridine
	UC2	C6H7ON	109.053	[M+H]+	HMDB0001169	4-Aminophenol
70	UC2	C6H6ON2	122.048	[M+H]+	C00000209	Niacinamide
	UC2	C6H6ON2	122.048	[M+H]+	HMDB0031861	2-Acetylpyrazine
71	UC2	C5H7O3N	129.043	[M+H]+	HMDB0062585	Pyrroline hydroxycarboxylic acid
	UC2	C5H7O3N	129.043	[M+H]+	C00007403	5-Oxoprolinate
	UC2	C5H7O3N	129.043	[M+H]+	HMDB0002234	1-Pyrroline-4-hydroxy-2-carboxylate
	UC2	C5H7O3N	129.043	[M+H]+	HMDB0001843	N-Acryloylglycine
	UC2	C5H7O3N	129.043	[M+H]+	HMDB0061093	dimethadione
73	UC2	C5H4ON4	136.039	[M+H]+	C00001502	Hypoxanthine
	UC2	C5H4ON4	136.039	[M+H]+	HMDB0014581	Allopurinol
74	UC2	C6H7ON5	165.065	[M+H]+	HMDB0000897	7-Methylguanine
	UC2	C6H7ON5	165.065	[M+H]+	HMDB0006040	N2-Methylguanine
	UC2	C6H7ON5	165.065	[M+H]+	HMDB0003282	1-Methylguanine
	UC2	C6H7ON5	165.065	[M+H]+	HMDB0001566	3-Methylguanine
76	UC2	C9H13O3N3	211.096	[M+H]+	HMDB0015078	Zalcitabine
77	UC2	C11H12O3N2	220.085	[M+H]+	HMDB0061174	p-Hydroxyl-ethotoin
	UC2	C11H12O3N2	220.085	[M+H]+	C00001980	Jasminine
	UC2	C11H12O3N2	220.085	[M+H]+	C00001371	5-Hydroxy-L-tryptophan
79	UC2	C6H13O2N	131.095	[M+H]+	HMDB0029168	3-Aminocaproic acid
	UC2	C6H13O2N	131.095	[M+H]+	C00036613	6-Deoxyfagomine
	UC2	C6H13O2N	131.095	[M+H]+	[1]HMDB0013812	1-Nitrohexane
	UC2	C6H13O2N	131.095	[M+H]+	C00001334	beta-Alaninebetaine
	UC2	C6H13O2N	131.095	[M+H]+	HMDB0060650	N-(2-Hydroxyethyl)-morpholine
	UC2	C6H13O2N	131.095	[M+H]+	C00001374	L-isoleucine
	UC2	C6H13O2N	131.095	[M+H]+	HMDB0003640	Beta-Leucine
	UC2	C6H13O2N	131.095	[M+H]+	HMDB0001901	Aminocaproic acid
	UC2	C6H13O2N	131.095	[M+H]+	HMDB0061716	N-methylvaline
	UC2	C6H13O2N	131.095	[M+H]+	C00001377	L-Leucine
	UC2	C6H13O2N	131.095	[M+H]+	HMDB0001645	L-Norleucine
	Standard	C6H13NO2	131.095	[M+H]+	KLCS0056	Isoleucine (dRT:-0.16)
	Standard	C6H13NO2	131.095	[M+H]+	KLCS0008	Leucine (dRT:-0.67)
80	UC2	C5H4O2N4	152.033	[M+H]+	HMDB0000786	Oxypurinol
	UC2	C5H4O2N4	152.033	[M+H]+	HMDB0001182	6,8-Dihydroxypurine
	UC2	C5H4O2N4	152.033	[M+H]+	C00019660	Xanthine
81	UC2	C8H9ON	135.068	[M-NH3+H]+	C00007327	Phenylacetaldoxime
82	UC2	C9H11O3N	181.074	[M-NH3+H]+	HMDB0060280	4,6,7-Trihydroxy-1,2,3,4-tetrahydroisoquinoline
	UC2	C9H11O3N	181.074	[M-NH3+H]+	HMDB0001119	4-Hydroxy-4-(3-pyridyl)-butanoic acid
	UC2	C9H11O3N	181.074	[M-NH3+H]+	HMDB0003831	Beta-Tyrosine
	UC2	C9H11O3N	181.074	[M-NH3+H]+	HMDB0059720	Meta-Tyrosine
	UC2	C9H11O3N	181.074	[M-NH3+H]+	HMDB0006050	o-Tyrosine
	UC2	C9H11O3N	181.074	[M-NH3+H]+	HMDB0002184	L-Threo-3-Phenylserine
83	UC2	C8H9ON	135.068	[M+H]+	C00007327	Phenylacetaldoxime
84	UC2	C9H11O3N	181.074	[M+H]+	HMDB0060280	4,6,7-Trihydroxy-1,2,3,4-tetrahydroisoquinoline
	UC2	C9H11O3N	181.074	[M+H]+	HMDB0001119	4-Hydroxy-4-(3-pyridyl)-butanoic acid
	UC2	C9H11O3N	181.074	[M+H]+	HMDB0003831	Beta-Tyrosine
	UC2	C9H11O3N	181.074	[M+H]+	HMDB0059720	Meta-Tyrosine
	UC2	C9H11O3N	181.074	[M+H]+	HMDB0006050	o-Tyrosine
	UC2	C9H11O3N	181.074	[M+H]+	HMDB0002184	L-Threo-3-Phenylserine
	Standard	C9H11NO3	181.074	[M+H]+	KLCS0063	Tyrosine (dRT:-0.21)
85	UC2	C9H11O3N	181.074	[M-H2O-NH3+H]+	HMDB0060280	4,6,7-Trihydroxy-1,2,3,4-tetrahydroisoquinoline
	UC2	C9H11O3N	181.074	[M-H2O-NH3+H]+	HMDB0001119	4-Hydroxy-4-(3-pyridyl)-butanoic acid
	UC2	C9H11O3N	181.074	[M-H2O-NH3+H]+	HMDB0003831	Beta-Tyrosine
	UC2	C9H11O3N	181.074	[M-H2O-NH3+H]+	HMDB0059720	Meta-Tyrosine
	UC2	C9H11O3N	181.074	[M-H2O-NH3+H]+	HMDB0006050	o-Tyrosine
	UC2	C9H11O3N	181.074	[M-H2O-NH3+H]+	HMDB0002184	L-Threo-3-Phenylserine
86	UC2	C7H6O2	122.037	[M+H]+	HMDB0032918	3-(2-Furanyl)-2-propenal
	UC2	C7H6O2	122.037	[M+H]+	C00031273	Salicylaldehyde
	UC2	C7H6O2	122.037	[M+H]+	C00002657	4-Hydroxybenzaldehyde
	UC2	C7H6O2	122.037	[M+H]+	C00023719	p-Toluquinone
	UC2	C7H6O2	122.037	[M+H]+	C00000207	Benzoic acid
88	UC2	C6H13O2N	131.095	[M+H]+	HMDB0029168	3-Aminocaproic acid
	UC2	C6H13O2N	131.095	[M+H]+	C00036613	6-Deoxyfagomine
	UC2	C6H13O2N	131.095	[M+H]+	[1]HMDB0013812	1-Nitrohexane
	UC2	C6H13O2N	131.095	[M+H]+	C00001334	beta-Alaninebetaine
	UC2	C6H13O2N	131.095	[M+H]+	HMDB0060650	N-(2-Hydroxyethyl)-morpholine
	UC2	C6H13O2N	131.095	[M+H]+	C00001374	L-isoleucine
	UC2	C6H13O2N	131.095	[M+H]+	HMDB0003640	Beta-Leucine
	UC2	C6H13O2N	131.095	[M+H]+	HMDB0001901	Aminocaproic acid
	UC2	C6H13O2N	131.095	[M+H]+	HMDB0061716	N-methylvaline
	UC2	C6H13O2N	131.095	[M+H]+	C00001377	L-Leucine
	UC2	C6H13O2N	131.095	[M+H]+	HMDB0001645	L-Norleucine
	Standard	C6H13NO2	131.095	[M+H]+	KLCS0056	Isoleucine (dRT:0.25)
	Standard	C6H13NO2	131.095	[M+H]+	KLCS0008	Leucine (dRT:-0.26)
90	UC2	C8H8O	120.058	[M+H]+	C00007535	Phenylacetaldehyde
	UC2	C8H8O	120.058	[M+H]+	HMDB0062765	Styrene Oxide
	UC2	C8H8O	120.058	[M+H]+	HMDB0124943	3-ethenylphenol
	UC2	C8H8O	120.058	[M+H]+	C00047546	p-Methylbenzaldehyde
	UC2	C8H8O	120.058	[M+H]+	C00039027	Dihydrobenzofuran
	UC2	C8H8O	120.058	[M+H]+	HMDB0038997	Lentialexin
	UC2	C8H8O	120.058	[M+H]+	HMDB0029636	2-Methylbenzaldehyde
	UC2	C8H8O	120.058	[M+H]+	C00002685	Acetophenone
	UC2	C8H8O	120.058	[M+H]+	HMDB0029637	3-Methylbenzaldehyde
	UC2	C8H8O	120.058	[M+H]+	C00050421	4-Vinylphenol
91	UC2	C10H14O6N2	258.085	[M+H]+	HMDB0000884	Ribothymidine
	UC2	C10H14O6N2	258.085	[M+H]+	HMDB0004813	3-Methyluridine
	UC2	C10H14O6N2	258.085	[M+H]+	C00018102	1-Methylpseudouridine;NSC 240023;U 50228
	UC2	C10H14O6N2	258.085	[M+H]+	HMDB0002331	Imidazoleacetic acid riboside
92	UC2	C6H7ON	109.053	[M+H]+	C00007533	2-Aminophenol
	UC2	C6H7ON	109.053	[M+H]+	C00029449	2-Acetylpyrrole
	UC2	C6H7ON	109.053	[M+H]+	HMDB0040582	1-Methyl-2-pyrrolecarboxaldehyde
	UC2	C6H7ON	109.053	[M+H]+	C00036576	4-Hydroxy-2-methylpyridine
	UC2	C6H7ON	109.053	[M+H]+	C00050701	3-Methoxypyridine
	UC2	C6H7ON	109.053	[M+H]+	HMDB0001169	4-Aminophenol
93	UC2	C6H7ON5	165.065	[M+H]+	HMDB0000897	7-Methylguanine
	UC2	C6H7ON5	165.065	[M+H]+	HMDB0006040	N2-Methylguanine
	UC2	C6H7ON5	165.065	[M+H]+	HMDB0003282	1-Methylguanine
	UC2	C6H7ON5	165.065	[M+H]+	HMDB0001566	3-Methylguanine
94	UC2	C10H18O3N2	214.132	[M+H]+	HMDB0029135	Valyl-Proline
	UC2	C10H18O3N2	214.132	[M+H]+	HMDB0029030	Prolyl-Valine
	UC2	C10H18O3N2	214.132	[M+H]+	C00000757	Dethiobiotin
95	EX-HR2	C11H19O2N3	225.148	[M+H]+
96	UC2	C11H12O3N2	220.085	[M+H]+	HMDB0061174	p-Hydroxyl-ethotoin
	UC2	C11H12O3N2	220.085	[M+H]+	C00001980	Jasminine
	UC2	C11H12O3N2	220.085	[M+H]+	C00001371	5-Hydroxy-L-tryptophan
97	UC2	C9H13O3N3	211.096	[M+H]+	HMDB0015078	Zalcitabine
98	UC2	C10H13O4N5	267.097	[M+H]+	HMDB0014638	Zidovudine
	UC2	C10H13O4N5	267.097	[M+H]+	C00018714	8-Aza-9-deazaadenosine;Formycin;Formycin A;NSC 102811
	UC2	C10H13O4N5	267.097	[M+H]+	HMDB0000085	Deoxyguanosine
	UC2	C10H13O4N5	267.097	[M+H]+	C00007444	Adenosine
99	UC2	C8H13O3N	171.09	[M+H]+	C00002083	Crotanecine
	UC2	C8H13O3N	171.09	[M+H]+	C00049982	Amphorogynine D;(+)-Amphorogynine D
100	UC2	C7H10O2N2	154.074	[M+H]+	C00011257	cyclo-L-Prolylglycine
102	UC2	C11H19O2N5	253.154	[M+H]+	C00016181	CI 4
103	UC2	C9H10O2	150.068	[M+H]+	HMDB0002222	3-Methylphenylacetic acid
	UC2	C9H10O2	150.068	[M+H]+	HMDB0125532	3-ethenyl-5-methoxyphenol
	UC2	C9H10O2	150.068	[M+H]+	HMDB0059824	4-Hydroxy-3-methylacetophenone
	UC2	C9H10O2	150.068	[M+H]+	C00029546	2-Methoxy-4-vinylphenol
	UC2	C9H10O2	150.068	[M+H]+	C00031420	p-Coumaryl alcohol
	UC2	C9H10O2	150.068	[M+H]+	HMDB0134027	2-(3-hydroxyprop-1-en-1-yl)phenol
	UC2	C9H10O2	150.068	[M+H]+	HMDB0033970	4-Ethoxybenzaldehyde
	UC2	C9H10O2	150.068	[M+H]+	HMDB0134026	3-(2-hydroxyphenyl)propanal
	UC2	C9H10O2	150.068	[M+H]+	HMDB0011743	2-Phenylpropionate
	UC2	C9H10O2	150.068	[M+H]+	C00032638	3,5-Dimethyl-4-hydroxy benzaldehyde;4-Hydroxy-3,5-dimethylbenzaldehyde
	UC2	C9H10O2	150.068	[M+H]+	HMDB0032592	2'-Hydroxy-5'-methylacetophenone
	UC2	C9H10O2	150.068	[M+H]+	HMDB0032569	2'-Methoxyacetophenone
	UC2	C9H10O2	150.068	[M+H]+	HMDB0135280	3-[(1E)-3-hydroxyprop-1-en-1-yl]phenol
	UC2	C9H10O2	150.068	[M+H]+	HMDB0062349	3'-carboxy-alpha-chromanol
	UC2	C9H10O2	150.068	[M+H]+	HMDB0032073	o-Tolyl acetate
	UC2	C9H10O2	150.068	[M+H]+	HMDB0002097	4-Ethylbenzoic acid
	UC2	C9H10O2	150.068	[M+H]+	HMDB0002237	3,4-Dimethylbenzoic acid
	UC2	C9H10O2	150.068	[M+H]+	HMDB0032075	p-Tolyl acetate
	UC2	C9H10O2	150.068	[M+H]+	HMDB0135277	3-hydroxy-3-phenylpropanal
	UC2	C9H10O2	150.068	[M+H]+	HMDB0135276	2-hydroxy-3-phenylpropanal
	UC2	C9H10O2	150.068	[M+H]+	HMDB0135279	3-(4-hydroxyphenyl)propanal
	UC2	C9H10O2	150.068	[M+H]+	HMDB0135278	3-(3-hydroxyphenyl)propanal
	UC2	C9H10O2	150.068	[M+H]+	HMDB0000764	Hydrocinnamic acid
	UC2	C9H10O2	150.068	[M+H]+	HMDB0135281	(3-phenyloxiran-2-yl)methanol
	UC2	C9H10O2	150.068	[M+H]+	HMDB0040428	2-Phenylethyl formate
	UC2	C9H10O2	150.068	[M+H]+	HMDB0037715	1-Phenylethyl formate
	UC2	C9H10O2	150.068	[M+H]+	HMDB0038355	2-Ethyl-4-(2-furanyl)-2-propenal
	UC2	C9H10O2	150.068	[M+H]+	C00051576	Methyl phenylacetate
	UC2	C9H10O2	150.068	[M+H]+	HMDB0033967	Ethyl benzoate
	UC2	C9H10O2	150.068	[M+H]+	C00035535	Benzyl acetate
	UC2	C9H10O2	150.068	[M+H]+	HMDB0032570	4'-Methoxyacetophenone
	UC2	C9H10O2	150.068	[M+H]+	C00047668	4-(prop-2-en-1-yl)benzene-1,2-diol
	UC2	C9H10O2	150.068	[M+H]+	HMDB0040925	2-(2-Furanyl)-3-methyl-2-butenal
105	EX-HR2	C18H10O1N8S1	386.07	[M+H]+
106	EX-HR2	C13H22O3N2	254.163	[M+H]+
107	EX-HR2	C15H21O3N5	319.164	[M+H]+
108	UC2	C9H14O3N2	198.1	[M+H]+	HMDB0014606	Metharbital
	UC2	C9H14O3N2	198.1	[M+H]+	C00028811	Pedatisectine D
109	UC2	C11H19O2N5	253.154	[M+H]+	C00016181	CI 4
110	UC2	C6H8ON2	124.064	[M+H]+	HMDB0040141	2-Methoxy-5-methylpyrazine
	UC2	C6H8ON2	124.064	[M+H]+	HMDB0004181	Methylimidazole acetaldehyde
	UC2	C6H8ON2	124.064	[M+H]+	HMDB0040143	2-Methoxy-6-methylpyrazine
	UC2	C6H8ON2	124.064	[M+H]+	HMDB0031852	2-Methoxy-3-methylpyrazine
111	UC2	C15H15O4Cl	294.066	[M+H]+	C00019812	Chloculol
112	UC2	C10H18O3N2	214.132	[M+H]+	HMDB0029135	Valyl-Proline
	UC2	C10H18O3N2	214.132	[M+H]+	HMDB0029030	Prolyl-Valine
	UC2	C10H18O3N2	214.132	[M+H]+	C00000757	Dethiobiotin
113	EX-HR2	C29H52O15N9P1S5	957.192	[M+2H]2+
115	EX-HR2	C15H9N7S1	319.064	[M+H]+
117	UC2	C9H8O2	148.052	[M+H]+	C00031422	trans-p-Hydroxycinnamaldehyde
	UC2	C9H8O2	148.052	[M+H]+	C00034743	Cinnamic acid
120	UC2	C9H11O2N	165.079	[M+H]+	HMDB0034169	Methyl N-methylanthranilate
	UC2	C9H11O2N	165.079	[M+H]+	HMDB0033485	Gentiatibetine
	UC2	C9H11O2N	165.079	[M+H]+	HMDB0001007	3-Pyridinebutanoic acid
	UC2	C9H11O2N	165.079	[M+H]+	HMDB0004992	Benzocaine
	UC2	C9H11O2N	165.079	[M+H]+	HMDB0062402	4-Hydroxy-1-(3-pyridinyl)-1-butanone
	UC2	C9H11O2N	165.079	[M+H]+	HMDB0059934	Benzyl glycinate
	UC2	C9H11O2N	165.079	[M+H]+	HMDB0062407	5-(3-Pyridyl)-2-hydroxytetrahydrofuran
	UC2	C9H11O2N	165.079	[M+H]+	HMDB0033589	Ethyl 2-aminobenzoate
	UC2	C9H11O2N	165.079	[M+H]+	HMDB0006044	Norsalsolinol
	Standard	C9H11NO2	165.079	[M+H]+	KLCS0017	Phenylalanine (dRT:-0.17)
121	UC2	C9H15O3N	185.105	[M+H]+	C00002103	Otonecine
	UC2	C9H15O3N	185.105	[M+H]+	C00002291	Ecgonine
	UC2	C9H15O3N	185.105	[M+H]+	HMDB0094729	3-Hepteneoylglycine
	UC2	C9H15O3N	185.105	[M+H]+	HMDB0094731	5-Hepteneoylglycine
	UC2	C9H15O3N	185.105	[M+H]+	HMDB0094728	2-Hepteneoylglycine
	UC2	C9H15O3N	185.105	[M+H]+	HMDB0094730	4-Hepteneoylglycine
122	EX-HR2	C48H51O5N3S7	973.187	[M+2H]2+
123	EX-HR2	C11H21O2N5	255.17	[M+H]+
124	UC2	C30H28O15	628.143	[M+H]+	HMDB0124850	6-{5-[12-(3,4-dihydroxyphenyl)-8,13-dihydroxy-4-oxo-3,11-dioxatricyclo[8.4.0.0ﾂｲ,竅ｷ]tetradeca-1(10),2(7),8-trien-6-yl]-2-hydroxyphenoxy}-3,4,5-trihydroxyoxane-2-carboxylic acid
	UC2	C30H28O15	628.143	[M+H]+	HMDB0124853	6-{[6,12-bis(3,4-dihydroxyphenyl)-13-hydroxy-4-oxo-3,11-dioxatricyclo[8.4.0.0ﾂｲ,竅ｷ]tetradeca-1,7,9-trien-8-yl]oxy}-3,4,5-trihydroxyoxane-2-carboxylic acid
	UC2	C30H28O15	628.143	[M+H]+	HMDB0124851	6-{4-[6-(3,4-dihydroxyphenyl)-8,13-dihydroxy-4-oxo-3,11-dioxatricyclo[8.4.0.0ﾂｲ,竅ｷ]tetradeca-1(10),2(7),8-trien-12-yl]-2-hydroxyphenoxy}-3,4,5-trihydroxyoxane-2-carboxylic acid
	UC2	C30H28O15	628.143	[M+H]+	HMDB0124852	6-{5-[6-(3,4-dihydroxyphenyl)-8,13-dihydroxy-4-oxo-3,11-dioxatricyclo[8.4.0.0ﾂｲ,竅ｷ]tetradeca-1(10),2(7),8-trien-12-yl]-2-hydroxyphenoxy}-3,4,5-trihydroxyoxane-2-carboxylic acid
	UC2	C30H28O15	628.143	[M+H]+	HMDB0124849	6-{4-[12-(3,4-dihydroxyphenyl)-8,13-dihydroxy-4-oxo-3,11-dioxatricyclo[8.4.0.0ﾂｲ,竅ｷ]tetradeca-1(10),2(7),8-trien-6-yl]-2-hydroxyphenoxy}-3,4,5-trihydroxyoxane-2-carboxylic acid
125	EX-HR2	C13H23O14N3S1	477.09	[M+H]+
126	UC2	C5H5ON5	151.049	[M+H]+	C00050937	Isoguanine
	UC2	C5H5ON5	151.049	[M+H]+	C00001501	Guanine
	UC2	C5H5ON5	151.049	[M+H]+	C00043227	8-Oxoadenine
127	EX-HR2	C23H34O3N8P2S3	628.139	[M+2H]2+
128	EX-HR2	C27H35O10P3	612.144	[M+2H]2+
129	EX-HR2	C13H23O13N3S1	461.095	[M+H]+
131	UC2	C11H16O3N4	252.122	[M+H]+	HMDB0028893	Histidinyl-Proline
	UC2	C11H16O3N4	252.122	[M+H]+	HMDB0029019	Prolyl-Histidine
133	UC2	C15H21O7N	327.132	[M-H2O+H]+	HMDB0037846	N-(1-Deoxy-1-fructosyl)phenylalanine
	UC2	C15H21O7N	327.132	[M-H2O+H]+	C00047352	Sesbanimide B
134	UC2	C15H21O7N	327.132	[M+H]+	HMDB0037846	N-(1-Deoxy-1-fructosyl)phenylalanine
	UC2	C15H21O7N	327.132	[M+H]+	C00047352	Sesbanimide B
135	UC2	C9H14O3N2	198.1	[M+H]+	HMDB0014606	Metharbital
	UC2	C9H14O3N2	198.1	[M+H]+	C00028811	Pedatisectine D
136	EX-HR2	C16H43O5N7S3	509.249	[M+2H]2+
137	UC2	C14H18O4N2	278.127	[M+H]+	HMDB0029029	Prolyl-Tyrosine
	UC2	C14H18O4N2	278.127	[M+H]+	HMDB0029113	Tyrosyl-Proline
	UC2	C14H18O4N2	278.127	[M+H]+	HMDB0028996	Phenylalanyl-Hydroxyproline
	UC2	C14H18O4N2	278.127	[M+H]+	HMDB0011112	N1-(alpha-D-ribosyl)-5,6-dimethyl-benzimidazole
139	UC2	C8H12O2N2	168.09	[M+H]+	C00011264	cyclo-(L-Alanyl-L-proline)
	UC2	C8H12O2N2	168.09	[M+H]+	C00007504	Pyridoxamine
	UC2	C8H12O2N2	168.09	[M+H]+	C00023614	N-Formylnorloline
140	EX-HR2	C12H29N5P2S1	337.162	[M+H]+
141	EX-HR2	C20H50O8S7	642.155	[M+2H]2+
142	UC2	C5H5ON5	151.049	[M+H]+	C00050937	Isoguanine
	UC2	C5H5ON5	151.049	[M+H]+	C00001501	Guanine
	UC2	C5H5ON5	151.049	[M+H]+	C00043227	8-Oxoadenine
143	UC2	C20H13O2N3	327.101	[M+H]+	C00028190	Dihydroarcyriacyanin A
145	EX-HR2	C14H21O3N5	307.164	[M+H]+
146	UC2	C8H18O5	194.115	[M+H]+	HMDB0094708	Tetraethylene glycol
147	UC2	C8H18O5	194.115	[M+(CH3)2NH+H]+	HMDB0094708	Tetraethylene glycol
148	UC2	C11H18ON2	194.142	[M+H]+	C00026282	(-)-Tenuamine;Tenuamine
	UC2	C11H18ON2	194.142	[M+H]+	C00007731	Tetrahydrocytisine
	UC2	C11H18ON2	194.142	[M+H]+	C00025371	Virgilidone
	UC2	C11H18ON2	194.142	[M+H]+	C00007780	(+)-Maackiamine;Maackiamine;(+)-Norammodendrine
150	UC2	C9H17O5N	219.111	[M+H]+	C00001550	Pantothenic acid
	UC2	C9H17O5N	219.111	[M+H]+	C00037287	Hyacinthacine C1;(+)-Hyacinthacine C1
151	EX-HR2	C12H18O2N4	250.143	[M+H]+
152	EX-HR2	C9H16O3N2	200.116	[M+H]+
153	UC2	C32H54O15	678.346	[M+2H]2+	C00041698	Nicandrose B;(+)-Nicandrose B
155	UC2	C15H21O2N3	275.163	[M+H]+	C00001757	Physostigmine
157	UC2	C8H8	104.063	[M+H]+	C00037855	Styrene
158	UC2	C38H42O11	674.273	[M+2H]2+	C00033278	Orthosiphonone A;(-)-Orthosiphonone A
	UC2	C38H42O11	674.273	[M+2H]2+	C00033279	Orthosiphonone B
159	UC2	C10H18O5N2	246.122	[M+H]+	HMDB0028925	Leucyl-Aspartate
	UC2	C10H18O5N2	246.122	[M+H]+	HMDB0028903	Isoleucyl-Aspartate
	UC2	C10H18O5N2	246.122	[M+H]+	HMDB0028757	Aspartyl-Leucine
	UC2	C10H18O5N2	246.122	[M+H]+	HMDB0011172	gamma-Glutamylvaline
	UC2	C10H18O5N2	246.122	[M+H]+	HMDB0028756	Aspartyl-Isoleucine
	UC2	C10H18O5N2	246.122	[M+H]+	HMDB0011166	L-beta-aspartyl-L-leucine
	UC2	C10H18O5N2	246.122	[M+H]+	HMDB0028832	Glutamylvaline
	UC2	C10H18O5N2	246.122	[M+H]+	HMDB0029126	Valyl-Glutamate
160	UC2	C11H22O3N2	230.163	[M+H]+	HMDB0028942	Leucyl-Valine
	UC2	C11H22O3N2	230.163	[M+H]+	HMDB0029131	Valyl-Leucine
	UC2	C11H22O3N2	230.163	[M+H]+	HMDB0028920	Isoleucyl-Valine
	UC2	C11H22O3N2	230.163	[M+H]+	HMDB0029130	Valyl-Isoleucine
161	UC2	C16H20O3N2	288.147	[M+H]+	HMDB0034913	Imazamethabenz-methyl
	UC2	C16H20O3N2	288.147	[M+H]+	HMDB0037554	(ﾂｱ)-Rollipyrrole
162	UC2	C10H17O3N3	227.127	[M+H]+	C00031688	Cordycedipeptide A;(-)-Cordycedipeptide A
163	EX-HR2	C12H23O2N5	269.185	[M+H]+
164	EX-HR2	C9H7O2N5	217.06	[M+H]+
165	EX-HR2	C20H45N1S4	427.243	[M+H]+
166	UC2	C14H20O6	284.126	[M+H]+	C00029468	2-Phenylethyl beta-D-glucopyranoside
	UC2	C14H20O6	284.126	[M+H]+	C00016202	Karalicin
	UC2	C14H20O6	284.126	[M+H]+	C00029356	1-(R)-Phenylethyl beta-D-glucopyranoside
	UC2	C14H20O6	284.126	[M+H]+	C00016790	Clonostachydiol
167	UC2	C11H20O3N2	228.147	[M+H]+	HMDB0011175	Leucylproline
	UC2	C11H20O3N2	228.147	[M+H]+	HMDB0011174	Isoleucylproline
168	EX-HR2	C15H21O2N5	303.17	[M+H]+
169	EX-HR2	C26H41O2N8P1S1	560.281	[M+H]+
170	UC2	C7H10ON2	138.079	[M+H]+	C00018814	Desdanine;CAM;Cyclamidomycin;NSC 121234;Pyracrimycin A
	UC2	C7H10ON2	138.079	[M+H]+	HMDB0040911	2-Methoxy-3,5-dimethylpyrimidine
	UC2	C7H10ON2	138.079	[M+H]+	HMDB0040054	3-Ethyl-2-methoxypyrazine
	UC2	C7H10ON2	138.079	[M+H]+	HMDB0040142	2-Ethoxy-5-methylpyrazine
	UC2	C7H10ON2	138.079	[M+H]+	HMDB0031850	2-Ethoxy-3-methylpyrazine
	UC2	C7H10ON2	138.079	[M+H]+	HMDB0040144	2-Ethoxy-6-methylpyrazine
171	UC2	C8H14O2N2	170.106	[M+H]+	HMDB0015333	Levetiracetam
	UC2	C8H14O2N2	170.106	[M+H]+	HMDB0033926	(3xi,6xi)-Cyclo(alanylvalyl)
172	UC2	C17H22O7N2	366.143	[M+H]+	HMDB0029992	Tetrahydropentoxyline
	UC2	C17H22O7N2	366.143	[M+H]+	C00028988	Semilepidinoside B
173	EX-HR2	C14H20O3N4	292.154	[M+H]+
175	UC2	C16H21O6N	323.137	[M+H]+	C00001524	Acremoauxin A
176	UC2	C10H10ON2	174.079	[M+H]+	HMDB0006240	Demethylated antipyrine
	UC2	C10H10ON2	174.079	[M+H]+	C00000108	1H-Indole-3-acetamide
	UC2	C10H10ON2	174.079	[M+H]+	C00026234	2-Hydroxymethyl-4-methylquinazoline
	UC2	C10H10ON2	174.079	[M+H]+	C00000110	Indole-3-acetaldoxime
	UC2	C10H10ON2	174.079	[M+H]+	C00026242	Glomerin;,2-Dimethyl-4(1H)-quinazolone; 1,2-Dimethyl-4-oxoquinazoline
177	UC2	C16H26O6N2	342.179	[M+H]+	C00015453	TMC 86A
178	UC2	C10H16O4N2	228.111	[M+H]+	HMDB0028871	Hydroxyprolyl-Proline
	UC2	C10H16O4N2	228.111	[M+H]+	HMDB0040573	Tetraacetylethylenediamine
	UC2	C10H16O4N2	228.111	[M+H]+	HMDB0029018	Prolylhydroxyproline
	UC2	C10H16O4N2	228.111	[M+H]+	HMDB0094651	Pyroglutamylvaline
179	UC2	C7H7O2N	137.048	[M+H]+	HMDB0060722	2-Pyridylacetic acid
	UC2	C7H7O2N	137.048	[M+H]+	HMDB0015687	Salicylamide
	UC2	C7H7O2N	137.048	[M+H]+	HMDB0001538	3-Pyridylacetic acid
	UC2	C7H7O2N	137.048	[M+H]+	C00001401	p-Aminobenzoic acid
	UC2	C7H7O2N	137.048	[M+H]+	C00001555	Trigonelline
	UC2	C7H7O2N	137.048	[M+H]+	HMDB0001891	m-Aminobenzoic acid
	UC2	C7H7O2N	137.048	[M+H]+	C00007382	Anthranilic acid
	UC2	C7H7O2N	137.048	[M+H]+	C00044235	Methyl nicotinate
180	UC2	C8H7N	117.058	[M+H]+	C00048326	Phenylacetonitrile
	UC2	C8H7N	117.058	[M+H]+	C00001418	Indole
181	UC2	C10H8N2	156.069	[M+H]+	C00034433	alpha,beta-Dipyridyl
	UC2	C10H8N2	156.069	[M+H]+	C00000107	3-Indoleacetonitrile
182	UC2	C10H9N	143.073	[M+H]+	HMDB0042004	Quinaldine
	UC2	C10H9N	143.073	[M+H]+	HMDB0041802	2-Aminonaphthalene
	UC2	C10H9N	143.073	[M+H]+	HMDB0033115	6-Methylquinoline
183	UC2	C9H9N	131.073	[M+H]+	C00029809	Benzenepropanenitrile
	UC2	C9H9N	131.073	[M+H]+	C00050748	6-Methyl indole
	UC2	C9H9N	131.073	[M+H]+	C00001430	Skatole
	UC2	C9H9N	131.073	[M+H]+	C00049061	1,2-Dihydroisoquinoline
184	EX-HR2	C11H7O1N1	169.053	[M+H]+
185	UC2	C9H7N	129.058	[M+H]+	C00026478	Quinoline
186	UC2	C9H7ON	145.053	[M+H]+	C00000112	1H-Indole-3-carboxaldehyde
	UC2	C9H7ON	145.053	[M+H]+	C00044432	2-Quinolone
187	UC2	C11H12O2N2	204.09	[M-NH3+H]+	HMDB0014892	Ethotoin
	UC2	C11H12O2N2	204.09	[M-NH3+H]+	C00002201	Vasicinol
	UC2	C11H12O2N2	204.09	[M-NH3+H]+	HMDB0060878	4-Hydroxyantipyrine
	UC2	C11H12O2N2	204.09	[M-NH3+H]+	HMDB0013840	3-Hydroxymethylantipyrine
	UC2	C11H12O2N2	204.09	[M-NH3+H]+	C00001396	L-Tryptophan
	UC2	C11H12O2N2	204.09	[M-NH3+H]+	C00026248	Pegamine
	UC2	C11H12O2N2	204.09	[M-NH3+H]+	HMDB0060967	Nirvanol
	UC2	C11H12O2N2	204.09	[M-NH3+H]+	C00007733	11-Oxocytisine
	UC2	C11H12O2N2	204.09	[M-NH3+H]+	C00026847	1,6-Dihydroxy-1,2,3,4-tetrahydro-beta-carboline
188	UC2	C11H12O3N2	220.085	[M+H]+	HMDB0061174	p-Hydroxyl-ethotoin
	UC2	C11H12O3N2	220.085	[M+H]+	C00001980	Jasminine
	UC2	C11H12O3N2	220.085	[M+H]+	C00001371	5-Hydroxy-L-tryptophan
189	UC2	C11H12O2N2	204.09	[M+H]+	HMDB0014892	Ethotoin
	UC2	C11H12O2N2	204.09	[M+H]+	C00002201	Vasicinol
	UC2	C11H12O2N2	204.09	[M+H]+	HMDB0060878	4-Hydroxyantipyrine
	UC2	C11H12O2N2	204.09	[M+H]+	HMDB0013840	3-Hydroxymethylantipyrine
	UC2	C11H12O2N2	204.09	[M+H]+	C00001396	L-Tryptophan
	UC2	C11H12O2N2	204.09	[M+H]+	C00026248	Pegamine
	UC2	C11H12O2N2	204.09	[M+H]+	HMDB0060967	Nirvanol
	UC2	C11H12O2N2	204.09	[M+H]+	C00007733	11-Oxocytisine
	UC2	C11H12O2N2	204.09	[M+H]+	C00026847	1,6-Dihydroxy-1,2,3,4-tetrahydro-beta-carboline
	Standard	C11H12N2O2	204.09	[M+H]+	KLCS0049	Tryptophan (dRT:-0.11)
190	UC2	C10H10N2	158.084	[M+H]+	C00002058	Nicotyrine
	UC2	C10H10N2	158.084	[M+H]+	C00026233	2,4-Dimethylquinazoline
191	UC2	C10H7ON	157.053	[M+H]+	HMDB0062189	1-nitrosonaphthalene
192	UC2	C10H12O3N2	208.085	[M+H]+	HMDB0012948	Formyl-5-hydroxykynurenamine
	UC2	C10H12O3N2	208.085	[M+H]+	C00007604	L-Kynurenine
	UC2	C10H12O3N2	208.085	[M+H]+	C00051181	Kynurenine
	UC2	C10H12O3N2	208.085	[M+H]+	HMDB0060757	4-Aminobenzoyl-(beta)-alanine
194	UC2	C11H12O4N2	236.08	[M+H]+	C00007605	L-Formylkynurenine
195	UC2	C31H35O9N3	593.237	[M+H]+	C00045044	Renieramycin N;(-)-Renieramycin N
196	EX-HR2	C48H92O6N6S6	1040.54	[M+2H]2+
197	EX-HR2	C13H14N4	226.122	[M+H]+
198	EX-HR2	C22H41O2N2P3S1	490.21	[M+H]+
199	EX-HR2	C23H45O1N3S4	507.245	[M+H]+
200	UC2	C13H16O5N2	280.106	[M+H]+	HMDB0028991	Phenylalanyl-Aspartate
	UC2	C13H16O5N2	280.106	[M+H]+	HMDB0011167	L-beta-aspartyl-L-phenylalanine
	UC2	C13H16O5N2	280.106	[M+H]+	HMDB0000706	Aspartylphenylalanine
201	UC2	C14H16ON2	228.126	[M+H]+	C00016595	Phevalin
	UC2	C14H16ON2	228.126	[M+H]+	C00026240	Deoxypeganidine
	UC2	C14H16ON2	228.126	[M+H]+	HMDB0060605	Metyrapol
202	UC2	C11H19O3N3	241.143	[M+H]+	C00017097	Leuhistin;Leuhistine
203	UC2	C14H16O5N2	292.106	[M+H]+	C00045697	Brachystemidine D;(+)-Brachystemidine D
	UC2	C14H16O5N2	292.106	[M+H]+	C00026720	(-)-Monatin
207	UC2	C8H14O2N2	170.106	[M+H]+	HMDB0015333	Levetiracetam
	UC2	C8H14O2N2	170.106	[M+H]+	HMDB0033926	(3xi,6xi)-Cyclo(alanylvalyl)
208	EX-HR2	C16H47O10N7P2	559.286	[M+H]+
209	UC2	C24H33O7N5	503.238	[M+H]+	C00018139	Norplicacetin
210	UC2	C36H51O11N	673.346	[M+H]+	C00027693	15-Veratroylgermine;Germine 15-(3,4-dimethoxybenzoate)
	UC2	C36H51O11N	673.346	[M+H]+	C00001620	Bikhaconitine
	UC2	C36H51O11N	673.346	[M+H]+	C00029202	Veratrine
211	UC2	C36H51O11N	673.346	[M+2H]2+	C00027693	15-Veratroylgermine;Germine 15-(3,4-dimethoxybenzoate)
	UC2	C36H51O11N	673.346	[M+2H]2+	C00001620	Bikhaconitine
	UC2	C36H51O11N	673.346	[M+2H]2+	C00029202	Veratrine
212	UC2	C10H9N	143.073	[M+H]+	HMDB0042004	Quinaldine
	UC2	C10H9N	143.073	[M+H]+	HMDB0041802	2-Aminonaphthalene
	UC2	C10H9N	143.073	[M+H]+	HMDB0033115	6-Methylquinoline
213	UC2	C14H16O3N2	260.116	[M+H]+	C00030074	Maculosin;L-Proline-L-tyrosine anhydride;Cyclo(L-tyrosyl-L-proline);Cyclo-(L-Pro-L-Tyr);(-)-Maculosin;Maculosin 1;Maculosine
214	UC2	C19H34O12	454.205	[M+H]+	HMDB0039214	Butyl (S)-3-hydroxybutyrate [arabinosyl-(1->6)-glucoside]
216	UC2	C11H9N	155.073	[M+H]+	HMDB0033123	4-Phenylpyridine
217	UC2	C13H14O3N2	246.1	[M+H]+	HMDB0013713	N-acetyltryptophan
	UC2	C13H14O3N2	246.1	[M+H]+	C00042602	Hyrtioerectine B
	UC2	C13H14O3N2	246.1	[M+H]+	C00028686	Nigellicine
	UC2	C13H14O3N2	246.1	[M+H]+	HMDB0014987	Methylphenobarbital
	UC2	C13H14O3N2	246.1	[M+H]+	HMDB0060810	cyclic 6-Hydroxymelatonin
220	UC2	C10H16O2N2	196.121	[M+H]+	C00023611	N-Acetylloline
	UC2	C10H16O2N2	196.121	[M+H]+	HMDB0029741	2-Isopropyl-3,5-dimethoxy-6-methylpyrazine
	UC2	C10H16O2N2	196.121	[M+H]+	C00041466	cyclo(L-Pro-L-Val)
	UC2	C10H16O2N2	196.121	[M+H]+	C00039882	N-Propionylnorloline
	UC2	C10H16O2N2	196.121	[M+H]+	C00018004	Amiclenomycin;NSC 246130
	UC2	C10H16O2N2	196.121	[M+H]+	HMDB0040551	L-alpha-Amino-1H-pyrrole-1-hexanoic acid
221	EX-HR2	C19H24O3N6	384.191	[M+H]+
223	UC2	C11H12O2N2	204.09	[M+H]+	HMDB0014892	Ethotoin
	UC2	C11H12O2N2	204.09	[M+H]+	C00002201	Vasicinol
	UC2	C11H12O2N2	204.09	[M+H]+	HMDB0060878	4-Hydroxyantipyrine
	UC2	C11H12O2N2	204.09	[M+H]+	HMDB0013840	3-Hydroxymethylantipyrine
	UC2	C11H12O2N2	204.09	[M+H]+	C00001396	L-Tryptophan
	UC2	C11H12O2N2	204.09	[M+H]+	C00026248	Pegamine
	UC2	C11H12O2N2	204.09	[M+H]+	HMDB0060967	Nirvanol
	UC2	C11H12O2N2	204.09	[M+H]+	C00007733	11-Oxocytisine
	UC2	C11H12O2N2	204.09	[M+H]+	C00026847	1,6-Dihydroxy-1,2,3,4-tetrahydro-beta-carboline
224	UC2	C19H20ON2	292.158	[M+H]+	C00024577	Meloscine;(+)-Meloscine
	UC2	C19H20ON2	292.158	[M+H]+	C00024303	(+)-Rauflorine
	UC2	C19H20ON2	292.158	[M+H]+	C00025079	20-Oxoeburnamenine
	UC2	C19H20ON2	292.158	[M+H]+	C00048226	Vellosimine;(+)-Vellosimine
	UC2	C19H20ON2	292.158	[M+H]+	C00025960	Norfluorocurarine;(-)-Norfluorocurarine;C-Norcurarine III;nor-C-Fluorocurarine
	UC2	C19H20ON2	292.158	[M+H]+	C00025867	Ervitsine;(-)-Ervitsine
225	EX-HR2	C13H31O3N10P1	406.232	[M+H]+
226	UC2	C30H48O11	584.32	[M+H]+	HMDB0002577	Cholic acid glucuronide
227	UC2	C14H16O3N2	260.116	[M+H]+	C00030074	Maculosin;L-Proline-L-tyrosine anhydride;Cyclo(L-tyrosyl-L-proline);Cyclo-(L-Pro-L-Tyr);(-)-Maculosin;Maculosin 1;Maculosine
228	UC2	C13H14N2	198.116	[M+H]+	HMDB0014526	Tacrine
	UC2	C13H14N2	198.116	[M+H]+	HMDB0041808	4,4'-Methylenedianiline
229	UC2	C12H12O2N2	216.09	[M+H]+	C00042448	Damirone A
	UC2	C12H12O2N2	216.09	[M+H]+	C00026660	L-1,2,3,4-Tetrahydro-beta-carboline-3-carboxylic acid
	UC2	C12H12O2N2	216.09	[M+H]+	C00047986	Mansouramycin A
	UC2	C12H12O2N2	216.09	[M+H]+	C00018512	34N
230	UC2	C10H9N	143.073	[M+H]+	HMDB0042004	Quinaldine
	UC2	C10H9N	143.073	[M+H]+	HMDB0041802	2-Aminonaphthalene
	UC2	C10H9N	143.073	[M+H]+	HMDB0033115	6-Methylquinoline
231	UC2	C11H10N2	170.084	[M+H]+	HMDB0029747	2-Amino-5-phenylpyridine
232	UC2	C11H8N2	168.069	[M+H]+	C00026537	Beta-Carboline
233	UC2	C29H41O9N5	603.29	[M+H]+	HMDB0060144	Neocasomorphin (1-5)
234	EX-HR2	C13H34O5N9P1	427.242	[M+H]+
235	EX-HR2	C13H34O5N9P1	427.242	[M+(CH3)2NH-NH3+H]+
236	EX-HR2	C13H31O5N8P1	410.216	[M+H]+
237	UC2	C11H9O2N	187.063	[M+H]+	HMDB0000734	Indoleacrylic acid
	UC2	C11H9O2N	187.063	[M+H]+	C00026467	N-Methylquinolinium-2-carboxylate
	UC2	C11H9O2N	187.063	[M+H]+	[1]HMDB0040768	N-(2,5-Dihydroxyphenyl)pyridinium(1+)
	UC2	C11H9O2N	187.063	[M+H]+	C00000111	Indole-3-acrylic acid
238	UC2	C13H12O4N2	260.08	[M+H]+	HMDB0032102	1,2,3,4-Tetrahydro-b-carboline-1,3-dicarboxylic acid
239	EX-HR2	C19H57O1N4P3S3	546.291	[M+H]+
240	Pep1000	C18H32N4O5	384.237	[M+H]+		G1V1[L|I]1P1, A1V2P1
242	UC2	C10H16O2N2	196.121	[M+H]+	C00023611	N-Acetylloline
	UC2	C10H16O2N2	196.121	[M+H]+	HMDB0029741	2-Isopropyl-3,5-dimethoxy-6-methylpyrazine
	UC2	C10H16O2N2	196.121	[M+H]+	C00041466	cyclo(L-Pro-L-Val)
	UC2	C10H16O2N2	196.121	[M+H]+	C00039882	N-Propionylnorloline
	UC2	C10H16O2N2	196.121	[M+H]+	C00018004	Amiclenomycin;NSC 246130
	UC2	C10H16O2N2	196.121	[M+H]+	HMDB0040551	L-alpha-Amino-1H-pyrrole-1-hexanoic acid
243	UC2	C28H34O8N4	554.238	[M+H]+	C00016354	TMC 2B
246	EX-HR2	C19H38O1N3P1S1	387.247	[M+(CH3)2NH-NH3+H]+
247	UC2	C9H16O2N2	184.121	[M+H]+	HMDB0061384	N-(3-acetamidopropyl)pyrrolidin-2-one
248	UC2	C16H19O3N3	301.143	[M+H]+	C00002160	Febrifugine
	UC2	C16H19O3N3	301.143	[M+H]+	C00002175	Isofebrifugine
	UC2	C16H19O3N3	301.143	[M+H]+	HMDB0029028	Prolyl-Tryptophan
	UC2	C16H19O3N3	301.143	[M+H]+	HMDB0029091	Tryptophyl-Proline
249	UC2	C13H10O2N2	226.074	[M+H]+	C00043569	Harman-3-carboxylic acid
	UC2	C13H10O2N2	226.074	[M+H]+	C00026543	1-Acetyl-8-hydroxy-beta-carboline
250	UC2	C11H18O3N2	226.132	[M+H]+	HMDB0015440	Amobarbital
	UC2	C11H18O3N2	226.132	[M+H]+	HMDB0014457	Pentobarbital
252	UC2	C13H14O2N2	230.106	[M+H]+	HMDB0037942	(1xi,3xi)-1,2,3,4-Tetrahydro-1-methyl-beta-carboline-3-carboxylic acid
	UC2	C13H14O2N2	230.106	[M+H]+	HMDB0060811	cyclic Melatonin
253	UC2	C13H11O2N	213.079	[M+H]+	C00026468	O-Ethylnordictamnine
254	UC2	C17H20O6N4	376.138	[M+H]+	C00001552	Riboflavin
255	UC2	C13H12O2N2	228.09	[M+H]+	C00027266	Aaptamine
	UC2	C13H12O2N2	228.09	[M+H]+	C00028391	Isoaaptamine
	UC2	C13H12O2N2	228.09	[M+H]+	C00043299	Aspernigrin A
	UC2	C13H12O2N2	228.09	[M+H]+	C00027267	Aaptosine
256	Pep1000	C21H40N4O6	444.295	[M+H]+		V1[L|I]2T1, [L|I]3S1
257	EX-HR2	C15H38O6N9P1	471.268	[M+H]+
258	EX-HR2	C15H38O6N9P1	471.268	[M-NH3+H]+
259	EX-HR2	C15H38O6N9P1	471.268	[M+(CH3)2NH-NH3+H]+
260	EX-HR2	C16H15O2N3	281.116	[M+H]+
261	EX-HR2	C11H18O4N2	242.127	[M+H]+
262	UC2	C9H16O2N2	184.121	[M+H]+	HMDB0061384	N-(3-acetamidopropyl)pyrrolidin-2-one
263	EX-HR2	C13H38O5N9P1	431.273	[M+H]+
264	EX-HR2	C13H38O5N9P1	431.273	[M-NH3+H]+
265	UC2	C12H10ON2	198.079	[M+H]+	C00042574	Harmol
	UC2	C12H10ON2	198.079	[M+H]+	C00026758	Taraxacine A
	UC2	C12H10ON2	198.079	[M+H]+	HMDB0035197	Harmanine
	UC2	C12H10ON2	198.079	[M+H]+	C00016243	3-(2-Methyl-5-oxazolyl)-indole;APHE 3;Pimprinine
266	EX-HR2	C13H38O5N9P1	431.273	[M+(CH3)2NH-NH3+H]+
268	UC2	C13H14O2N2	230.106	[M+H]+	HMDB0037942	(1xi,3xi)-1,2,3,4-Tetrahydro-1-methyl-beta-carboline-3-carboxylic acid
	UC2	C13H14O2N2	230.106	[M+H]+	HMDB0060811	cyclic Melatonin
269	EX-HR2	C20H33O6N5	439.243	[M+H]+
270	EX-HR2	C31H53O8N7	651.396	[M+2H]2+
271	EX-HR2	C34H54N9P1S1	651.396	[M+H]+
272	UC2	C11H8N2	168.069	[M+H]+	C00026537	Beta-Carboline
273	EX-HR2	C16H13O1N3	263.106	[M+H]+
274	UC2	C17H13O3N3	307.096	[M+H]+	C00028055	Circumdatin C
	UC2	C17H13O3N3	307.096	[M+H]+	C00048657	Circumdatin G;(-)-Circumdatin G
275	UC2	C14H14O2N2	242.106	[M+H]+	C00026678	Arenarine B
276	UC2	C32H49O8N	575.346	[M+2H]2+	C00027858	Angeloylzygadenine
277	EX-HR2	C16H44O1N8S3	460.28	[M+H]+
278	EX-HR2	C20H49O7N7P2	561.317	[M+H]+
279	EX-HR2	C25H46O4N3P1S1	515.295	[M+H]+
280	UC2	C24H40O12	520.252	[M+H]+	HMDB0029771	7,8-Dihydrovomifoliol 9-[apiosyl-(1->6)-glucoside]
	UC2	C24H40O12	520.252	[M+H]+	C00037680	Premnaionoside
	UC2	C24H40O12	520.252	[M+H]+	HMDB0041577	3b,6a-Dihydroxy-alpha-ionol 9-[apiosyl-(1->6)-glucoside]
	UC2	C24H40O12	520.252	[M+H]+	C00037081	Ebracteatoside A;(-)-Ebracteatoside A
281	EX-HR2	C19H57N3P4S2	515.294	[M-NH3+H]+
282	EX-HR2	C25H46O4N3P1S1	515.295	[M+(CH3)2NH-NH3+H]+
283	UC2	C14H14O4N2	274.095	[M+H]+	HMDB0035115	(1xi,3S)-1,2,3,4-Tetrahydro-1-methyl-beta-carboline-1,3-dicarboxylic acid
285	UC2	C24H42O10	490.278	[M+H]+	HMDB0060121	9-Hydroxy-10-O-D-glucuronoside-12Z-octadecenoate
	UC2	C24H42O10	490.278	[M+H]+	HMDB0060118	12-Hydroxy-13-O-D-glucuronoside-octadec-9Z-enoate
	UC2	C24H42O10	490.278	[M+H]+	HMDB0060119	12-O-D-Glucuronoside-13-hydroxyoctadec-9Z-enoate
	UC2	C24H42O10	490.278	[M+H]+	HMDB0060120	10-Hydroxy-octadec-12Z-enoate-9-beta-D-glucuronide
286	UC2	C16H16O4N2	300.111	[M+H]+	C00047032	Cribrostatin 3
287	EX-HR2	C11H18O4N2	242.127	[M+H]+
288	UC2	C13H10O2N2	226.074	[M+H]+	C00043569	Harman-3-carboxylic acid
	UC2	C13H10O2N2	226.074	[M+H]+	C00026543	1-Acetyl-8-hydroxy-beta-carboline
289	UC2	C21H41O7N5	475.301	[M+H]+	HMDB0015090	Netilmicin
290	UC2	C21H41O7N5	475.301	[M-NH3+H]+	HMDB0015090	Netilmicin
291	UC2	C21H41O7N5	475.301	[M+(CH3)2NH-NH3+H]+	HMDB0015090	Netilmicin
292	UC2	C12H14O2N2	218.106	[M+H]+	HMDB0001238	N-Acetylserotonin
	UC2	C12H14O2N2	218.106	[M+H]+	C00001331	L-Abrine
	UC2	C12H14O2N2	218.106	[M+H]+	HMDB0014932	Primidone
	UC2	C12H14O2N2	218.106	[M+H]+	C00011256	cyclo-L-Phenylalanyl-L-alanine
	UC2	C12H14O2N2	218.106	[M+H]+	C00028218	Donaxanine
	UC2	C12H14O2N2	218.106	[M+H]+	HMDB0014673	Mephenytoin
	UC2	C12H14O2N2	218.106	[M+H]+	C00007735	(-)-N-Formylcytisine;N-Formylcytisine
293	EX-HR2	C14H39O3N8P3	460.236	[M+H]+
294	UC2	C35H57O12N	683.388	[M+H]+	C00017210	Mycinamicin XV;Mycinamycin XV
295	UC2	C35H57O12N	683.388	[M+2H]2+	C00017210	Mycinamicin XV;Mycinamycin XV
296	EX-HR2	C14H37O4N8P3	474.215	[M+H]+
297	EX-HR2	C17H45O4N7S3	507.27	[M+H]+
298	EX-HR2	C19O4N6S6	567.831	[M+H]+
299	UC2	C12H14N2	186.116	[M-NH3+H]+	HMDB0037144	1-Phenyl-5-propyl-1H-pyrazole
	UC2	C12H14N2	186.116	[M-NH3+H]+	C00050677	1,2,3,4-Tetrahydro-2-methyl-b-carboline
	UC2	C12H14N2	186.116	[M-NH3+H]+	C00001699	Calligonine
	UC2	C12H14N2	186.116	[M-NH3+H]+	HMDB0041872	Detomidine
300	EX-HR2	C25H46O1S4	490.243	[M+H]+
301	UC2	C12H14N2	186.116	[M+H]+	HMDB0037144	1-Phenyl-5-propyl-1H-pyrazole
	UC2	C12H14N2	186.116	[M+H]+	C00050677	1,2,3,4-Tetrahydro-2-methyl-b-carboline
	UC2	C12H14N2	186.116	[M+H]+	C00001699	Calligonine
	UC2	C12H14N2	186.116	[M+H]+	HMDB0041872	Detomidine
302	EX-HR2	C27H50O5N3P1S1	559.321	[M+H]+
303	EX-HR2	C27H50O5N3P1S1	559.321	[M+(CH3)2NH-NH3+H]+
304	EX-HR2	C27H50O5N3P1S1	559.321	[M-NH3+H]+
305	UC2	C34H36O4N4	564.274	[M+H]+	C00047012	Aristophyll B
306	EX-HR2	C27H44N7P1S2	561.284	[M+H]+
307	UC2	C36H50O11	658.335	[M+H]+	C00015230	Neosordarin
308	EX-HR2	C10H30O1N5P3	329.166	[M+H]+
309	EX-HR2	C15H33N5P2S1	377.193	[M+H]+
310	EX-HR2	C15H15O3N3	285.111	[M+H]+
311	EX-HR2	C16H11O1N3	261.09	[M+H]+
312	UC2	C10H13N5	203.117	[M+H]+	C00000094	N6-(delta2-Isopentenyl)adenine;2iP
	Standard	C10H13N5	203.117	[M+H]+	KLCS0233	6-(gamma,gamma-Dimethylallylamino)purine (dRT:0.0)
313	EX-HR2	C25H50O4N3P1S1	519.326	[M+H]+
314	EX-HR2	C25H50O4N3P1S1	519.326	[M+(CH3)2NH-NH3+H]+
315	EX-HR2	C17H46O7N9P1	519.326	[M-NH3+H]+
316	UC2	C24H44O12	524.283	[M+H]+	C00031351	Sedumoside A6;(-)-Sedumoside A6
317	UC2	C12H10N2	182.084	[M+H]+	C00001736	Harman
318	UC2	C13H12ON2	212.095	[M+H]+	HMDB0032066	Carbanilide
	UC2	C13H12ON2	212.095	[M+H]+	C00026950	Isoharmine
	UC2	C13H12ON2	212.095	[M+H]+	C00001737	Harmine
319	EX-HR2	C25H73O2N1P8	667.354	[M+2H]2+
321	EX-HR2	C16H13O1N3	263.106	[M+H]+
322	EX-HR2	C17H14O4N2	310.095	[M+H]+
323	EX-HR2	C16H13O2N3	279.101	[M+H]+
325	EX-HR2	C29H54O6N3P1S1	603.347	[M+H]+
326	EX-HR2	C24H59N7P2S3	603.347	[M+(CH3)2NH-NH3+H]+
327	EX-HR2	C25H56O6N2S4	608.302	[M+H]+
328	EX-HR2	C29H54O6N3P1S1	603.347	[M-NH3+H]+
329	EX-HR2	C13H24O5N1P1	305.139	[M+H]+
330	UC2	C9H15O2N	169.11	[M+H]+	C00044165	Homoarecoline
	UC2	C9H15O2N	169.11	[M+H]+	C00025550	3alpha-Acetoxynortropane;Nortropine acetate; O-Acetylnortropine
331	EX-HR2	C12H19O2N7	293.16	[M+H]+
332	UC2	C9H17O3N	187.121	[M+H]+	C00046019	Hyacinthacine A4;(-)-Hyacinthacine A4
	UC2	C9H17O3N	187.121	[M+H]+	C00000758	8-Amino-7-oxopelargonic acid
	UC2	C9H17O3N	187.121	[M+H]+	HMDB0013010	N-Heptanoylglycine
333	UC2	C13H13N3	211.111	[M+H]+	HMDB0029746	3-Amino-1,4-dimethyl-5H-pyrido[4,3-b]indole
	UC2	C13H13N3	211.111	[M+H]+	HMDB0015398	Varenicline
334	UC2	C24H42O10	490.278	[M+H]+	HMDB0060121	9-Hydroxy-10-O-D-glucuronoside-12Z-octadecenoate
	UC2	C24H42O10	490.278	[M+H]+	HMDB0060118	12-Hydroxy-13-O-D-glucuronoside-octadec-9Z-enoate
	UC2	C24H42O10	490.278	[M+H]+	HMDB0060119	12-O-D-Glucuronoside-13-hydroxyoctadec-9Z-enoate
	UC2	C24H42O10	490.278	[M+H]+	HMDB0060120	10-Hydroxy-octadec-12Z-enoate-9-beta-D-glucuronide
336	EX-HR2	C27H54O5N3P1S1	563.352	[M+(CH3)2NH-NH3+H]+
337	EX-HR2	C27H54O5N3P1S1	563.352	[M-NH3+H]+
338	EX-HR2	C27H54O5N3P1S1	563.352	[M+H]+
339	UC2	C34H40O4N4	568.305	[M+H]+	C00049299	Adouetine Y
	UC2	C34H40O4N4	568.305	[M+H]+	HMDB0029342	Ceanothine E
	UC2	C34H40O4N4	568.305	[M+H]+	C00027237	Scutianine B
	UC2	C34H40O4N4	568.305	[M+H]+	C00001997	Crenatine A
	UC2	C34H40O4N4	568.305	[M+H]+	C00007371	Protoporphyrinogen IX
	UC2	C34H40O4N4	568.305	[M+H]+	C00028203	Discarine D
340	UC2	C14H16O4N2	276.111	[M+H]+	HMDB0062178	N-lactoyl-Tryptophan
341	EX-HR2	C33H62O8N3P1S1	691.4	[M+H]+
342	EX-HR2	C14H23O3N7	337.186	[M+H]+
343	EX-HR2	C24H40O1S4	472.196	[M+H]+
344	UC2	C38H63O10N9S	837.442	[M+2H]2+	C00029939	Cherimolacyclopeptide A
345	UC2	C36H46O11	654.304	[M+2H]2+	C00048011	Moluccensin B
	UC2	C36H46O11	654.304	[M+2H]2+	C00048012	Moluccensin C
346	EX-HR2	C31H58O7N3P1S1	647.373	[M-NH3+H]+
347	EX-HR2	C31H58O7N3P1S1	647.373	[M+H]+
348	EX-HR2	C31H58O7N3P1S1	647.373	[M+(CH3)2NH-NH3+H]+
349	UC2	C18H27O3Cl	326.165	[2M+H]+	C00044734	Eiseniachloride A;(-)-Eiseniachloride A
350	UC2	C33H50O6N4S	630.345	[M+2H]2+	HMDB0014357	Remikiren
351	UC2	C18H27O3Cl	326.165	[M+H]+	C00044734	Eiseniachloride A;(-)-Eiseniachloride A
352	UC2	C40H56O8	664.398	[M+2H]2+	HMDB0031837	3-O-trans-Feruloyleuscaphic acid
	UC2	C40H56O8	664.398	[M+2H]2+	C00041378	Bisandrographolide B
353	EX-HR2	C34H49O2N9S1	647.373	[M+2H]2+
355	UC2	C7H6O2	122.037	[M+H]+	HMDB0032918	3-(2-Furanyl)-2-propenal
	UC2	C7H6O2	122.037	[M+H]+	C00031273	Salicylaldehyde
	UC2	C7H6O2	122.037	[M+H]+	C00002657	4-Hydroxybenzaldehyde
	UC2	C7H6O2	122.037	[M+H]+	C00023719	p-Toluquinone
	UC2	C7H6O2	122.037	[M+H]+	C00000207	Benzoic acid
356	EX-HR2	C15H27O6N1	317.184	[M+H]+
357	UC2	C6H10O2	114.068	[M+H]+	HMDB0033568	5-Oxohexanal
	UC2	C6H10O2	114.068	[M+H]+	HMDB0031562	2-Methyl-3-pentenoic acid
	UC2	C6H10O2	114.068	[M+H]+	HMDB0031561	4-Methyl-2-pentenoic acid
	UC2	C6H10O2	114.068	[M+H]+	HMDB0031559	4-Methyl-2,3-pentanedione
	UC2	C6H10O2	114.068	[M+H]+	HMDB0040328	Methyl 4-pentenoate
	UC2	C6H10O2	114.068	[M+H]+	HMDB0032490	Prenyl formate
	UC2	C6H10O2	114.068	[M+H]+	HMDB0029487	Allyl propionate
	UC2	C6H10O2	114.068	[M+H]+	HMDB0061929	Dihydro-4,4-dimethyl-2(3H)-furanone
	UC2	C6H10O2	114.068	[M+H]+	HMDB0000453	Delta-Hexanolactone
	UC2	C6H10O2	114.068	[M+H]+	HMDB0003843	Gamma-Caprolactone
	UC2	C6H10O2	114.068	[M+H]+	HMDB0031560	2-Methyl-2-pentenoic acid
	UC2	C6H10O2	114.068	[M+H]+	HMDB0010719	trans-Hex-2-enoic acid
	UC2	C6H10O2	114.068	[M+H]+	HMDB0060476	epsilon-Caprolactone
	UC2	C6H10O2	114.068	[M+H]+	HMDB0031158	2-Methyl-4-pentenoic acid
	UC2	C6H10O2	114.068	[M+H]+	HMDB0031492	3,4-Hexanedione
	UC2	C6H10O2	114.068	[M+H]+	HMDB0039581	Ethyl crotonate
	UC2	C6H10O2	114.068	[M+H]+	HMDB0031501	3-Hexenoic acid
	UC2	C6H10O2	114.068	[M+H]+	HMDB0031491	2,3-Hexanedione
358	EX-HR2	C13H26O5N1P1	307.155	[M+H]+
359	UC2	C14H26O7	306.168	[2M+H]+	HMDB0031315	1-(beta-D-Glucopyranosyloxy)-3-octanone
	UC2	C14H26O7	306.168	[2M+H]+	C00030023	Creoside II
360	EX-HR2	C29H58O6N3P1S1	607.378	[M+H]+
361	EX-HR2	C31H55O3N5P2	607.378	[M+2H]2+
364	EX-HR2	C32H46O1N8S1	590.352	[M+2H]2+
365	UC2	C11H18O2N2	210.137	[M+H]+	C00018662	L,L-Cyclo(leucylprolyl)
369	UC2	C12H10ON2	198.079	[M+H]+	C00042574	Harmol
	UC2	C12H10ON2	198.079	[M+H]+	C00026758	Taraxacine A
	UC2	C12H10ON2	198.079	[M+H]+	HMDB0035197	Harmanine
	UC2	C12H10ON2	198.079	[M+H]+	C00016243	3-(2-Methyl-5-oxazolyl)-indole;APHE 3;Pimprinine
370	EX-HR2	C11H7O5P3S6	503.783	[M+H]+
371	UC2	C27H32O9	500.205	[M+H]+	HMDB0034463	Austin
	UC2	C27H32O9	500.205	[M+H]+	C00047727	Arisanschinin H
	UC2	C27H32O9	500.205	[M+H]+	C00046247	Orbiculin D;(+)-Orbiculin D
	UC2	C27H32O9	500.205	[M+H]+	C00015140	Verrucarin M
	UC2	C27H32O9	500.205	[M+H]+	C00047728	Arisanschinin I
	UC2	C27H32O9	500.205	[M+H]+	C00048915	Xylogranatin I;(-)-Xylogranatin I
	UC2	C27H32O9	500.205	[M+H]+	HMDB0030043	Isoaustin
	UC2	C27H32O9	500.205	[M+H]+	C00012671	Verrucarin B;(2'S,3'R)-2'-Deoxy-2',3'-epoxyverrucarin A
	UC2	C27H32O9	500.205	[M+H]+	C00012675	Verrucarin L
	UC2	C27H32O9	500.205	[M+H]+	C00035235	6R,8alpha-Dihydroxycarapin;(-)-6R,8alpha-Dihydroxycarapin
	UC2	C27H32O9	500.205	[M+H]+	C00048260	1-O-Deacetyl-6-deoxykhayanolide E
	UC2	C27H32O9	500.205	[M+H]+	C00042250	Atalantin;(+)-Atalantin
	UC2	C27H32O9	500.205	[M+H]+	C00012673	(2'E)-2',3'-Didehydro-2'-deoxy-13'-hydroxyverrucarin A;PD 113,325
	UC2	C27H32O9	500.205	[M+H]+	C00039936	Pedonin
	UC2	C27H32O9	500.205	[M+H]+	C00048924	Xylogranatin R;(+)-Xylogranatin R
	UC2	C27H32O9	500.205	[M+H]+	C00012608	6',7'-Didehydro-6'-de(1-hydroxyethyl)-2',3'-epoxy-2',3',7',8'-tetrahydrosatratoxin H;Myrotoxin A
372	UC2	C35H54O12S	698.334	[M+2H]2+	C00032555	Zygophyloside O;(+)-Zygophyloside O
373	EX-HR2	C33H62O8N3P1S1	691.4	[M+H]+
374	EX-HR2	C25H73O7P3S3	674.373	[M+H]+
375	EX-HR2	C23H67O5N6P3S3	696.355	[M+H]+
376	EX-HR2	C23H67O5N6P3S3	696.355	[M+2H]2+
377	EX-HR2	C19H43O8N8P1	542.294	[M+H]+
378	EX-HR2	C33H62O8N3P1S1	691.4	[M+(CH3)2NH-NH3+H]+
379	EX-HR2	C35H56O5N4P2	674.373	[M+2H]2+
380	UC2	C16H24O7N2	356.158	[M+H]+	C00040124	Pyriferine A
381	EX-HR2	C30H61O16N1	691.399	[M+2H]2+
382	UC2	C18H24O4N2S	364.146	[M+H]+	C00015077	Fusaperazine B
383	EX-HR2	C33H73O7P1S3	708.426	[M+2H]2+
384	EX-HR2	C25H67O2N9P4S2	713.381	[M+2H]2+
385	EX-HR2	C15H28O3N8	368.228	[M+H]+
386	EX-HR2	C16H30O3N8	382.244	[M+H]+
388	EX-HR2	C23H44O3N3P1S1	473.284	[M+H]+
389	EX-HR2	C26H70O1N8P2S3	668.431	[M+2H]2+
392	EX-HR2	C24H70O4N5P1S4	651.405	[M+2H]2+
394	EX-HR2	C33H66O1P4S1	634.378	[M+2H]2+
395	EX-HR2	C25H65O4N7P4	651.405	[M+H]+
396	EX-HR2	C24H70O4N5P1S4	651.405	[M+(CH3)2NH-NH3+H]+
397	UC2	C16H17O4N3	315.122	[M+H]+	C00027020	Maremycin D2
398	UC2	C22H34O4	362.246	[M+H]+	C00022504	Methyl ent-16-methoxy-6-oxo-7,13E-labdadien-15-oate
	UC2	C22H34O4	362.246	[M+H]+	C00022489	2beta-Acetoxy-8(17),13E-labdadien-15-oic acid
	UC2	C22H34O4	362.246	[M+H]+	C00043385	Chagresnone;(+)-Chagresnone
	UC2	C22H34O4	362.246	[M+H]+	C00046519	Xenibecin;(-)-Xenibecin
	UC2	C22H34O4	362.246	[M+H]+	C00038003	Vitetrifolin B;(-)-Vitetrifolin B
	UC2	C22H34O4	362.246	[M+H]+	HMDB0039226	(Z)-2,4-Dihydroxy-6-(8-pentadecenyl)benzoic acid
	UC2	C22H34O4	362.246	[M+H]+	C00023690	11-O-Acetylcyathatriol
	UC2	C22H34O4	362.246	[M+H]+	C00022223	3beta-Hydroxyisoagatholal acetate
	UC2	C22H34O4	362.246	[M+H]+	C00022463	Sempervirenic acid
	UC2	C22H34O4	362.246	[M+H]+	C00000428	(5Z,9E,11E,14E)-Ethyl 8-hydroxy-13-oxoicosa-5,9,11,14-tetraenoate
	UC2	C22H34O4	362.246	[M+H]+	C00038177	18-Acetoxy-cis-cleroda-3,13E-dien-15-oic acid
	UC2	C22H34O4	362.246	[M+H]+	C00040329	Solandelactone C;(+)-Solandelactone C
	UC2	C22H34O4	362.246	[M+H]+	C00022525	Viscidic acid B;ent-15-Acetoxy-8(17),13E-labdadien-18-oic acid
	UC2	C22H34O4	362.246	[M+H]+	C00035743	Sidol
	UC2	C22H34O4	362.246	[M+H]+	C00023349	Rotundifuran
	UC2	C22H34O4	362.246	[M+H]+	C00035654	Hydroxyacetyldictyolal
	UC2	C22H34O4	362.246	[M+H]+	C00048645	Cespihypotin Q;(-)-Cespihypotin Q
	UC2	C22H34O4	362.246	[M+H]+	C00047737	Asperdiol acetate;(-)-Asperdiol acetate
	UC2	C22H34O4	362.246	[M+H]+	C00049852	Annoglabasin B
	UC2	C22H34O4	362.246	[M+H]+	C00049217	Maesanin
	UC2	C22H34O4	362.246	[M+H]+	C00038389	Aglatomin B;(-)-Aglatomin B
	UC2	C22H34O4	362.246	[M+H]+	HMDB0041495	Annosquamosin A
	UC2	C22H34O4	362.246	[M+H]+	C00023691	15-O-Acetylcyathatriol
	UC2	C22H34O4	362.246	[M+H]+	HMDB0010214	19,20-DiHDPA
	UC2	C22H34O4	362.246	[M+H]+	C00022095	Koanoadmantic acid
	UC2	C22H34O4	362.246	[M+H]+	C00039268	Gibberosene D
	UC2	C22H34O4	362.246	[M+H]+	C00043384	Chagresnol;(-)-Chagresnol
	UC2	C22H34O4	362.246	[M+H]+	C00041959	Umbellacin G;(+)-Umbellacin G
	UC2	C22H34O4	362.246	[M+H]+	C00046742	Flaccidoxide
	UC2	C22H34O4	362.246	[M+H]+	C00047230	Eubol
	UC2	C22H34O4	362.246	[M+H]+	HMDB0036315	Dimethyl ent-16alpha-kaurane-17,19-dioate
	UC2	C22H34O4	362.246	[M+H]+	C00022409	15-Acetoxy-7,13E-labdadien-17-oic acid
	UC2	C22H34O4	362.246	[M+H]+	C00048856	Solandelactone E
	UC2	C22H34O4	362.246	[M+H]+	HMDB0033677	Lycopersiconolide
	UC2	C22H34O4	362.246	[M+H]+	C00036529	3-Acetoxycopalic acid
	UC2	C22H34O4	362.246	[M+H]+	C00047223	Epoxysiderol
399	EX-HR2	C33H66O1P4S1	634.378	[M+H]+
401	UC2	C18H29O3Cl	328.181	[2M+H]+	C00044735	Eiseniachloride B;(-)-Eiseniachloride B
402	UC2	C18H29O3Cl	328.181	[M+H]+	C00044735	Eiseniachloride B;(-)-Eiseniachloride B
403	EX-HR2	C36H99O8P3S5	912.516	[M+2H]2+
405	EX-HR2	C24H60O1N5P5	589.349	[M+H]+
407	EX-HR2	C46H53O2N7	735.426	[M+H]+
408	EX-HR2	C28H74O6N5P1S4	735.426	[M-NH3+2H]2+
409	EX-HR2	C32H73O6P5S1	740.382	[M+2H]2+
410	EX-HR2	C37H73O3N1P4S1	735.426	[M-NH3+H]+
411	EX-HR2	C26H62O8N8S4	742.357	[M+2H]2+
412	EX-HR2	C39H70N3P5	735.426	[M+2H]2+
413	UC2	C26H40O6N4	504.295	[M+H]+	HMDB0013021	Neuromedin N (1-4)
414	EX-HR2	C41H64O4N3P1S2	757.408	[M+2H]2+
415	EX-HR2	C24H69O9N6P5	740.381	[M+H]+
416	EX-HR2	C39H67O6N5P2	763.457	[M+2H]2+
417	UC2	C44H64O10	752.45	[M+2H]2+	C00050919	Isodopharicin E
418	UC2	C24H36O5	404.256	[M+H]+	C00039269	Gibberosene E;(+)-Gibberosene E
	UC2	C24H36O5	404.256	[M+H]+	C00048152	Stolonoxide E
	UC2	C24H36O5	404.256	[M+H]+	C00023888	Lucidone C
	UC2	C24H36O5	404.256	[M+H]+	C00039270	Gibberosene F;(+)-Gibberosene F
	UC2	C24H36O5	404.256	[M+H]+	C00048535	Sicanatriol 7beta,18-diacetate
	UC2	C24H36O5	404.256	[M+H]+	C00030377	Gibberosin I
	UC2	C24H36O5	404.256	[M+H]+	C00031007	Phorbasin I;(-)-Phorbasin I
	UC2	C24H36O5	404.256	[M+H]+	C00000547	Lovastatin
	UC2	C24H36O5	404.256	[M+H]+	C00041391	Briarellin R
	UC2	C24H36O5	404.256	[M+H]+	C00023692	11,15-O,O-Diacetylcyathatriol
	UC2	C24H36O5	404.256	[M+H]+	HMDB0000447	7a,12a-Dihydroxy-3-oxo-4-cholenoic acid
	UC2	C24H36O5	404.256	[M+H]+	C00022134	6,7-Dihydroudoteal
419	UC2	C18H26O9	386.158	[M+H]+	C00031878	Icariside H1;(-)-Icariside H1;Juniperoside;(-)-Juniperoside
	UC2	C18H26O9	386.158	[M+H]+	C00015366	Macrosphelide K
	UC2	C18H26O9	386.158	[M+H]+	HMDB0039570	Methylsyringin
420	EX-HR2	C40H71O1N5P2S2	763.458	[M+H]+
421	EX-HR2	C12H29N8P3	378.173	[M+H]+
422	EX-HR2	C37H73O9N4P1S1	780.484	[M+2H]2+
424	EX-HR2	C48H86O7N4P2S2	956.541	[M+2H]2+
425	EX-HR2	C59H79N10P1S1	990.595	[M+2H]2+
426	EX-HR2	C33H72O6P4	688.428	[M+2H]2+
427	UC2	C14H16O2N2	244.121	[M+H]+	C00042431	Cyclo(phenylalanyl-prolyl)
	UC2	C14H16O2N2	244.121	[M+H]+	HMDB0014437	Etomidate
	UC2	C14H16O2N2	244.121	[M+H]+	C00026249	Peganidine
	UC2	C14H16O2N2	244.121	[M+H]+	C00047499	Limazepine F;(+)-Limazepine F
428	EX-HR2	C19H41O5P1S1	412.241	[M+H]+
429	UC2	C24H36N2S	384.26	[M+H]+	C00021246	Epipolasinthiourea B
	UC2	C24H36N2S	384.26	[M+H]+	C00013578	Epipolasinthiourea A;N-[(1aR,3aS,7S,7aS,7bR)-Decahydro-1,1,3a,7-tetramethyl-1H-cyclopropa[a]naphthalen-7-yl]-N'-(2-phenylethyl)thiourea
430	EX-HR2	C34H14O7N2P2S4	751.916	[M+H]+
431	EX-HR2	C44H64N4S2	712.457	[M+2H]2+
432	EX-HR2	C33H66O8N3P1S1	695.431	[M+2H]2+
434	EX-HR2	C44H50O1N6	678.405	[M+H]+
435	UC2	C36H69O11NS	723.459	[M+2H]2+	HMDB0012311	3-O-Sulfogalactosylceramide (d18:1/12:0)
436	EX-HR2	C26H74O5N5P1S4	695.431	[M+H]+
437	EX-HR2	C26H74O5N5P1S4	695.431	[M-NH3+2H]2+
438	EX-HR2	C34H79O10P3	740.489	[M+2H]2+
439	UC2	C16H30O8	350.194	[M+H]+	HMDB0039977	(1S,2R,4R,8S)-p-Menthane-2,8,9-triol 2-glucoside
	UC2	C16H30O8	350.194	[M+H]+	HMDB0034784	trans-p-Menthane-1,7,8-triol 8-glucoside
	UC2	C16H30O8	350.194	[M+H]+	HMDB0039894	(1R,2R,4S)-p-Menthane-1,2,8-triol 8-glucoside
	UC2	C16H30O8	350.194	[M+H]+	HMDB0039978	(1S,2R,4R,8S)-p-Menthane-2,8,9-triol 9-glucoside
440	UC2	C36H69O11NS	723.459	[M+H]+	HMDB0012311	3-O-Sulfogalactosylceramide (d18:1/12:0)
441	EX-HR2	C18H21O1N7	351.181	[M+H]+
442	UC2	C16H30O8	350.194	[2M+H]+	HMDB0039977	(1S,2R,4R,8S)-p-Menthane-2,8,9-triol 2-glucoside
	UC2	C16H30O8	350.194	[2M+H]+	HMDB0034784	trans-p-Menthane-1,7,8-triol 8-glucoside
	UC2	C16H30O8	350.194	[2M+H]+	HMDB0039894	(1R,2R,4S)-p-Menthane-1,2,8-triol 8-glucoside
	UC2	C16H30O8	350.194	[2M+H]+	HMDB0039978	(1S,2R,4R,8S)-p-Menthane-2,8,9-triol 9-glucoside
443	UC2	C11H18O2N2	210.137	[M+H]+	C00018662	L,L-Cyclo(leucylprolyl)
444	UC2	C29H43O6N5	557.321	[M+H]+	C00028742	Nummularine P
	UC2	C29H43O6N5	557.321	[M+H]+	C00028972	Sativanine H
445	EX-HR2	C12H33O2N5S3	375.18	[M+H]+
447	EX-HR2	C45H87O20N5	1017.59	[M+2H]2+
448	EX-HR2	C34H100O10N8P4S3	1000.57	[M+2H]2+
450	EX-HR2	C41H74O1N3P5	779.452	[M+H]+
451	EX-HR2	C29H66O13N9P1	779.452	[M-NH3+2H]2+
453	EX-HR2	C30H86O6N1P1S6	779.452	[M+2H]2+
454	EX-HR2	C50H69O2N3S2	807.483	[M+2H]2+
455	EX-HR2	C40H56O1N10P2S1	786.383	[M+2H]2+
456	EX-HR2	C48H68O2N4S2	796.478	[M+2H]2+
457	UC2	C66H74N12	1034.62	[M+2H]2+	C00026936	Oleoidine;(+)-Oleoidine
458	EX-HR2	C42H75O2N5P2S2	807.484	[M+H]+
459	EX-HR2	C34H76O5N2S6	784.408	[M+2H]2+
460	EX-HR2	C35H64O8N9P1S1	801.434	[M+2H]2+
461	UC2	C20H28O5N2S	408.172	[M+H]+	HMDB0014844	Tamsulosin
462	EX-HR2	C35H105O7N9P2S6	1017.59	[M+H]+
463	EX-HR2	C33H88N1P7S2	779.452	[M-NH3+H]+
465	EX-HR2	C16H33O9P1	400.186	[M+H]+
466	EX-HR2	C32H70O13N2P2S1	784.407	[M+H]+
467	EX-HR2	C32H93O6N2P1S6	824.51	[M+2H]2+
469	EX-HR2	C43H78O7N6P2	852.541	[M+2H]2+
470	EX-HR2	C19H54O1P2S3	456.281	[M+H]+
471	UC2	C41H59O12N	757.404	[M+H]+	C00029183	Verabenzoamine
472	UC2	C41H59O12N	757.404	[M+2H]2+	C00029183	Verabenzoamine
473	EX-HR2	C11H33O1N7P2S1	373.194	[M+H]+
475	EX-HR2	C29H84O5N4P4S2	756.483	[M+2H]2+
476	EX-HR2	C39H71N2P5	722.431	[M+H]+
477	EX-HR2	C30H75O3N7P2S3	739.457	[M+2H]2+
478	EX-HR2	C46H65O1N3S2	739.457	[M+H]+
479	EX-HR2	C39H71O6N5P2	767.488	[M+2H]2+
480	EX-HR2	C30H82O6N5P1S4	767.489	[M+H]+
481	EX-HR2	C38H72O6N6P2	770.499	[M+CH3NH2-NH3+2H]2+
482	EX-HR2	C39H74N3P5	739.457	[M-NH3+2H]2+
483	EX-HR2	C50H76O1N4S2	812.546	[M+2H]2+
484	EX-HR2	C32H77O6P5S1	744.413	[M+2H]2+
485	EX-HR2	C51H106O11N2P4S1	1078.65	[M+2H]2+
486	EX-HR2	C25H53O6N3P2	553.341	[M+H]+
487	EX-HR2	C10H9O10P3S5	541.801	[M+H]+
488	EX-HR2	C23H56O1P6	534.276	[M+H]+
489	EX-HR2	C51H103O11N1P4S1	1061.62	[M-NH3+2H]2+
490	EX-HR2	C51H103O11N1P4S1	1061.62	[M+2H]2+
491	EX-HR2	C12H30O2N9P1	363.226	[M+H]+
493	EX-HR2	C32H67O7N10P1S3	830.409	[M+2H]2+
494	UC2	C20H30O10	430.184	[M+H]+	HMDB0032622	Phenethyl rutinoside
495	EX-HR2	C29H85O1N9P8	823.478	[M-NH3+2H]2+
496	EX-HR2	C35H70O3N10S4	806.452	[M+H]+
497	EX-HR2	C41H71O8N5P2	823.478	[M+2H]2+
498	UC2	C35H63O13N11	845.461	[M+2H]2+	C00016584	AJI 302;Rotihibin A
499	EX-HR2	C44H72N7P3S1	823.478	[M+H]+
500	UC2	C23H30O5N2	414.215	[M+H]+	C00025208	Ciliaphylline
	UC2	C23H30O5N2	414.215	[M+H]+	C00025702	10,11-Dimethoxy-17-epi-alpha-yohimbine
	UC2	C23H30O5N2	414.215	[M+H]+	C00024529	Deacetylvindoline;Desacetylvindoline; NSC 91993
	UC2	C23H30O5N2	414.215	[M+H]+	C00025825	Conopharyngine hydroxyindolenine;Jollyanine;Jollyanine(Tabernaemontana)
	UC2	C23H30O5N2	414.215	[M+H]+	C00025826	Conopharyngine pseudoindoxyl
	UC2	C23H30O5N2	414.215	[M+H]+	C00038184	19S-Hydroxyconopharyngine;3S-Hydroxyconopharyngine
	UC2	C23H30O5N2	414.215	[M+H]+	C00042737	Methyl reserpate
	UC2	C23H30O5N2	414.215	[M+H]+	C00025830	Crassanine;(all-xi)-Conopharyngine oxindole,
	UC2	C23H30O5N2	414.215	[M+H]+	C00035970	7alpha-Hydroxy-7H-mitragynine;7-Hydroxymitragynin
	UC2	C23H30O5N2	414.215	[M+H]+	C00026335	Isocinevanine;beta-Isovanilloyllupanine
	UC2	C23H30O5N2	414.215	[M+H]+	C00042073	20-Hydroxyconopharyngine
	UC2	C23H30O5N2	414.215	[M+H]+	C00038144	12-Hydroxymalagashanine
	UC2	C23H30O5N2	414.215	[M+H]+	C00007705	Cinevanine
501	UC2	C23H30O5N2	414.215	[2M+H]+	C00025208	Ciliaphylline
	UC2	C23H30O5N2	414.215	[2M+H]+	C00025702	10,11-Dimethoxy-17-epi-alpha-yohimbine
	UC2	C23H30O5N2	414.215	[2M+H]+	C00024529	Deacetylvindoline;Desacetylvindoline; NSC 91993
	UC2	C23H30O5N2	414.215	[2M+H]+	C00025825	Conopharyngine hydroxyindolenine;Jollyanine;Jollyanine(Tabernaemontana)
	UC2	C23H30O5N2	414.215	[2M+H]+	C00025826	Conopharyngine pseudoindoxyl
	UC2	C23H30O5N2	414.215	[2M+H]+	C00038184	19S-Hydroxyconopharyngine;3S-Hydroxyconopharyngine
	UC2	C23H30O5N2	414.215	[2M+H]+	C00042737	Methyl reserpate
	UC2	C23H30O5N2	414.215	[2M+H]+	C00025830	Crassanine;(all-xi)-Conopharyngine oxindole,
	UC2	C23H30O5N2	414.215	[2M+H]+	C00035970	7alpha-Hydroxy-7H-mitragynine;7-Hydroxymitragynin
	UC2	C23H30O5N2	414.215	[2M+H]+	C00026335	Isocinevanine;beta-Isovanilloyllupanine
	UC2	C23H30O5N2	414.215	[2M+H]+	C00042073	20-Hydroxyconopharyngine
	UC2	C23H30O5N2	414.215	[2M+H]+	C00038144	12-Hydroxymalagashanine
	UC2	C23H30O5N2	414.215	[2M+H]+	C00007705	Cinevanine
502	EX-HR2	C41H74O8N6P2	840.504	[M+2H]2+
503	EX-HR2	C43H75O8N5P2	851.509	[M+2H]2+
504	EX-HR2	C37H88O2N5P7	851.51	[M+H]+
505	EX-HR2	C51H74O3N4S2	854.52	[M+CH3NH2-NH3+2H]2+
507	EX-HR2	C20H40O1P2S2	422.2	[M+H]+
508	UC2	C52H80O12	896.565	[M+2H]2+	C00022900	Dihydroxylycopene diglucoside;1,1',2,2'-Tetrahydro-1,1'-bis(beta-D-glucopyranosyloxy)-psi,psi-carotene
509	EX-HR2	C28H54O1N3P3S1	573.32	[M+H]+
510	EX-HR2	C54H86O9N10P2S1	1112.58	[M+2H]2+
511	EX-HR2	C50H98O11N9P1S3	1127.63	[M+2H]2+
514	EX-HR2	C14H7O9N1P4S3	552.823	[2M+H]+
515	EX-HR2	C47H120O6N4P2S7	1122.67	[M+2H]2+
516	EX-HR2	C64H102O4N1P3S2	1105.65	[M-NH3+2H]2+
517	EX-HR2	C48H112O6N5P5S3	1105.65	[M+2H]2+
518	EX-HR2	C52H80O2N4S2	856.572	[M+2H]2+
519	EX-HR2	C14H42O2N2P4	394.22	[M+H]+
520	UC2	C45H67O8P	766.457	[M+H]+	HMDB0115221	PA(20:5(5Z,8Z,11Z,14Z,17Z)/22:6(4Z,7Z,10Z,13Z,16Z,19Z))
	UC2	C45H67O8P	766.457	[M+H]+	HMDB0115418	PA(22:6(4Z,7Z,10Z,13Z,16Z,19Z)/20:5(5Z,8Z,11Z,14Z,17Z))
521	UC2	C47H74O8NP	811.515	[M+2H]2+	HMDB0114400	PE-NMe2(20:5(5Z,8Z,11Z,14Z,17Z)/20:5(5Z,8Z,11Z,14Z,17Z))
	UC2	C47H74O8NP	811.515	[M+2H]2+	HMDB0009632	PE(22:5(4Z,7Z,10Z,13Z,16Z)/20:5(5Z,8Z,11Z,14Z,17Z))
	UC2	C47H74O8NP	811.515	[M+2H]2+	HMDB0009665	PE(22:5(7Z,10Z,13Z,16Z,19Z)/20:5(5Z,8Z,11Z,14Z,17Z))
	UC2	C47H74O8NP	811.515	[M+2H]2+	HMDB0114587	PE-NMe2(22:6(4Z,7Z,10Z,13Z,16Z,19Z)/18:4(6Z,9Z,12Z,15Z))
	UC2	C47H74O8NP	811.515	[M+2H]2+	HMDB0114178	PE-NMe2(18:4(6Z,9Z,12Z,15Z)/22:6(4Z,7Z,10Z,13Z,16Z,19Z))
	UC2	C47H74O8NP	811.515	[M+2H]2+	HMDB0009441	PE(20:4(8Z,11Z,14Z,17Z)/22:6(4Z,7Z,10Z,13Z,16Z,19Z))
	UC2	C47H74O8NP	811.515	[M+2H]2+	HMDB0009472	PE(20:5(5Z,8Z,11Z,14Z,17Z)/22:5(4Z,7Z,10Z,13Z,16Z))
	UC2	C47H74O8NP	811.515	[M+2H]2+	HMDB0009408	PE(20:4(5Z,8Z,11Z,14Z)/22:6(4Z,7Z,10Z,13Z,16Z,19Z))
	UC2	C47H74O8NP	811.515	[M+2H]2+	HMDB0009697	PE(22:6(4Z,7Z,10Z,13Z,16Z,19Z)/20:4(8Z,11Z,14Z,17Z))
	UC2	C47H74O8NP	811.515	[M+2H]2+	HMDB0009473	PE(20:5(5Z,8Z,11Z,14Z,17Z)/22:5(7Z,10Z,13Z,16Z,19Z))
	UC2	C47H74O8NP	811.515	[M+2H]2+	HMDB0009696	PE(22:6(4Z,7Z,10Z,13Z,16Z,19Z)/20:4(5Z,8Z,11Z,14Z))
522	EX-HR2	C33H84O4N8P2S3	814.525	[M+CH3NH2-NH3+2H]2+
523	UC2	C45H70O8NP	783.484	[M+2H]2+	HMDB0009690	PE(22:6(4Z,7Z,10Z,13Z,16Z,19Z)/18:4(6Z,9Z,12Z,15Z))
	UC2	C45H70O8NP	783.484	[M+2H]2+	HMDB0009210	PE(18:4(6Z,9Z,12Z,15Z)/22:6(4Z,7Z,10Z,13Z,16Z,19Z))
	UC2	C45H70O8NP	783.484	[M+2H]2+	HMDB0009467	PE(20:5(5Z,8Z,11Z,14Z,17Z)/20:5(5Z,8Z,11Z,14Z,17Z))
525	UC2	C45H70O8NP	783.484	[M-NH3+2H]2+	HMDB0009690	PE(22:6(4Z,7Z,10Z,13Z,16Z,19Z)/18:4(6Z,9Z,12Z,15Z))
	UC2	C45H70O8NP	783.484	[M-NH3+2H]2+	HMDB0009210	PE(18:4(6Z,9Z,12Z,15Z)/22:6(4Z,7Z,10Z,13Z,16Z,19Z))
	UC2	C45H70O8NP	783.484	[M-NH3+2H]2+	HMDB0009467	PE(20:5(5Z,8Z,11Z,14Z,17Z)/20:5(5Z,8Z,11Z,14Z,17Z))
526	EX-HR2	C40H68O5N10S1	800.509	[M+2H]2+
527	UC2	C45H70O8NP	783.484	[M+H]+	HMDB0009690	PE(22:6(4Z,7Z,10Z,13Z,16Z,19Z)/18:4(6Z,9Z,12Z,15Z))
	UC2	C45H70O8NP	783.484	[M+H]+	HMDB0009210	PE(18:4(6Z,9Z,12Z,15Z)/22:6(4Z,7Z,10Z,13Z,16Z,19Z))
	UC2	C45H70O8NP	783.484	[M+H]+	HMDB0009467	PE(20:5(5Z,8Z,11Z,14Z,17Z)/20:5(5Z,8Z,11Z,14Z,17Z))
528	UC2	C47H74O8NP	811.515	[M+H]+	HMDB0114400	PE-NMe2(20:5(5Z,8Z,11Z,14Z,17Z)/20:5(5Z,8Z,11Z,14Z,17Z))
	UC2	C47H74O8NP	811.515	[M+H]+	HMDB0009632	PE(22:5(4Z,7Z,10Z,13Z,16Z)/20:5(5Z,8Z,11Z,14Z,17Z))
	UC2	C47H74O8NP	811.515	[M+H]+	HMDB0009665	PE(22:5(7Z,10Z,13Z,16Z,19Z)/20:5(5Z,8Z,11Z,14Z,17Z))
	UC2	C47H74O8NP	811.515	[M+H]+	HMDB0114587	PE-NMe2(22:6(4Z,7Z,10Z,13Z,16Z,19Z)/18:4(6Z,9Z,12Z,15Z))
	UC2	C47H74O8NP	811.515	[M+H]+	HMDB0114178	PE-NMe2(18:4(6Z,9Z,12Z,15Z)/22:6(4Z,7Z,10Z,13Z,16Z,19Z))
	UC2	C47H74O8NP	811.515	[M+H]+	HMDB0009441	PE(20:4(8Z,11Z,14Z,17Z)/22:6(4Z,7Z,10Z,13Z,16Z,19Z))
	UC2	C47H74O8NP	811.515	[M+H]+	HMDB0009472	PE(20:5(5Z,8Z,11Z,14Z,17Z)/22:5(4Z,7Z,10Z,13Z,16Z))
	UC2	C47H74O8NP	811.515	[M+H]+	HMDB0009408	PE(20:4(5Z,8Z,11Z,14Z)/22:6(4Z,7Z,10Z,13Z,16Z,19Z))
	UC2	C47H74O8NP	811.515	[M+H]+	HMDB0009697	PE(22:6(4Z,7Z,10Z,13Z,16Z,19Z)/20:4(8Z,11Z,14Z,17Z))
	UC2	C47H74O8NP	811.515	[M+H]+	HMDB0009473	PE(20:5(5Z,8Z,11Z,14Z,17Z)/22:5(7Z,10Z,13Z,16Z,19Z))
	UC2	C47H74O8NP	811.515	[M+H]+	HMDB0009696	PE(22:6(4Z,7Z,10Z,13Z,16Z,19Z)/20:4(5Z,8Z,11Z,14Z))
529	EX-HR2	C18H18O3N2	310.132	[M+H]+
530	UC2	C16H12O2N2	264.09	[M+H]+	C00037438	Luotonin C
	UC2	C16H12O2N2	264.09	[M+H]+	C00001756	Perlolyrine
531	EX-HR2	C27H6O2N1P3S4	596.849	[M+H]+
532	EX-HR2	C15H35O1N6P3S1	440.181	[M+H]+
533	EX-HR2	C17H38O1N6P2S1	436.23	[M+H]+
534	UC2	C25H32O7	444.215	[M+H]+	C00044964	Nigrolineaxanthone P
	UC2	C25H32O7	444.215	[M+H]+	C00017307	[4S-[4alpha(Z),4aalpha,5alpha,6alpha(Z),8aalpha]]-4,4a,5,6,7,8,8a,9-Octahydro-3,4a-dimethyl-4,6-bis[(2-methyl-1-oxo-2-butenyl)oxy]-naphtho[2,3-b]furan-5-carboxylic acid
	UC2	C25H32O7	444.215	[M+H]+	C00046616	Anthoptilide C;(+)-Anthoptilide C
	UC2	C25H32O7	444.215	[M+H]+	C00022547	6beta-Senecioyloxypyrrhopappolide
	UC2	C25H32O7	444.215	[M+H]+	C00022542	6beta-Angeloyloxy-10beta-hydroxy-3alpha,4alpha,15,16-bisepoxy-8betaH-cleroda-13(16),14-diene-20,12-olide
	UC2	C25H32O7	444.215	[M+H]+	C00049344	17,18-Dehydroclavulone I;(-)-17,18-Dehydroclavulone I
	UC2	C25H32O7	444.215	[M+H]+	C00022569	3alpha-Angeloyloxy-2alpha,4beta-dihydroxy-15,16-epoxy-cis-clerodane-1(10),13(16),14-trien-20,12-olide
	UC2	C25H32O7	444.215	[M+H]+	C00022548	6beta-Tigloyloxypyrrhopappolide
	UC2	C25H32O7	444.215	[M+H]+	C00050811	Ichangensin
	UC2	C25H32O7	444.215	[M+H]+	C00044155	Epimethylrosmanol
	UC2	C25H32O7	444.215	[M+H]+	C00022562
	UC2	C25H32O7	444.215	[M+H]+	HMDB0030156	Austalide J
	UC2	C25H32O7	444.215	[M+H]+	C00043274	Ardisinone A
	UC2	C25H32O7	444.215	[M+H]+	C00012194	Liacylindrolide
	UC2	C25H32O7	444.215	[M+H]+	C00041101	Rhinacanthin K;(-)-Rhinacanthin K
535	EX-HR2	C38H77O20N1	867.504	[M-NH3+2H]2+
536	UC2	C42H76O13P2	850.476	[M+H]+	HMDB0013496	PGP(16:1(9Z)/20:3(8Z,11Z,14Z))
	UC2	C42H76O13P2	850.476	[M+H]+	HMDB0013581	PGP(18:3(9Z,12Z,15Z)/18:1(9Z))
	UC2	C42H76O13P2	850.476	[M+H]+	HMDB0013482	PGP(16:0/20:4(5Z,8Z,11Z,14Z))
	UC2	C42H76O13P2	850.476	[M+H]+	HMDB0013565	PGP(18:3(6Z,9Z,12Z)/18:1(11Z))
	UC2	C42H76O13P2	850.476	[M+H]+	HMDB0013580	PGP(18:3(9Z,12Z,15Z)/18:1(11Z))
	UC2	C42H76O13P2	850.476	[M+H]+	HMDB0013552	PGP(18:2(9Z,12Z)/18:2(9Z,12Z))
	UC2	C42H76O13P2	850.476	[M+H]+	HMDB0013566	PGP(18:3(6Z,9Z,12Z)/18:1(9Z))
	UC2	C42H76O13P2	850.476	[M+H]+	HMDB0013539	PGP(18:1(9Z)/18:3(9Z,12Z,15Z))
	UC2	C42H76O13P2	850.476	[M+H]+	HMDB0013523	PGP(18:1(11Z)/18:3(6Z,9Z,12Z))
	UC2	C42H76O13P2	850.476	[M+H]+	HMDB0013495	PGP(16:1(9Z)/20:3(5Z,8Z,11Z))
	UC2	C42H76O13P2	850.476	[M+H]+	HMDB0013538	PGP(18:1(9Z)/18:3(6Z,9Z,12Z))
	UC2	C42H76O13P2	850.476	[M+H]+	HMDB0116481	PGP(20:4(5Z,8Z,11Z,14Z)/16:0)
	UC2	C42H76O13P2	850.476	[M+H]+	HMDB0013524	PGP(18:1(11Z)/18:3(9Z,12Z,15Z))
537	EX-HR2	C24H29O3N4P1	452.198	[M+H]+
538	EX-HR2	C44H87O3N1P2S4	867.504	[M+H]+
539	EX-HR2	C39H100O2N1P7S2	895.536	[M+H]+
540	EX-HR2	C33H74O15N9P1	867.504	[M+2H]2+
541	EX-HR2	C33H77O15N10P1	884.531	[M+2H]2+
542	EX-HR2	C49H73O4N5P2S1	889.486	[M+2H]2+
543	EX-HR2	C37H93O8N3P4S2	895.535	[M+2H]2+
544	EX-HR2	C44H64O3N10P2S1	874.436	[M+2H]2+
545	EX-HR2	C47H89N4P3S3	898.546	[M+CH3NH2-NH3+2H]2+
546	EX-HR2	C39H100O8N4P4S2	940.593	[M+2H]2+
548	EX-HR2	C57H110O8N6S5	1166.7	[M+2H]2+
549	EX-HR2	C67H106O3N8P4	1194.73	[M+2H]2+
550	EX-HR2	C53O3N3P9S4	1132.65	[M+2H]2+
551	EX-HR2	C27H43O4N7S2	593.282	[M+H]+
552	EX-HR2	C21H51O11N3S2	585.297	[M+H]+
553	EX-HR2	C48H128O1N3P7S6	1171.65	[M+2H]2+
554	EX-HR2	C51H107O22N1S2	1149.67	[M+2H]2+
555	EX-HR2	C64H101O9N3P2S1	1149.67	[M+H]+
556	EX-HR2	C17H16O2N3P3S7	610.85	[M+H]+
557	UC2	C21H37O6P	416.233	[M+H]+	HMDB0007007	CPA(18:2(9Z,12Z)/0:0)
	UC2	C21H37O6P	416.233	[M+H]+	C00015032	Cyclipostin N
558	EX-HR2	C29H27N3	417.22	[M+H]+
559	EX-HR2	C39H75O11N2P1S1	810.483	[M+H]+
560	EX-HR2	C39H89O13P3	858.552	[M+CH3NH2-NH3+2H]2+
561	EX-HR2	C50H73O3N3S2	827.509	[M+H]+
562	EX-HR2	C54H84O3N4S2	900.598	[M+2H]2+
563	EX-HR2	C31H77O14N10P1	844.536	[M+2H]2+
564	EX-HR2	C41H82O11N3P1S1	855.541	[M+2H]2+
565	EX-HR2	C50H73O3N3S2	827.509	[M+2H]2+
567	EX-HR2	C50H73O3N3S2	827.509	[M-NH3+2H]2+
569	UC2	C23H39O7P	458.243	[M+H]+	HMDB0012496	1-Lyso-2-arachidonoyl-phosphatidate
	UC2	C23H39O7P	458.243	[M+H]+	HMDB0114742	LysoPA(20:4(8Z,11Z,14Z,17Z)/0:0)
	UC2	C23H39O7P	458.243	[M+H]+	C00015031	Cyclipostin H
	UC2	C23H39O7P	458.243	[M+H]+	C00015030	Cyclipostin G
	UC2	C23H39O7P	458.243	[M+H]+	C00015029	Cyclipostin F
	UC2	C23H39O7P	458.243	[M+H]+	HMDB0062312	1-(5Z,8Z,11Z,14Z-eicosatetraenoyl)-sn-glycero-3-phosphate
570	EX-HR2	C57H123O3N3P2S8	1215.68	[M+2H]2+
572	EX-HR2	C46H73O8N9S1	911.53	[M-NH3+2H]2+
573	EX-HR2	C47H93O7N1P4S1	939.562	[M+2H]2+
574	EX-HR2	C55H74O6N8	942.573	[M+CH3NH2-NH3+2H]2+
575	UC2	C56H94O29	1230.59	[M+2H]2+	C00042830	Parvispinoside A;(+)-Parvispinoside A
	UC2	C56H94O29	1230.59	[M+2H]2+	C00030822	Nigroside A
576	EX-HR2	C42H91O15P3	928.557	[M+2H]2+
577	EX-HR2	C54H77O5N3S2	911.53	[M+2H]2+
578	EX-HR2	C38H85O16N3P2S1	933.513	[M+2H]2+
579	EX-HR2	C47H85O2N5S5	911.531	[M+H]+
580	EX-HR2	C49H113O10N6P1S7	1200.63	[M+2H]2+
581	EX-HR2	C45H91O4N10P3S3	1024.56	[M+2H]2+
583	EX-HR2	C48H87O5N5P2S2	939.562	[M+H]+
584	EX-HR2	C68H110O6N1P3S2	1193.7	[M-NH3+2H]2+
585	UC2	C48H70O17	918.461	[M+2H]2+	HMDB0038315	28-Galloylglucosylpomolate 3-arabinoside
586	EX-HR2	C50H94O5N6P2S2	984.62	[M+2H]2+
588	EX-HR2	C22H36O3N4P2	466.226	[M+H]+
589	EX-HR2	C59H13O10N1P8S3	1238.76	[M+2H]2+
590	EX-HR2	C46H133O2N8P3S9	1210.73	[M+2H]2+
591	EX-HR2	C36H25O9N4P7S10	1193.7	[M+2H]2+
592	UC2	C37H45O6N	599.325	[M+H]+	C00023570	10-Oxo-11,33-dihydropenitrem B
	UC2	C37H45O6N	599.325	[M+H]+	C00023573	Penitrem E
	UC2	C37H45O6N	599.325	[M+H]+	C00026814	Thomitrem E
	UC2	C37H45O6N	599.325	[M+H]+	C00040287	Shearinine D;(+)-Shearinine D
593	UC2	C19H23O3N3	341.174	[M+H]+	HMDB0032382	N1-(2-Methoxy-4-methylbenzyl)-n2-(2-(5-methylpyridin-2-yl)ethyl)oxalamide
595	EX-HR2	C49H115N1P2S10	1099.57	[M+2H]2+
596	UC2	C28H44O8	508.304	[M+H]+	C00040326	Siserrone A
	UC2	C28H44O8	508.304	[M+H]+	C00048346	Carthamoleusterone;(+)-Carthamoleusterone
597	UC2	C14H16O2N2	244.121	[M+H]+	C00042431	Cyclo(phenylalanyl-prolyl)
	UC2	C14H16O2N2	244.121	[M+H]+	HMDB0014437	Etomidate
	UC2	C14H16O2N2	244.121	[M+H]+	C00026249	Peganidine
	UC2	C14H16O2N2	244.121	[M+H]+	C00047499	Limazepine F;(+)-Limazepine F
598	EX-HR2	C26H65O1N7P2S3	649.389	[M+H]+
599	EX-HR2	C31H61O6N5S2	663.406	[M+H]+
600	UC2	C11H11O3N	205.074	[M+H]+	C00002199	Swietenidin B
	UC2	C11H11O3N	205.074	[M+H]+	HMDB0059765	3-Indolehydracrylic acid
	UC2	C11H11O3N	205.074	[M+H]+	HMDB0000671	Indolelactic acid
	UC2	C11H11O3N	205.074	[M+H]+	C00026442	Integriquinolone
	UC2	C11H11O3N	205.074	[M+H]+	HMDB0032755	Methyl 1-methoxy-1H-indole-3-carboxylate
	UC2	C11H11O3N	205.074	[M+H]+	HMDB0011621	Cinnamoylglycine
	UC2	C11H11O3N	205.074	[M+H]+	C00027458	Oxyhydrastinine;N-Methylnoroxyhydrastinine
	UC2	C11H11O3N	205.074	[M+H]+	C00026423	Edulitine
	UC2	C11H11O3N	205.074	[M+H]+	C00027346	Doryphornine
	UC2	C11H11O3N	205.074	[M+H]+	HMDB0004096	5-Methoxyindoleacetate
	UC2	C11H11O3N	205.074	[M+H]+	C00001976	Gentianamine
601	UC2	C11H9O2N	187.063	[M+H]+	HMDB0000734	Indoleacrylic acid
	UC2	C11H9O2N	187.063	[M+H]+	C00026467	N-Methylquinolinium-2-carboxylate
	UC2	C11H9O2N	187.063	[M+H]+	[1]HMDB0040768	N-(2,5-Dihydroxyphenyl)pyridinium(1+)
	UC2	C11H9O2N	187.063	[M+H]+	C00000111	Indole-3-acrylic acid
602	UC2	C9H7N	129.058	[M+H]+	C00026478	Quinoline
603	UC2	C15H10ON2	234.079	[M+H]+	HMDB0061037	4,4'-methanol-bisbenzonitrile
	UC2	C15H10ON2	234.079	[M+H]+	C00026584	5H,6H-quinindolin-11-one;5H-Quinindolin-11-one
604	EX-HR2	C45H89O3N4P5	888.562	[M+2H]2+
605	EX-HR2	C19H38O8N1P1	439.234	[M+H]+
606	EX-HR2	C46H80O1N7P3S1	871.536	[M+H]+
607	EX-HR2	C52H69O5N7	871.536	[M+2H]2+
608	EX-HR2	C44H73O7N9S1	871.535	[M-NH3+2H]2+
609	EX-HR2	C43H86O12N3P1S1	899.567	[M+2H]2+
610	EX-HR2	C47H85O1N8P3S1	902.578	[M+CH3NH2-NH3+2H]2+
611	EX-HR2	C47H89O1N5S5	899.567	[M+H]+
612	EX-HR2	C57H145O1N2P7S6	1282.78	[M+2H]2+
614	EX-HR2	C56H80O5N8	944.625	[M+2H]2+
615	EX-HR2	C92H94O1N1P1	1259.71	[M+2H]2+
616	EX-HR2	C35H14O24N9P9S1	1254.75	[M+2H]2+
617	EX-HR2	C68H108O10S5	1244.65	[M+2H]2+
618	EX-HR2	C64H125O3N1P6S3	1237.72	[M-NH3+2H]2+
619	EX-HR2	C70H99O6N6P3S1	1244.66	[M+3H]3+
620	EX-HR2	C19H16O3N2P2S8	637.84	[M+H]+
621	EX-HR2	C55H115O24N1S2	1237.73	[M+2H]2+
622	EX-HR2	C15H9O2N7P2S8	636.806	[M+H]+
623	EX-HR2	C23H67O1N3P4S3	621.34	[M+H]+
624	UC2	C34H47O10N	629.32	[M+H]+	C00001647	Indaconitine
	UC2	C34H47O10N	629.32	[M+H]+	C00001639	Falaconitine
	UC2	C34H47O10N	629.32	[M+H]+	C00028166	Deoxyaconitine;3-Deoxyaconitine
625	EX-HR2	C47H137O5N2P5S8	1220.7	[M+3H]3+
626	EX-HR2	C31H10O1N3P1S6	662.889	[M+H]+
627	UC2	C22H21O4N3	391.153	[M+H]+	C00026983	Oxazinin-1;Oxazinin 1; Oxazinine 1
628	EX-HR2	C41H104O4N1P7S2	955.557	[M+H]+
629	EX-HR2	C52H88O3N7P3S1	983.588	[M+H]+
630	EX-HR2	C49H93O5N4P5	972.583	[M+2H]2+
631	EX-HR2	C45H114O2N4P2S7	1028.65	[M+2H]2+
632	EX-HR2	C45H86O14N3P1S1	955.557	[M+2H]2+
633	EX-HR2	C45H86O14N3P1S1	955.557	[M-NH3+2H]2+
634	EX-HR2	C40H94O11N8P4	986.599	[M+CH3NH2-NH3+2H]2+
636	EX-HR2	C38H79O10N10P1S3	962.488	[M+2H]2+
637	EX-HR2	C45H87O6N7P4S1	977.539	[M+2H]2+
638	EX-HR2	C60H84O1N5P3	983.589	[M+2H]2+
639	UC2	C18H21O3N3	327.158	[M+H]+	HMDB0032383	N1-(2-Methoxy-4-methylbenzyl)-n2-(2-(pyridin-2-yl) ethyl)oxalamide
	UC2	C18H21O3N3	327.158	[M+H]+	HMDB0035218	Cinereain
640	UC2	C22H28O9	436.173	[M+2H]2+	C00012289	Melcanthin E
	UC2	C22H28O9	436.173	[M+2H]2+	C00033601	8-O-Angeloyl-9-acetylanthemolide B
	UC2	C22H28O9	436.173	[M+2H]2+	C00012122	Piptocarphin B
	UC2	C22H28O9	436.173	[M+2H]2+	C00040995	Holacanthone
	UC2	C22H28O9	436.173	[M+2H]2+	C00037278	Huazhongilexin
	UC2	C22H28O9	436.173	[M+2H]2+	C00012241	[3aS-[3aR*,4R*(Z),5R*,6R*,9S*,10E,11aS*]]-5-(Acetyloxy)-2,3,3a,4,5,6,7,8,9,11a-decahydro-6,9-dihydroxy-6,10-dimethyl-3-methylene-2,7-dioxocyclodeca[b]furan-4-yl ester 2-methylbutenoic acid
	UC2	C22H28O9	436.173	[M+2H]2+	C00032484	Vernolide D;(+)-Vernolide D
641	UC2	C11H20O2N2	212.152	[M+H]+	HMDB0060336	1,4'-Bipiperidine-1'-carboxylic acid
642	EX-HR2	C32H50O2N7P1S2	659.321	[M+H]+
643	EX-HR2	C48H135O7N4P7S6	1288.68	[M+3H]3+
644	EX-HR2	C51H39O8N1P10S7	1326.81	[M+2H]2+
645	EX-HR2	C57H132O6P8S4	1288.68	[M+2H]2+
646	EX-HR2	C23H6O1N8P6S2	659.853	[M+H]+
647	EX-HR2	C64H149O2N2P7S5	1354.84	[M+2H]2+
648	EX-HR2	C83H101O12N1	1303.73	[M+2H]2+
649	EX-HR2	C74H112O5N2P4S1	1264.72	[M+3H]3+
650	EX-HR2	C48H126O9N8P8S3	1302.67	[M+2H]2+
651	UC2	C59H103O18N13	1281.75	[M-NH3+2H]2+	C00015676	Arborcandin D
652	EX-HR2	C51H18O23N1P1S8	1298.78	[M+2H]2+
654	UC2	C59H103O18N13	1281.75	[M+2H]2+	C00015676	Arborcandin D
655	EX-HR2	C41H100O1N5P5S3	929.578	[M+CH3NH2+2H]2+
656	UC2	C58H74O8	898.538	[M+2H]2+	C00029898	Cangorosin B;Isoxuxuarine F alpha
657	EX-HR2	C46H94O8N3P1S3	943.594	[M+2H]2+
658	EX-HR2	C43H86O13N3P1S1	915.562	[M+2H]2+
659	EX-HR2	C36H97O10N6P1S4	932.589	[M+2H]2+
660	EX-HR2	C17H20O1N9P1S9	684.901	[M+H]+
661	EX-HR2	C64H74N3P1	915.562	[M+H]+
662	EX-HR2	C46H98O4N9P5S1	1027.62	[M+H]+
663	EX-HR2	C25H47O1N1P2S2	503.257	[M+H]+
664	EX-HR2	C43H98O8N9P1S4	1027.62	[M+2H]2+
665	EX-HR2	C44H105O3N6P5S3	1016.61	[M+2H]2+
666	EX-HR2	C41H102O3N7P7S2	1021.56	[M+2H]2+
667	EX-HR2	C43H107O3N3P2S7	999.583	[M+2H]2+
668	EX-HR2	C45H107O3N6P5S3	1030.63	[M+CH3NH2-NH3+2H]2+
669	EX-HR2	C47H90O15N3P1S1	999.583	[M-NH3+2H]2+
670	EX-HR2	C43H100O6N5P7	999.584	[M+H]+
671	UC2	C19H26O8	382.163	[M+H]+	C00012636	(3alpha,4beta,7alpha)12,13-Epoxy-trichothec-9-ene-3,4,7,15-tetrol 4,15-diacetate
	UC2	C19H26O8	382.163	[M+H]+	C00021148	Spathulin
	UC2	C19H26O8	382.163	[M+H]+	C00012613	Neosolaniol;Neozolaniol;Solaniol;Solaniol; (3alpha,4beta,8alpha)-12,13-Epoxy-trichothec-9-ene-3,4,8,15-tetrol 4,15-diacetate
	UC2	C19H26O8	382.163	[M+H]+	C00041723	Parritadial
	UC2	C19H26O8	382.163	[M+H]+	C00013085	[5aR-(5aalpha,6alpha,8alpha,9beta,9abeta,9balpha)]-8-(Acetyloxy)-3-[(acetyloxy)methyl]-5,5a,6,7,8,9,9a,9b-octahydro-6,9-dihydroxy-5a,9-dimethylnaphtho[1,2-b]furan-2(4H)-one
	UC2	C19H26O8	382.163	[M+H]+	C00012639	4,8-Diacetyl-T2-tetrol
672	EX-HR2	C33H57O3N5P2S1	665.366	[M+H]+
673	EX-HR2	C35H74O6N1P3S1	729.445	[M+H]+
674	EX-HR2	C37H61O2N7S2	699.433	[M+H]+
675	EX-HR2	C80H110O7N5P1S2	1347.76	[M+2H]2+
677	EX-HR2	C44H120O24N10S5	1332.71	[M+2H]2+
678	EX-HR2	C58H142O8N4S10	1342.8	[M+2H]2+
679	EX-HR2	C35H12O35N7P5S2	1308.75	[M+2H]2+
680	EX-HR2	C64H126O14P2S4	1308.75	[M+3H]3+
681	EX-HR2	C32H31O37P1S9	1325.78	[M+3H]3+
682	EX-HR2	C37H59O4N5P2	699.404	[M+H]+
683	EX-HR2	C38H53N5P2S1	673.35	[M+H]+
684	EX-HR2	C78H116O3N5P5	1325.78	[M+2H]2+
685	EX-HR2	C38H20O35N2P2S7	1349.74	[M+3H]3+
686	EX-HR2	C24H36N7P1	453.277	[M+H]+
687	EX-HR2	C78H129N2P7S1	1342.8	[M+3H]3+
689	EX-HR2	C42H105O2N6P5S3	976.615	[M+2H]2+
690	EX-HR2	C58H84O1N5P3	959.589	[M+2H]2+
691	EX-HR2	C50H98O6N6P2S2	1004.65	[M+2H]2+
692	EX-HR2	C28H37O2N2P1	464.259	[M+H]+
693	EX-HR2	C63H88O9N1P1S1	1065.59	[M+2H]2+
694	EX-HR2	C16H10O2N5P1S4	462.945	[M+H]+
695	EX-HR2	C46H109O4N6P5S3	1060.64	[M+2H]2+
696	EX-HR2	C29H17O7P9S9	1043.61	[M-NH3+2H]2+
697	EX-HR2	C38H59O3N9S1	721.446	[M+H]+
698	EX-HR2	C58H16O31N1P5S1	1408.81	[M+3H]3+
699	EX-HR2	C13H13O15N5S7	702.845	[M+H]+
700	EX-HR2	C32H58O7N5P1S1	687.379	[M+H]+
701	EX-HR2	C63H109O23N8P1	1376.73	[M+3H]3+
703	EX-HR2	C55H18O21N1P3S8	1376.73	[M+2H]2+
704	EX-HR2	C52H16O28N4P8	1391.79	[M+2H]2+
705	EX-HR2	C68H18O14N3P1S8	1386.83	[M+2H]2+
706	EX-HR2	C53H149O8N2P5S8	1352.78	[M+3H]3+
707	EX-HR2	C54H12O16N9P9S1	1352.78	[M+2H]2+
708	EX-HR2	C16H10O4N1P3S3	468.898	[M+H]+
709	EX-HR2	C65H22O20N2P2S6	1403.86	[M+3H]3+
710	EX-HR2	C53H41O12N1P8S8	1386.83	[M+3H]3+
711	EX-HR2	C55H23O25P1S8	1369.8	[M+3H]3+
712	EX-HR2	C24H71O5N3P2S5	703.347	[M+H]+
713	EX-HR2	C43H20O24N10P10	1369.8	[M+2H]2+
714	EX-HR2	C70H14O14P4S6	1393.77	[M+3H]3+
715	EX-HR2	C15H38O4N4P2S2	464.181	[M+2H]2+
716	UC2	C31H49O11N	611.331	[M+H]+	C00018058	9-Dehydrodemycarosylplatenomycin
717	EX-HR2	C16H9O8N2P1S3	483.926	[M+H]+
718	EX-HR2	C21H62O13N10S2	726.394	[M+H]+
719	EX-HR2	C71H21O24N5S5	1486.92	[M+2H]2+
720	UC2	C30H35O5N	489.252	[M+H]+	C00042451	Decaturin C;(+)-Decaturin C
721	EX-HR2	C69H148O4N1P3S9	1435.81	[M+2H]2+
722	EX-HR2	C66H88O5N2S1	1020.64	[M+2H]2+
723	EX-HR2	C73H129O5N4P9	1420.76	[M+3H]3+
724	EX-HR2	C51H97O4N5S5	1003.61	[M+2H]2+
725	EX-HR2	C42H106O6N2P4S4	986.588	[M+2H]2+
726	EX-HR2	C69H134O10N8P6S1	1452.84	[M+3H]3+
727	EX-HR2	C54H12O28N8P6S1	1437.79	[M+3H]3+
728	EX-HR2	C60H136O19N8P2S3	1430.86	[M+2H]2+
729	EX-HR2	C14H12O8N3P1S3	476.952	[M+H]+
730	EX-HR2	C75H121O3N10P5S1	1396.8	[M+3H]3+
	EX-HR2	C58H133O22N4P1S4	1396.8	[M+3H]3+
731	EX-HR2	C56H12O32N3P1S4	1396.8	[M+2H]2+
732	EX-HR2	C35H61O4N5P2S1	709.392	[M+H]+
733	EX-HR2	C56H13O33N10P1S2	1447.88	[M+3H]3+
734	EX-HR2	C24H8O8N9P3S2	706.915	[M+H]+
735	UC2	C28H40O6	472.282	[M+H]+	C00050296	NIC-3;Hyoscyamilactol
	UC2	C28H40O6	472.282	[M+H]+	C00038396	Ajugin F;(+)-Ajugin F
	UC2	C28H40O6	472.282	[M+H]+	C00051568	Methyl lucidenate A
	UC2	C28H40O6	472.282	[M+H]+	C00051405	Macrocarpal A
	UC2	C28H40O6	472.282	[M+H]+	C00023741	Cochlioquinone B
	UC2	C28H40O6	472.282	[M+H]+	C00037867	Surinone A
	UC2	C28H40O6	472.282	[M+H]+	C00049421	Ajugin B;(+)-Ajugin B
	UC2	C28H40O6	472.282	[M+H]+	C00031534	2,3-Dihydrowithaferin A;Dihydrowithaferin A
736	UC2	C64H92O10N8	1132.69	[M+2H]2+	C00017150	Aureobasidin Q;Antibiotic R 106XV
737	EX-HR2	C40H12O6N3P5S10	1104.66	[M+2H]2+
738	EX-HR2	C62H82O10N6	1070.61	[M+2H]2+
739	EX-HR2	C42H109O17N3S5	1087.64	[M+2H]2+
740	EX-HR2	C17H42O5N10S1	498.306	[M+H]+
741	EX-HR2	C15H25O4N1S7	506.983	[M+H]+
742	EX-HR2	C12H36O3N4P2S2	410.17	[M+H]+
743	EX-HR2	C69H31O7N7P10S3	1474.88	[M+3H]3+
745	UC2	C42H52O11	732.351	[M+2H]2+	C00036136	Manassantin A;(-)-Manassantin A
746	EX-HR2	C51H19O31N10P1S5	1457.86	[M+3H]3+
747	EX-HR2	C49H49O14N1P10S8	1440.83	[M+3H]3+
748	EX-HR2	C60H157O6N2P9S5	1440.83	[M+2H]2+
749	EX-HR2	C17H27O5N7S10	728.928	[M+H]+
751	EX-HR2	C63H125O18N10P5	1464.79	[M+3H]3+
752	EX-HR2	C45H110O5N8P2S5	1064.67	[M+2H]2+
753	EX-HR2	C14H3O6N2P3S4	515.809	[M+H]+
754	EX-HR2	C16O9N2S5	523.821	[M+H]+
755	UC2	C12H10O2N4	242.08	[M+H]+	C00030694	Lumichrome
756	UC2	C64H92O11N8	1148.69	[M+2H]2+	C00017148	Aureobasidin O;Antibiotic R 106XIII
757	EX-HR2	C23H9P7S2	565.831	[M+H]+
758	EX-HR2	C47H112O12N2P6S1	1114.64	[M+2H]2+
759	EX-HR2	C58H96O3N9P3S2	1123.63	[M+2H]2+
760	EX-HR2	C88H187O20N4P1S9	1939.1	[M+3H]3+
761	EX-HR2	C51H20O39N8P2S3	1525.85	[M+3H]3+
762	UC2	C26H43O7NS	513.276	[M+H]+	HMDB0062801	Sulfolithocholylglycine
763	EX-HR2	C63H31O28N6P7	1535.93	[M+3H]3+
764	EX-HR2	C24H9O10N3S1	531.001	[M+H]+
765	UC2	C72H131O29N3	1501.89	[M+3H]3+	HMDB0011862	Ganglioside GD3 (d18:0/20:0)
766	EX-HR2	C55H24O26N7P9S1	1508.81	[M+3H]3+
767	EX-HR2	C80H143O10N4P3S4	1540.89	[M+3H]3+
768	UC2	C72H131O29N3	1501.89	[M+2H]2+	HMDB0011862	Ganglioside GD3 (d18:0/20:0)
770	EX-HR2	C32H47N3S2	537.321	[M+H]+
771	UC2	C30H50O9	554.345	[M+H]+	C00030855	Notoginsenoside R10
772	EX-HR2	C22H5N2P7S1	545.834	[M+H]+
773	EX-HR2	C12H18O6N10P2S3	556.005	[M+H]+
774	EX-HR2	C37H16O6N4S2	676.051	[M+H]+
775	EX-HR2	C69H113O2N2P1S5	1192.71	[M+2H]2+
776	EX-HR2	C33O35N1P3S3	1158.66	[M+2H]2+
777	EX-HR2	C18H6O13P2S3	587.845	[M+H]+
778	UC2	C9H14O3	170.094	[M+H]+	C00016254	(E)-4-Oxo-2-nonenoic acid;(E)-4-Oxonon-2-enoic acid;4-Oxo-trans-2-nonenoic acid
	UC2	C9H14O3	170.094	[M+H]+	C00037323	Isoboonein;(+)-Isoboonein
	UC2	C9H14O3	170.094	[M+H]+	C00038523	Aspinonediol;(+)-Aspinonediol
	UC2	C9H14O3	170.094	[M+H]+	C00010617	Boonein
	UC2	C9H14O3	170.094	[M+H]+	HMDB0030471	1,4-Ipomeadiol
	UC2	C9H14O3	170.094	[M+H]+	HMDB0038276	cis-3-Hexenyl pyruvate
779	EX-HR2	C27H24O9N3P1S3	661.041	[M+H]+
780	EX-HR2	C71H155O12N6P9	1562.93	[M+2H]2+
781	EX-HR2	C21H18O23N3P3	772.954	[M+H]+
782	EX-HR2	C90H26O5N8P6S3	1579.96	[M+3H]3+
	EX-HR2	C73H38O24N2P2S6	1579.96	[M+3H]3+
783	EX-HR2	C67H161O18N2P7S2	1562.93	[M+3H]3+
784	EX-HR2	C21H51O1N6P3S1	528.306	[M+H]+
786	EX-HR2	C14H7O4N4P3S9	675.717	[M+H]+
787	UC2	C32H52O9	580.361	[M+H]+	C00023659	19-Deoxydideacetylisofusicoccin;Fusicoccin J
	UC2	C32H52O9	580.361	[M+H]+	C00003595	Tokoronin
	UC2	C32H52O9	580.361	[M+H]+	C00003570	Convallasaponin A
788	EX-HR2	C89H59O3N1P6S10	1695.01	[M+2H]2+
789	EX-HR2	C81H23O28N10P1S2	1677.99	[M-NH3+3H]3+
790	EX-HR2	C21H33O19N4P5S1	832.015	[M+H]+
791	UC2	C25H48O8N6	560.353	[M+H]+	HMDB0014884	Deferoxamine
792	EX-HR2	C92H183O34N8P1S3	2071.17	[M+3H]3+
793	UC2	C33H38O5N2	542.278	[M+H]+	HMDB0031919	Chaetoglobosin N
794	EX-HR2	C79H22O37N1P1	1606.96	[M+3H]3+
795	EX-HR2	C26H57O6N3P2S1	601.344	[M+H]+
796	UC2	C14H18O2N2	246.137	[M+H]+	C00001740	Lenticin
797	EX-HR2	C20H7O13P5	609.857	[M+H]+
798	UC2	C46H64O10N8	888.475	[M+2H]2+	C00032081	Nostophycin
799	EX-HR2	C95H148O14N2S5	1700.95	[M+3H]3+
801	EX-HR2	C66H70O32P2S9	1724.08	[M+3H]3+
802	EX-HR2	C43H29O4N2P7	854.029	[M+H]+
803	EX-HR2	C41H77O4N9P2S1	853.529	[M+H]+
804	EX-HR2	C68H163O20N5P2S7	1655.94	[M+2H]2+
805	UC2	C13H11ON	197.084	[M+H]+	C00044784	Glycozolinine
	UC2	C13H11ON	197.084	[M+H]+	C00024672	2-Hydroxy-3-methylcarbazole
	UC2	C13H11ON	197.084	[M+H]+	HMDB0033487	1-Hydroxy-3-methyl-9H-carbazole
806	EX-HR2	C41H27O1N2P3S2	720.078	[M+H]+
807	EX-HR2	C18H17O1N3P4S10	734.753	[M+H]+
808	EX-HR2	C55H59N7	817.483	[M+H]+
809	EX-HR2	C71H116O8N4S4	1280.77	[M+2H]2+
810	EX-HR2	C20H15O10N8P1S1	590.037	[M+H]+
811	EX-HR2	C73H152O32N8S2	1717	[M+3H]3+
812	EX-HR2	C42H90O7N1P5	875.541	[M+H]+
813	EX-HR2	C92H68O7N2P8S7	1784.1	[M+3H]3+
814	EX-HR2	C29H30O16N4P2	752.113	[M+H]+
815	EX-HR2	C83H36O22N10P4S2	1712.04	[M+3H]3+
816	EX-HR2	C28H28O15N5P1S1	737.104	[M+H]+
817	UC2	C15H10ON2	234.079	[M+H]+	HMDB0061037	4,4'-methanol-bisbenzonitrile
	UC2	C15H10ON2	234.079	[M+H]+	C00026584	5H,6H-quinindolin-11-one;5H-Quinindolin-11-one
818	EX-HR2	C60H16O1N2S3	876.042	[M+H]+
819	EX-HR2	C30H82O4N3P7	765.447	[M+H]+
820	EX-HR2	C66H54O37N9P3S4	1785.07	[M+2H]2+
821	UC2	C34H56O10	624.387	[M+H]+	C00030666	Linckoside F;(-)-Linckoside F
	UC2	C34H56O10	624.387	[M+H]+	C00036255	23-O-beta-D-Glucopyranosyl-25-methyldolichosterone
822	EX-HR2	C28O16S5	751.779	[M+H]+
823	EX-HR2	C18H23O2N3	313.179	[M+H]+
824	EX-HR2	C29H32O10N7P1S3	765.111	[M+H]+
825	UC2	C19H23O3N3	341.174	[M+H]+	HMDB0032382	N1-(2-Methoxy-4-methylbenzyl)-n2-(2-(5-methylpyridin-2-yl)ethyl)oxalamide
826	UC2	C16H10O3N2	278.069	[M+H]+	C00039792	Monomarginine
	UC2	C16H10O3N2	278.069	[M+H]+	HMDB0041200	Dehydroxymethylflazine
	UC2	C16H10O3N2	278.069	[M+H]+	C00045987	Hadranthine B
827	EX-HR2	C20H37O19N3P2S2	749.094	[M+H]+
828	UC2	C14H8ON2	220.064	[M+H]+	C00001701	Canthin-6-one
829	EX-HR2	C12H8O3N2	228.053	[M+H]+
830	EX-HR2	C20H60O6N8S3	604.38	[M+H]+
831	EX-HR2	C19H56O1N6P2S10	766.12	[M+H]+
832	UC2	C19H22O4N3F	375.159	[M+H]+	HMDB0015178	Gatifloxacin
833	EX-HR2	C30H63O6N1S3	629.382	[M+H]+
834	EX-HR2	C20H22N2P6S9	763.77	[M+H]+
835	EX-HR2	C23H37O17N5P4	779.113	[M+H]+
836	EX-HR2	C17H15N3	261.127	[M+H]+
837	EX-HR2	C12H30O8N4P2S5	580.014	[M+H]+
839	EX-HR2	C13H35N9S8	573.078	[M+H]+
840	EX-HR2	C19H14O13N7P1S1	611.011	[M+H]+
841	EX-HR2	C33H11N3P6S5	794.798	[M+H]+
842	EX-HR2	C22H29O4N5S6	619.054	[M+H]+
843	EX-HR2	C16O5N3P1S9	632.706	[M+H]+
844	EX-HR2	C19H30O4P6S9	795.806	[M+H]+
845	EX-HR2	C94H103O50N7P6S2	2379.36	[M+3H]3+
846	EX-HR2	C26H10O10N2P4S5	793.789	[M+H]+
847	EX-HR2	C13H22O13N8S4	626.019	[M+H]+
848	EX-HR2	C28H57O7N3P2	609.367	[M+H]+
849	UC2	C43H70O14	810.477	[M+H]+	C00032320	Thalictoside I
	UC2	C43H70O14	810.477	[M+H]+	HMDB0038350	Goyaglycoside g
850	EX-HR2	C33O14N2S5	807.795	[M+H]+
851	UC2	C24H40O17N7P3S	823.141	[M+H]+	HMDB0001275	Propionyl-CoA
852	EX-HR2	C38H18O1N3P1S1	595.091	[M+H]+
853	EX-HR2	C20H45N3S7	551.166	[M+H]+
854	EX-HR2	C98H110O50N9P1S7	2467.41	[M+3H]3+
855	UC2	C35H47O5N5	617.358	[M+H]+	C00027218	Lotusine C;(-)-Lotusine C
	UC2	C35H47O5N5	617.358	[M+H]+	C00051511	Mauritine B
	UC2	C35H47O5N5	617.358	[M+H]+	C00027233	Ramosine B
856	EX-HR2	C34H7O13N2P3S3	839.832	[M+H]+
857	EX-HR2	C19H26O2N9P5S2	631.034	[M+H]+
858	EX-HR2	C28H29O9N1P2S1	617.104	[M+H]+
859	EX-HR2	C37H74O8N7P3	837.481	[M+H]+
860	EX-HR2	C47H31O1N7S4	837.147	[M+H]+
861	UC2	C9H7ON	145.053	[M+H]+	C00000112	1H-Indole-3-carboxaldehyde
	UC2	C9H7ON	145.053	[M+H]+	C00044432	2-Quinolone
862	EX-HR2	C19H28O14N6S2	628.11	[M+H]+
863	EX-HR2	C93H59O29N6P5S2	1942.15	[M+3H]3+
864	UC2	C43H32O19	852.154	[M+H]+	HMDB0033070	Theaflavate A
865	EX-HR2	C18H41O1N4P5S5	644.057	[M+H]+
866	EX-HR2	C31H18O34N6P6S3	1299.75	[M+2H]2+
	EX-HR2	C65H15O4N2P3S10	1299.75	[M+2H]2+
867	EX-HR2	C97H125O49N10P9S2	2556.47	[M+4H]4+
868	EX-HR2	C23H43O5N2P1S6	650.123	[M+H]+
869	EX-HR2	C34H26O1N2P10S3	883.858	[M+H]+
870	EX-HR2	C16H4O8N1P1S9	656.716	[M+H]+
871	EX-HR2	C26H57O7N8P1S1	656.381	[M+H]+
872	UC2	C22H21O4N3	391.153	[M+H]+	C00026983	Oxazinin-1;Oxazinin 1; Oxazinine 1
873	UC2	C17H21O2N3	299.163	[M+H]+	C00042429	cyclo(D-Ile-L-Trp)
	UC2	C17H21O2N3	299.163	[M+H]+	C00042430	cyclo(D-Leu-L-Trp)
874	EX-HR2	C17H6O11N1P5S4	682.751	[M+H]+
875	EX-HR2	C91H67O37N8P3S2	2020.23	[M+3H]3+
876	UC2	C28H32O17S	672.136	[M+H]+	HMDB0127090	(3,5-dihydroxy-2-{5-hydroxy-7-methoxy-4-oxo-2-phenyl-8-[3,4,5-trihydroxy-6-(hydroxymethyl)oxan-2-yl]-4H-chromen-6-yl}-6-(hydroxymethyl)oxan-4-yl)oxidanesulfonic acid
	UC2	C28H32O17S	672.136	[M+H]+	HMDB0127089	(4,5-dihydroxy-2-{5-hydroxy-7-methoxy-4-oxo-2-phenyl-8-[3,4,5-trihydroxy-6-(hydroxymethyl)oxan-2-yl]-4H-chromen-6-yl}-6-(hydroxymethyl)oxan-3-yl)oxidanesulfonic acid
	UC2	C28H32O17S	672.136	[M+H]+	HMDB0127093	(3,5-dihydroxy-2-{5-hydroxy-7-methoxy-4-oxo-2-phenyl-6-[3,4,5-trihydroxy-6-(hydroxymethyl)oxan-2-yl]-4H-chromen-8-yl}-6-(hydroxymethyl)oxan-4-yl)oxidanesulfonic acid
	UC2	C28H32O17S	672.136	[M+H]+	HMDB0127091	(4,5-dihydroxy-6-{5-hydroxy-7-methoxy-4-oxo-2-phenyl-8-[3,4,5-trihydroxy-6-(hydroxymethyl)oxan-2-yl]-4H-chromen-6-yl}-2-(hydroxymethyl)oxan-3-yl)oxidanesulfonic acid
	UC2	C28H32O17S	672.136	[M+H]+	HMDB0124933	[4-(acetyloxy)-2-({4,5-dihydroxy-2-[4-(7-hydroxy-4-oxo-3,4-dihydro-2H-1-benzopyran-2-yl)phenoxy]-6-(hydroxymethyl)oxan-3-yl}oxy)-4-(hydroxymethyl)oxolan-3-yl]oxidanesulfonic acid
	UC2	C28H32O17S	672.136	[M+H]+	HMDB0127087	[(3,4,5-trihydroxy-6-{5-hydroxy-7-methoxy-4-oxo-2-phenyl-8-[3,4,5-trihydroxy-6-(hydroxymethyl)oxan-2-yl]-4H-chromen-6-yl}oxan-2-yl)methoxy]sulfonic acid
	UC2	C28H32O17S	672.136	[M+H]+	HMDB0124932	{[3-(acetyloxy)-5-({4,5-dihydroxy-2-[4-(7-hydroxy-4-oxo-3,4-dihydro-2H-1-benzopyran-2-yl)phenoxy]-6-(hydroxymethyl)oxan-3-yl}oxy)-4-hydroxyoxolan-3-yl]methoxy}sulfonic acid
	UC2	C28H32O17S	672.136	[M+H]+	HMDB0127094	(4,5-dihydroxy-6-{5-hydroxy-7-methoxy-4-oxo-2-phenyl-6-[3,4,5-trihydroxy-6-(hydroxymethyl)oxan-2-yl]-4H-chromen-8-yl}-2-(hydroxymethyl)oxan-3-yl)oxidanesulfonic acid
	UC2	C28H32O17S	672.136	[M+H]+	HMDB0127088	[(3,4,5-trihydroxy-6-{5-hydroxy-7-methoxy-4-oxo-2-phenyl-6-[3,4,5-trihydroxy-6-(hydroxymethyl)oxan-2-yl]-4H-chromen-8-yl}oxan-2-yl)methoxy]sulfonic acid
	UC2	C28H32O17S	672.136	[M+H]+	HMDB0127092	(4,5-dihydroxy-2-{5-hydroxy-7-methoxy-4-oxo-2-phenyl-6-[3,4,5-trihydroxy-6-(hydroxymethyl)oxan-2-yl]-4H-chromen-8-yl}-6-(hydroxymethyl)oxan-3-yl)oxidanesulfonic acid
877	EX-HR2	C29H34O14N1P1S1	683.144	[M+H]+
878	EX-HR2	C18H43O7N8P1	514.299	[M+H]+
880	EX-HR2	C10H23N5P2	275.143	[M+H]+
881	UC2	C15H10ON2	234.079	[M+H]+	HMDB0061037	4,4'-methanol-bisbenzonitrile
	UC2	C15H10ON2	234.079	[M+H]+	C00026584	5H,6H-quinindolin-11-one;5H-Quinindolin-11-one
882	UC2	C12H22O2N2	226.168	[M+H]+	C00038887	Isoleucylisoleucyl anhydride
883	EX-HR2	C33H33O13P1S2	732.11	[M+H]+
884	UC2	C17H21O2N3	299.163	[M+H]+	C00042429	cyclo(D-Ile-L-Trp)
	UC2	C17H21O2N3	299.163	[M+H]+	C00042430	cyclo(D-Leu-L-Trp)
886	EX-HR2	C85H108O44P10S2	2206.3	[M-NH3+3H]3+
887	EX-HR2	C85H101O49N3P2S7	2233.3	[M+3H]3+
888	UC2	C20H22O10	422.121	[M+H]+	C00030325	Fortuneanoside I;(-)-Fortuneanoside I
	UC2	C20H22O10	422.121	[M+H]+	C00030976	Phalerin
	UC2	C20H22O10	422.121	[M+H]+	C00008845	Catechin 5-O-beta-D-apiofuranoside
	UC2	C20H22O10	422.121	[M+H]+	C00031624	Benzyl 6'-O-galloyl-beta-D-glucopyranoside;Benzyl 6'-O-galloyl-beta-glucopyranoside;(-)-Benzyl 6'-O-galloyl-beta-glucopyranoside
	UC2	C20H22O10	422.121	[M+H]+	HMDB0132709	3,4,5-trihydroxy-6-{[8-(2-hydroxy-3-methylbut-3-en-1-yl)-2-oxo-2H-chromen-7-yl]oxy}oxane-2-carboxylic acid
	UC2	C20H22O10	422.121	[M+H]+	HMDB0036398	Rumexoside
	UC2	C20H22O10	422.121	[M+H]+	C00014635	2',4',3,4,alpha-Pentahydroxydihydrochalcone 3'-C-xyloside
	UC2	C20H22O10	422.121	[M+H]+	C00000634	Plicatic acid
	UC2	C20H22O10	422.121	[M+H]+	HMDB0131631	3,4,5-trihydroxy-6-[(2-{7-oxo-2H,3H,7H-furo[3,2-g]chromen-2-yl}propan-2-yl)oxy]oxane-2-carboxylic acid
	UC2	C20H22O10	422.121	[M+H]+	C00008849	Catechin 7-O-apiofuranoside
	UC2	C20H22O10	422.121	[M+H]+	HMDB0128973	3,4,5-trihydroxy-6-{[4-(7-methoxy-2-oxo-2H-chromen-6-yl)but-3-en-2-yl]oxy}oxane-2-carboxylic acid
	UC2	C20H22O10	422.121	[M+H]+	HMDB0128656	3,4,5-trihydroxy-6-{[7-hydroxy-6-(3-methylbut-2-en-1-yl)-2-oxo-2H-chromen-8-yl]oxy}oxane-2-carboxylic acid
	UC2	C20H22O10	422.121	[M+H]+	C00030327	Fortuneanoside K;(-)-Fortuneanoside K
	UC2	C20H22O10	422.121	[M+H]+	C00049037	(-)-Epicatechin 5-O-beta-D-xylopyranoside;(-)-(-)-Epicatechin 5-O-beta-D-xylopyranoside
	UC2	C20H22O10	422.121	[M+H]+	HMDB0128655	3,4,5-trihydroxy-6-{[8-hydroxy-6-(3-methylbut-2-en-1-yl)-2-oxo-2H-chromen-7-yl]oxy}oxane-2-carboxylic acid
	UC2	C20H22O10	422.121	[M+H]+	C00030323	Fortuneanoside G;Fortuneanoside (-)-G
	UC2	C20H22O10	422.121	[M+H]+	C00008851	Polydine
	UC2	C20H22O10	422.121	[M+H]+	HMDB0130522	3,4,5-trihydroxy-6-{[6-(3-hydroxy-3-methylbut-1-en-1-yl)-2-oxo-2H-chromen-7-yl]oxy}oxane-2-carboxylic acid
	UC2	C20H22O10	422.121	[M+H]+	HMDB0132696	6-({8-[(3,3-dimethyloxiran-2-yl)methyl]-2-oxo-2H-chromen-7-yl}oxy)-3,4,5-trihydroxyoxane-2-carboxylic acid
889	UC2	C22H20O6N4	436.138	[M+H]+	C00048831	Proximicin C
890	EX-HR2	C31H37O8N6P5	776.136	[M+H]+
891	UC2	C19H22O4N3F	375.159	[M+H]+	HMDB0015178	Gatifloxacin
892	UC2	C22H19O3N3	373.143	[M+H]+	C00026844	Sebastianine B
893	UC2	C21H21O2N3	347.163	[M+H]+	C00011276	10,20-Dehydro[12,13-dehydroprolyl]-2-(1',1'-dimethylallyltryptophyl)diketopiperazine
895	EX-HR2	C13H25O5N1	275.173	[M+H]+
896	UC2	C15H20O2N2	260.152	[M+H]+	HMDB0094673	Cyclo(Leu-Phe)
	UC2	C15H20O2N2	260.152	[M+H]+	C00026319	7alpha-Hydroxysophoramine
	UC2	C15H20O2N2	260.152	[M+H]+	C00023310	(-)-9alpha-Hydroxysophoramine
	UC2	C15H20O2N2	260.152	[M+H]+	C00026270	Baptifoline
	UC2	C15H20O2N2	260.152	[M+H]+	C00026339	(-)-N-(3-Oxobutyl)cytisine;N-(3-Oxobutyl)cytisine
	UC2	C15H20O2N2	260.152	[M+H]+	C00026693	Elacomine
897	EX-HR2	C88H117O48N9P10S1	2409.41	[M+4H]4+
898	EX-HR2	C90H126O48N7P3S9	2453.43	[M+4H]4+
900	EX-HR2	C17H17O3N3	311.127	[M+H]+
901	EX-HR2	C16H13O1N3	263.106	[M+H]+
902	UC2	C16H17O2N3	283.132	[M+H]+	C00018006	Tryptophandehydrobutyrine diketopiperazine
	UC2	C16H17O2N3	283.132	[M+H]+	C00011280	Brevianamide F;L-Prolyl-L-tryptophan anhydride
	UC2	C16H17O2N3	283.132	[M+H]+	C00011204	8-Hydroxyergine
903	EX-HR2	C16H15O3N3	297.111	[M+H]+
904	EX-HR2	C17H19O5N3	345.132	[M+H]+
905	UC2	C16H17O4N3	315.122	[M+H]+	C00027020	Maremycin D2
906	EX-HR2	C100H126O47N5P3S8	2497.46	[M+4H]4+
907	UC2	C17H24O9	372.142	[M+H]+	C00030167	Syringin
	UC2	C17H24O9	372.142	[M+H]+	C00033227	Multifidol glucoside;2-(2-Methylbutyryl)-phloroglucinol 1-O-beta-D-glucopyranoside
	UC2	C17H24O9	372.142	[M+H]+	C00010702	Syringenone
	UC2	C17H24O9	372.142	[M+H]+	HMDB0135716	3,4,5-trihydroxy-6-[4-(3-hydroxybutyl)-2-methoxyphenoxy]oxane-2-carboxylic acid
	UC2	C17H24O9	372.142	[M+H]+	C00015365	Macrosphelide J
	UC2	C17H24O9	372.142	[M+H]+	HMDB0039234	Citrusin E
	UC2	C17H24O9	372.142	[M+H]+	C00033893	Grevilloside C;(-)-Grevilloside C
	UC2	C17H24O9	372.142	[M+H]+	C00051372	Lysidiside A
908	UC2	C22H23O9N	445.137	[M+H]+	C00016469	Azicemicin B
909	EX-HR2	C32H59O7N2P1S1	646.378	[M+H]+
910	UC2	C21H18O5N4	406.128	[M+H]+	C00026704	Psychrophilin C;(+)-Psychrophilin C
911	EX-HR2	C16H32O3N2	300.241	[M+H]+
912	EX-HR2	C14H24O5	272.162	[M-2(H2O)+H]+
913	EX-HR2	C12H14	158.11	[M+H]+
914	UC2	C26H25O8N3	507.164	[M+H]+	C00017645	(+)-Duocarmycin A;DC 88A;Duocarmycin A
915	UC2	C22H20O2N4	372.159	[M+H]+	C00026623	Fellutanine A
916	UC2	C15H10O4	254.058	[M+H]+	C00046545	1,8-Dihydroxy-4-methylanthraquinone
	UC2	C15H10O4	254.058	[M+H]+	C00002508	Anhydroglycinol;3,9-Dihydroxypterocarpene
	UC2	C15H10O4	254.058	[M+H]+	HMDB0130504	7-hydroxy-3-(3-hydroxyphenyl)-4H-chromen-4-one
	UC2	C15H10O4	254.058	[M+H]+	C00004531	3,7-Dihydroxyflavone
	UC2	C15H10O4	254.058	[M+H]+	HMDB0137527	4,6-dihydroxy-2-(phenylmethylidene)-2,3-dihydro-1-benzofuran-3-one
	UC2	C15H10O4	254.058	[M+H]+	HMDB0140470	2-(3,5-dihydroxyphenyl)-4H-chromen-4-one
	UC2	C15H10O4	254.058	[M+H]+	C00003800	7,4'-Dihydroxyflavone
	UC2	C15H10O4	254.058	[M+H]+	HMDB0134545	3-hydroxy-2-(2-hydroxyphenyl)-4H-chromen-4-one
	UC2	C15H10O4	254.058	[M+H]+	HMDB0133314	7-hydroxy-2-(3-hydroxyphenyl)-4H-chromen-4-one
	UC2	C15H10O4	254.058	[M+H]+	C00002815	1,4-Dihydroxy-2-methylanthraquinone
	UC2	C15H10O4	254.058	[M+H]+	C00002814	Digiferrugineol;Digiferruginol
	UC2	C15H10O4	254.058	[M+H]+	HMDB0134546	3,6-dihydroxy-2-phenyl-4H-chromen-4-one
	UC2	C15H10O4	254.058	[M+H]+	C00003794	Chrysin
	UC2	C15H10O4	254.058	[M+H]+	HMDB0134548	3-hydroxy-2-(3-hydroxyphenyl)-4H-chromen-4-one
	UC2	C15H10O4	254.058	[M+H]+	HMDB0030874	Phomarin
	UC2	C15H10O4	254.058	[M+H]+	C00015831	Ochrone B
	UC2	C15H10O4	254.058	[M+H]+	C00010196	Serratin;5,7-Dihydroxy-4-phenylcoumarin
	UC2	C15H10O4	254.058	[M+H]+	C00002862	Rubiadin;1,3-Dihydroxy-2-methyl-9,10-anthraquinone
	UC2	C15H10O4	254.058	[M+H]+	HMDB0130927	6,7-dihydroxy-2-phenyl-4H-chromen-4-one
	UC2	C15H10O4	254.058	[M+H]+	[1]C00006610	Apigeninidin
	UC2	C15H10O4	254.058	[M+H]+	C00001085	Primetin
	UC2	C15H10O4	254.058	[M+H]+	C00031591	Alizarin 1-methyl ether
	UC2	C15H10O4	254.058	[M+H]+	HMDB0130907	5,6-dihydroxy-2-phenyl-4H-chromen-4-one
	UC2	C15H10O4	254.058	[M+H]+	C00003796	5,2'-Dihydroxyflavone
	UC2	C15H10O4	254.058	[M+H]+	HMDB0130510	7,8-dihydroxy-3-phenyl-4H-chromen-4-one
	UC2	C15H10O4	254.058	[M+H]+	C00010195	Nordalbergin;6,7-Dihydroxy-4-phenylcoumarin
	UC2	C15H10O4	254.058	[M+H]+	C00009380	Daidzein
	UC2	C15H10O4	254.058	[M+H]+	C00000568	Chrysophanol
	UC2	C15H10O4	254.058	[M+H]+	C00009845	8,4'-Dihydroxyisoflavone
	UC2	C15H10O4	254.058	[M+H]+	HMDB0134550	3,5-dihydroxy-2-phenyl-4H-chromen-4-one
	UC2	C15H10O4	254.058	[M+H]+	[1]HMDB0125091	3,5,7-trihydroxy-2-phenyl-1ﾎｻ竅ｴ-chromen-1-ylium
	UC2	C15H10O4	254.058	[M+H]+	C00040332	Soranjidiol
	UC2	C15H10O4	254.058	[M+H]+	C00038228	2-Hydroxy-3-(hydroxymethyl)anthraquinone
	UC2	C15H10O4	254.058	[M+H]+	C00002786	1-Hydroxy-2-methoxyanthraquinone;Alizarin 2-methyl ether;Alizarin-2-methyl ether
	UC2	C15H10O4	254.058	[M+H]+	C00008024	Hispidol
	UC2	C15H10O4	254.058	[M+H]+	C00029361	1,5-Dihydroxy-3-methylanthraquinone;Ziganein
	UC2	C15H10O4	254.058	[M+H]+	C00009814	5,7-Dihydroxyisoflavone
	UC2	C15H10O4	254.058	[M+H]+	C00050752	6-Methylalizarin;1,2-Dihydroxy-6-methylanthraquinone
	UC2	C15H10O4	254.058	[M+H]+	HMDB0137521	5,6-dihydroxy-2-(phenylmethylidene)-2,3-dihydro-1-benzofuran-3-one
	UC2	C15H10O4	254.058	[M+H]+	HMDB0130498	6,7-dihydroxy-3-phenyl-4H-chromen-4-one
	UC2	C15H10O4	254.058	[M+H]+	C00003802	8,2'-Dihydroxyflavone
	UC2	C15H10O4	254.058	[M+H]+	HMDB0134549	3-hydroxy-2-(4-hydroxyphenyl)-4H-chromen-4-one
	UC2	C15H10O4	254.058	[M+H]+	HMDB0137530	6-hydroxy-2-[(3-hydroxyphenyl)methylidene]-2,3-dihydro-1-benzofuran-3-one
	UC2	C15H10O4	254.058	[M+H]+	HMDB0137524	6,7-dihydroxy-2-(phenylmethylidene)-2,3-dihydro-1-benzofuran-3-one
	UC2	C15H10O4	254.058	[M+H]+	C00003803	2',5'-Dihydroxyflavone
	UC2	C15H10O4	254.058	[M+H]+	C00015757	Cymbinodin A
	UC2	C15H10O4	254.058	[M+H]+	C00035794	4-Phenyl 5,7-dihydroxycoumarin
	UC2	C15H10O4	254.058	[M+H]+	C00033761	Densiflorol B
	UC2	C15H10O4	254.058	[M+H]+	C00031527	1-Hydroxy-3-methoxyanthraquinone;Xanthopurpurin 3-methyl ether
	Standard	C15H10O4	254.058	[M+H]+	P2212	Daidzein (dRT:-0.07)
917	EX-HR2	C8H19O5N7S1	325.117	[M+H]+
918	EX-HR2	C12H31O5N1P2S2	395.112	[M+H]+
919	UC2	C20H19O2N3	333.148	[M+H]+	[1]C00028549	Makaluvamine G
920	UC2	C9H7N	129.058	[M+H]+	C00026478	Quinoline
921	UC2	C13H11O2N	213.079	[M+H]+	C00026468	O-Ethylnordictamnine
923	EX-HR2	C16H32O3N4	328.247	[M+H]+
924	EX-HR2	C18H33O3N1	311.246	[M+H]+
925	UC2	C8H17ON	143.131	[M+H]+	C00002068	Pseudoconhydrine
	UC2	C8H17ON	143.131	[M+H]+	C00046982	(+)-Allosedridine
	UC2	C8H17ON	143.131	[M+H]+	C00002047	(-)-Hygroline
927	UC2	C16H12O5	284.068	[M+H]+	HMDB0130374	3-(3,4-dihydroxyphenyl)-7-methoxy-4H-chromen-4-one
	UC2	C16H12O5	284.068	[M+H]+	HMDB0132886	5,7-dihydroxy-6-methoxy-3-phenyl-4H-chromen-4-one
	UC2	C16H12O5	284.068	[M+H]+	HMDB0039578	1,5-Dihydroxy-2-methoxy-6-methylanthraquinone
	UC2	C16H12O5	284.068	[M+H]+	HMDB0130320	5,7-dihydroxy-2-(3-methoxyphenyl)-4H-chromen-4-one
	UC2	C16H12O5	284.068	[M+H]+	HMDB0140471	2-(3,5-dihydroxy-4-methoxyphenyl)-4H-chromen-4-one
	UC2	C16H12O5	284.068	[M+H]+	HMDB0128588	6,7-dihydroxy-5-methoxy-2-phenyl-4H-chromen-4-one
	UC2	C16H12O5	284.068	[M+H]+	HMDB0132873	7,8-dihydroxy-6-methoxy-3-phenyl-4H-chromen-4-one
	UC2	C16H12O5	284.068	[M+H]+	HMDB0130929	7-hydroxy-2-(4-hydroxyphenyl)-6-methoxy-4H-chromen-4-one
	UC2	C16H12O5	284.068	[M+H]+	[1]HMDB0125118	3,5,7-trihydroxy-2-(3-methoxyphenyl)-1ﾎｻ竅ｴ-chromen-1-ylium
	UC2	C16H12O5	284.068	[M+H]+	HMDB0039166	Cajaquinone
	UC2	C16H12O5	284.068	[M+H]+	HMDB0030768	2-(6-Hydroxy-2-methoxy-3,4-methylenedioxyphenyl)benzofuran
928	EX-HR2	C17H14O5N2	326.09	[M+H]+
929	UC2	C18H18O2N2	294.137	[M+H]+	HMDB0041061	Nigellidine
	UC2	C18H18O2N2	294.137	[M+H]+	C00028687	Nigellidine
930	EX-HR2	C13H31O6N1P2S2	423.107	[M+H]+
931	UC2	C24H28O8	444.178	[M+H]+	C00029632	Acetyl-binankadsurin A
	UC2	C24H28O8	444.178	[M+H]+	C00045452	Xanthanthusin H;(-)-Xanthanthusin H
	UC2	C24H28O8	444.178	[M+H]+	C00036082	Cedashnine
	UC2	C24H28O8	444.178	[M+H]+	C00020524	9beta-Acetoxy-8beta-(5-acetoxy-tiglinoyloxy)-lasiolaenin
	UC2	C24H28O8	444.178	[M+H]+	C00049797	Justin A;(-)-Justin A
	UC2	C24H28O8	444.178	[M+H]+	C00045619	Aglacin D;(-)-Aglacin D
	UC2	C24H28O8	444.178	[M+H]+	C00051445	Mallotojaponin
	UC2	C24H28O8	444.178	[M+H]+	C00030725	Mangostenone E
	UC2	C24H28O8	444.178	[M+H]+	C00031342	Secopenicillide B;(-)-Secopenicillide B
	UC2	C24H28O8	444.178	[M+H]+	C00013200	Mortonin B;(5alpha,5aalpha,6alpha,7beta,9beta,9aalpha)-7-(Acetyloxy)-6-(benzoyloxy)-5,5a,6,7,8,9-hexahydro-9-hydroxy-2,2,5a,9-tetramethyl-2H-5,9a-(epoxymethano)-1-benzoxepin-10-one
	UC2	C24H28O8	444.178	[M+H]+	C00045454	Xanthanthusin I;(-)-Xanthanthusin I
	UC2	C24H28O8	444.178	[M+H]+	C00049432	Bipinnatin G
	UC2	C24H28O8	444.178	[M+H]+	HMDB0132661	6-[(3,3-dimethyloxiran-2-yl)methyl]-5-hydroxy-7-methoxy-2-(3,4,5-trimethoxyphenyl)-3,4-dihydro-2H-1-benzopyran-4-one
932	UC2	C20H18O2NF7	437.123	[M+H]+	HMDB0061012	(2S,3R)-2-[(1R)-1-[3,5-bis(trifluoromethyl)phenyl]ethoxy]-3-(4-fluorophenyl)morpholine
933	UC2	C17H15O5N3	341.101	[M+H]+	C00016292	Pelagiomicin C
934	EX-HR2	C20H37O7N1	403.257	[M+H]+
935	UC2	C15H12O4N2	284.08	[M+H]+	C00015088	Endophenazine D
	UC2	C15H12O4N2	284.08	[M+H]+	C00017063	Antibiotic BT 38;Exfoliazone
936	UC2	C16H25ON	247.194	[M+H]+	C00028986	Selagoline
	UC2	C16H25ON	247.194	[M+H]+	HMDB0030955	Neoherculin
	UC2	C16H25ON	247.194	[M+H]+	C00025377	Anhydrodeacetylpaniculine
	UC2	C16H25ON	247.194	[M+H]+	HMDB0031952	1-(5-Methyl-3-pyridinyl)-1-decanone
	UC2	C16H25ON	247.194	[M+H]+	C00028530	Lycoposerramine Q
	UC2	C16H25ON	247.194	[M+H]+	C00011694	[R-(R*,R*)]-4-(1-Isocyanato-1,5-dimethyl-4-hexenyl)-1-methyl-cyclohexene
	UC2	C16H25ON	247.194	[M+H]+	C00001948	Lycopodine
	UC2	C16H25ON	247.194	[M+H]+	C00013548	Axamide 4;N-[2-Methyl-1-[(1R,3aR,7aR)-octahydro-3a-methyl-7-methylene-1H-inden-1-yl]-1-propenyl]-formamide
	UC2	C16H25ON	247.194	[M+H]+	C00021670	Axisocyanate 3
937	UC2	C22H28O8	420.178	[M+H]+	C00012157	8-Tigloystilpnotomentolide;[4S-[4R*(E),6S*,7R*,10S*,11E]]-2-[(Acetyloxy)methyl]-2,4,5,6,7,8,9,10-octahydro-7-hydroxy-6,10-dimethyl-2-oxo-7,10-epoxycyclodeca[b]furan-4-yl ester 2-methyl-2-butenoic acid
	UC2	C22H28O8	420.178	[M+H]+	C00003299	Eupaformosanin
	UC2	C22H28O8	420.178	[M+H]+	C00042052	15-Acetoxyheliangin
	UC2	C22H28O8	420.178	[M+H]+	C00041979	Zinagrandinolide B
	UC2	C22H28O8	420.178	[M+H]+	C00007205	(+)-Lyoniresinol
	UC2	C22H28O8	420.178	[M+H]+	C00011788	Hiyodorilactone D
	UC2	C22H28O8	420.178	[M+H]+	C00003267	Eupacunolin
	UC2	C22H28O8	420.178	[M+H]+	C00036566	4'-Acetylcnicin
	UC2	C22H28O8	420.178	[M+H]+	C00003276	Eupatocunoxin
	UC2	C22H28O8	420.178	[M+H]+	C00012262	[3aR-[3aR*,4S*(2R*,3R*),5R*,6E,10E,11aS*]]-5-(Acetyloxy)-2,3,3a,4,5,8,9,11a-octahydro-3a-hydroxy-6,10-dimethyl-3-methylene-2-oxocyclodeca[b]furan-4-yl ester 2,3-dimethyloxiranecarboxylic acid
	UC2	C22H28O8	420.178	[M+H]+	C00030485	Hispidunolide A
	UC2	C22H28O8	420.178	[M+H]+	C00034730	Tripterygiol;(+)-Tripterygiol
	UC2	C22H28O8	420.178	[M+H]+	C00012138	Rotundin
	UC2	C22H28O8	420.178	[M+H]+	C00035709	Oreskaurin A;(-)-Oreskaurin A
	UC2	C22H28O8	420.178	[M+H]+	C00012273	Linearilobin C
	UC2	C22H28O8	420.178	[M+H]+	C00048474	Macrocalyxin J
	UC2	C22H28O8	420.178	[M+H]+	C00011790	Hiyodorilactone E;Santhemoidin C
	UC2	C22H28O8	420.178	[M+H]+	C00050376	Leopersin I;(+)-Leopersin I
	UC2	C22H28O8	420.178	[M+H]+	C00040770	15-Acetoxyeremantholide B
	UC2	C22H28O8	420.178	[M+H]+	C00011855	Acanthospermal B
	UC2	C22H28O8	420.178	[M+H]+	C00012302	[3aR-[3aR*,4R*(Z),6S*,9R*,10E,11aR*]]-9-(Acetyloxy)-2,3,3a,4,5,6,7,8,9,11a-decahydro-6-hydroxy-6,10-dimethyl-3-methylene-2,7-dioxocyclodeca[b]furan-4-yl ester 2-methyl-2-butenoic acid;3alpha-Acetoxytrichomoriolide
	UC2	C22H28O8	420.178	[M+H]+	HMDB0035369	Citreoviridinol A1
	UC2	C22H28O8	420.178	[M+H]+	C00039849	Nigrospoxydon A;(+)-Nigrospoxydon A
	UC2	C22H28O8	420.178	[M+H]+	HMDB0034876	Castaneiolide
	UC2	C22H28O8	420.178	[M+H]+	C00012306	Calein A
	UC2	C22H28O8	420.178	[M+H]+	C00041896	Stilbostemin H 3'-beta-D-glucopyranoside;(-)-Stilbostemin H 3'-beta-D-glucopyranoside
	UC2	C22H28O8	420.178	[M+H]+	C00023548	Teumarin
	UC2	C22H28O8	420.178	[M+H]+	C00003268	Eupacunoxin
	UC2	C22H28O8	420.178	[M+H]+	C00036856	Caesalmin A
	UC2	C22H28O8	420.178	[M+H]+	C00011864	Eupalinin C
	UC2	C22H28O8	420.178	[M+H]+	C00043501	Eupachinilide J;(+)-Eupachinilide J
	UC2	C22H28O8	420.178	[M+H]+	C00035193	10-Hydroxyteucjaponin B
	UC2	C22H28O8	420.178	[M+H]+	C00022564	3alpha-Acetoxy-4beta,10beta-dihydroxy-8beta,17,15,16-bis-epoxy-cis-clerodane-13(16),14-dien-20,12-olide
	UC2	C22H28O8	420.178	[M+H]+	C00011872	Cordifolia 55
	UC2	C22H28O8	420.178	[M+H]+	C00011863	Eupalinin B
	UC2	C22H28O8	420.178	[M+H]+	C00046270	Panepophenanthrin;(+)-Panepophenanthrin
	UC2	C22H28O8	420.178	[M+H]+	C00040277	Seneciovaltrate
	UC2	C22H28O8	420.178	[M+H]+	C00045182	3-O-Deacetylteugracilin A
	UC2	C22H28O8	420.178	[M+H]+	C00012305	Piptolepolide
	UC2	C22H28O8	420.178	[M+H]+	C00012307	Calein B
938	UC2	C30H37O7N	523.257	[M+H]+	C00045058	Sapintoxin A
	UC2	C30H37O7N	523.257	[M+H]+	C00026811	Thiersinine A
	UC2	C30H37O7N	523.257	[M+H]+	C00027702	19,20-Epoxycytochalasin D
	UC2	C30H37O7N	523.257	[M+H]+	C00011353	19,20-Epoxycytochalasin Q
	UC2	C30H37O7N	523.257	[M+H]+	C00045060	Sapintoxin C
	UC2	C30H37O7N	523.257	[M+H]+	C00016206	Pyripyropene P
	UC2	C30H37O7N	523.257	[M+H]+	C00011355	Cytochalasin R;Cytochalasin Rhyp
939	UC2	C8H9O3N	167.058	[M+H]+	C00016231	(E)-3-Hydroxy-2-(4-oxazolylmethylene)-butanal;Melanoxazal
	UC2	C8H9O3N	167.058	[M+H]+	HMDB0060374	3-Methoxyanthranilate
	UC2	C8H9O3N	167.058	[M+H]+	C00007509	Pyridoxal
	UC2	C8H9O3N	167.058	[M+H]+	C00032047	Myrothenone A;(+)-Myrothenone A
	UC2	C8H9O3N	167.058	[M+H]+	HMDB0034887	3alpha,4,5,7alpha-Tetrahydro-5-hydroxy-1H-isoindole-1,3(2H)-dione
	UC2	C8H9O3N	167.058	[M+H]+	HMDB0034889	3alpha,4,7,7alpha-Tetrahydro-4-hydroxy-1H-isoindole-1,3(2H)-dione
	UC2	C8H9O3N	167.058	[M+H]+	HMDB0004290	Isopyridoxal
	UC2	C8H9O3N	167.058	[M+H]+	C00051597	m-Hydroxyphenylglycine
940	UC2	C23H29O2N3S2	443.17	[M+H]+	HMDB0015560	Thiothixene
941	EX-HR2	C13H33O5N1P2S2	409.128	[M+H]+
942	EX-HR2	C10H29O5N1P2S2	369.096	[M+H]+
943	UC2	C16H10O2N2	262.074	[M+H]+	C00048436	Isoindigo
	UC2	C16H10O2N2	262.074	[M+H]+	C00029061	Styelsamine C
	UC2	C16H10O2N2	262.074	[M+H]+	C00026982	Indirubin;Couroupitine B;Indigo red;Indigopurpurin
	UC2	C16H10O2N2	262.074	[M+H]+	C00045564	3-Methoxysampangine
	UC2	C16H10O2N2	262.074	[M+H]+	C00038719	Cephalandole A
	UC2	C16H10O2N2	262.074	[M+H]+	C00050824	Indigotin
944	UC2	C17H12O4N2	308.08	[M+H]+	C00039763	Methylisatoid
	UC2	C17H12O4N2	308.08	[M+H]+	C00048650	Chaetominedione
945	UC2	C15H22O	218.167	[M+H]+	C00016991	Alloeremophilone;3-Desoxyneopetasol;Eremophila-9,11-dien-8-one;Neopetasan
	UC2	C15H22O	218.167	[M+H]+	C00022019	Vulgarone A
	UC2	C15H22O	218.167	[M+H]+	C00043946	Swartzianin B;(-)-Swartzianin B
	UC2	C15H22O	218.167	[M+H]+	C00020160	1,2,8,8a-Tetrahydro-4,6-dimethyl-1-(1-methylethyl)-2-naphthalenol
	UC2	C15H22O	218.167	[M+H]+	C00022025	Solanascone
	UC2	C15H22O	218.167	[M+H]+	C00017469	1(10)-Aristolen-12-al;[1S-(1alpha,1aalpha,7alpha,7aalpha,7balpha)]-1a,2,3,5,6,7,7a,7b-octahydro-1,7,7a-trimethyl-1H-cyclopropa[a]naphthalene-1-carboxaldehyde
	UC2	C15H22O	218.167	[M+H]+	C00011621	(+)-Curcuphenol;(S)-(+)-Curcuphenol;(S)-Curcuphenol
	UC2	C15H22O	218.167	[M+H]+	C00012522	Grimaldone
	UC2	C15H22O	218.167	[M+H]+	C00045355	Muurola-4,10(14)-dien-3-one;(-)-Muurola-4,10(14)-dien-3-one
	UC2	C15H22O	218.167	[M+H]+	C00021305	Africanone
	UC2	C15H22O	218.167	[M+H]+	C00011445	Dendrolasin
	UC2	C15H22O	218.167	[M+H]+	HMDB0037000	alpha-Turmerone
	UC2	C15H22O	218.167	[M+H]+	C00038051	Chiloscyphone
	UC2	C15H22O	218.167	[M+H]+	C00039315	Gymnomitr-3(15)-en-4-one
	UC2	C15H22O	218.167	[M+H]+	C00012433	(+)-Isobicyclogermacrenal
	UC2	C15H22O	218.167	[M+H]+	C00017473	Gansongone
	UC2	C15H22O	218.167	[M+H]+	C00020061	1,9-Cadinadien-3-one
	UC2	C15H22O	218.167	[M+H]+	HMDB0134122	(2Z)-2-(phenylmethylidene)octan-1-ol
	UC2	C15H22O	218.167	[M+H]+	C00021342	Deoxypinguisone
	UC2	C15H22O	218.167	[M+H]+	C00039317	Gymnomitrone
	UC2	C15H22O	218.167	[M+H]+	C00011730	[S-(E)]-4-Methyl-10-methylene-7-(1-methylethenyl)-4-cyclodecen-1-one
	UC2	C15H22O	218.167	[M+H]+	C00021323	Marsupellone
	UC2	C15H22O	218.167	[M+H]+	C00050265	Z-gamma-Atlantone
	UC2	C15H22O	218.167	[M+H]+	C00021297	Valerenal
	UC2	C15H22O	218.167	[M+H]+	C00021282	Cyperenal
	UC2	C15H22O	218.167	[M+H]+	C00011644	(E)-10,11-Dihydro-alpha-atlantone
	UC2	C15H22O	218.167	[M+H]+	HMDB0038200	Calamusenone
	UC2	C15H22O	218.167	[M+H]+	HMDB0094674	N-Octyl phenyl ketone
	UC2	C15H22O	218.167	[M+H]+	HMDB0134121	2-benzyloctanal
	UC2	C15H22O	218.167	[M+H]+	HMDB0039637	beta-Elemenone
	UC2	C15H22O	218.167	[M+H]+	HMDB0040686	Isohumbertiol
	UC2	C15H22O	218.167	[M+H]+	C00012018	(-)-beta-Elemenal;(-)-Elema-1,3,11(13)-trien-12-al
	UC2	C15H22O	218.167	[M+H]+	C00011716	(-)-Periplanone D;Periplanone D;Periplanone D2
	UC2	C15H22O	218.167	[M+H]+	C00021287	Patchoulenone
	UC2	C15H22O	218.167	[M+H]+	C00012576	(1R-cis)-4-(1,2-Dimethyl-3-methylenecyclopentyl)-1,4-cyclohexadiene-1-methanol;Isodihydrolaurenol
	UC2	C15H22O	218.167	[M+H]+	C00012542	(-)-beta-Herbertenol;beta-Herbertenol;2-Hydroxyisocuparene;(S)-2-Methyl-4-(1,2,2-trimethylcyclopentyl)phenol
	UC2	C15H22O	218.167	[M+H]+	C00012750	(+)-Costal;Costic aldehyde;(+)-beta-Costal;Eudesma-4(14),11(13)-dien-12-al
	UC2	C15H22O	218.167	[M+H]+	C00021610	Chamigrenal
	UC2	C15H22O	218.167	[M+H]+	C00020200	3-Methoxy-14-norcalamenene
	UC2	C15H22O	218.167	[M+H]+	C00011726	4(15),5E,10(14)-Germacratrien-1-one
	UC2	C15H22O	218.167	[M+H]+	C00003188	alpha-Sinensal
	UC2	C15H22O	218.167	[M+H]+	C00013242	Occidol;(R)-1,2,3,4-Tetrahydro-a,a,5,8-tetramethyl-2-naphthalenemethanol
	UC2	C15H22O	218.167	[M+H]+	C00011628	[S-[R*,S*-(E)]]-2-Methyl-6-(4-methylene-2-cyclohexen-1-yl)-2-heptenal
	UC2	C15H22O	218.167	[M+H]+	C00021870	Mustakone
	UC2	C15H22O	218.167	[M+H]+	C00012762	4(14),7(11)-Eudesmadien-8-one;Selina-4(14),7(11)-dien-8-one;(4aS-trans)-Octahydro-8a-methyl-5-methylene-3-(1-methylethylidene)-2(1H)-naphthalenone
	UC2	C15H22O	218.167	[M+H]+	C00021873	Ishwarone
	UC2	C15H22O	218.167	[M+H]+	C00035990	(-)-gamma-Herbertenol
	UC2	C15H22O	218.167	[M+H]+	HMDB0036813	alpha-Santalal
	UC2	C15H22O	218.167	[M+H]+	C00012543	(-)-alpha-Herbertenol;alpha-Herbertenol;4-Hydroxyisocuparene;(S)-4-Methyl-2-(1,2,2-trimethylcyclopentyl)phenol
	UC2	C15H22O	218.167	[M+H]+	C00020129	(+)-Sclerosporal
	UC2	C15H22O	218.167	[M+H]+	C00021314	Podocephalol
	UC2	C15H22O	218.167	[M+H]+	C00021284	Cyperotundone;Isopatchoulenone
	UC2	C15H22O	218.167	[M+H]+	C00022791	1beta,10betaH-Guaia-4,11-dien-3-one
	UC2	C15H22O	218.167	[M+H]+	C00011623	(+-)-(E)-Nuciferol;(+-)-Nuciferol
	UC2	C15H22O	218.167	[M+H]+	C00003191	Solavetivone
	UC2	C15H22O	218.167	[M+H]+	C00021764	Zizanal
	UC2	C15H22O	218.167	[M+H]+	C00021248	(-)-Myliol;Myliol
	UC2	C15H22O	218.167	[M+H]+	C00012758	(5beta,7beta,10beta)-3,11-Eudesmadien-2-one
	UC2	C15H22O	218.167	[M+H]+	C00021306	Oxidohimachalene
	UC2	C15H22O	218.167	[M+H]+	C00003198	alpha-Vetivone
	UC2	C15H22O	218.167	[M+H]+	C00016989	Eremophilone;Eremophila-1(10),11-dien-9-one
	UC2	C15H22O	218.167	[M+H]+	C00012424	[1R-(1R*,2E,6E,10S*,11S*)]-3,7,11-Trimethylbicyclo[8.1.0]undeca-2,6-diene-11-carboxaldehyde;13-Bicyclogermacrenal
	UC2	C15H22O	218.167	[M+H]+	C00048739	Isomicrocionin 3
	UC2	C15H22O	218.167	[M+H]+	HMDB0036109	1,3,5-Bisabolatrien-10-one
	UC2	C15H22O	218.167	[M+H]+	C00012759	(+)-4,11-Eudesmadien-3-one
	UC2	C15H22O	218.167	[M+H]+	C00016990	Eremophila-1,11-dien-9-one
	UC2	C15H22O	218.167	[M+H]+	C00021974	Germazone
	UC2	C15H22O	218.167	[M+H]+	C00003189	beta-Sinensal
	UC2	C15H22O	218.167	[M+H]+	C00035053	Bisacumol
	UC2	C15H22O	218.167	[M+H]+	C00011622	Xanthorrhizol
	UC2	C15H22O	218.167	[M+H]+	C00012489	Buddledin C
	UC2	C15H22O	218.167	[M+H]+	C00000213	(+)-Vitrenal
	UC2	C15H22O	218.167	[M+H]+	C00021270	(-)-Taylorione;Taylorione
	UC2	C15H22O	218.167	[M+H]+	C00011647	(-)-Cryptomerione;(R)-Cryptomerione
	UC2	C15H22O	218.167	[M+H]+	HMDB0036718	beta-Santalal
	UC2	C15H22O	218.167	[M+H]+	C00022018	4,11,11-Trimethyltricyclo[6.3.1.02.5]dodec-7-en-6-ol
	UC2	C15H22O	218.167	[M+H]+	C00017338	Furoeremophilane
	UC2	C15H22O	218.167	[M+H]+	C00021874	3-Oxoishwarane
	UC2	C15H22O	218.167	[M+H]+	HMDB0035081	(5alpha,10alpha)-3,7(11)-Eudesmadien-2-one
	UC2	C15H22O	218.167	[M+H]+	C00035050	ar-Dihydroturmerone;(+)-ar-Dihydroturmerone
	UC2	C15H22O	218.167	[M+H]+	C00012743	(+)-gamma-Costal;gamma-Costal;Iso-beta-costal;(2R-cis)- 1,2,3,4,4a,5,6,7-Octahydro-4a,8-dimethyl-alpha-methylene-2-naphthaleneacetaldehyde
	UC2	C15H22O	218.167	[M+H]+	C00011728	Germacrone
	UC2	C15H22O	218.167	[M+H]+	C00046150	Squamulosone
	UC2	C15H22O	218.167	[M+H]+	C00020397	Rotundone
	UC2	C15H22O	218.167	[M+H]+	C00012511	(-)-delta-Cuparenol;(S)-2-Hydroxycuparene;delta-Cuparenol;Cuparophenol;(S)-2-Methyl-5-(1,2,2-trimethylcyclopentyl)phenol
	UC2	C15H22O	218.167	[M+H]+	C00011640	Curlone
	UC2	C15H22O	218.167	[M+H]+	C00012467	Zerumbone
	UC2	C15H22O	218.167	[M+H]+	C00016988	Isofukinone
	UC2	C15H22O	218.167	[M+H]+	C00021869	alpha-Copaen-8-one
	UC2	C15H22O	218.167	[M+H]+	C00011499	Sesquirose furan;2-Geranyl-3-methylfuran
	UC2	C15H22O	218.167	[M+H]+	C00012515	alpha-Cuparenol
	UC2	C15H22O	218.167	[M+H]+	C00012747	Dictyopterone;Eudesma-4(14),11-dien-1-one
	UC2	C15H22O	218.167	[M+H]+	C00021325	Vulgarone B
	UC2	C15H22O	218.167	[M+H]+	C00020739	[3aR-(1Z,3aalpha,7beta,7abeta)]-1-Ethylideneoctahydro-4-methylene-7-(1-methylethyl)-2H-inden-2-one
	UC2	C15H22O	218.167	[M+H]+	C00041900	Suberosenone;(+)-Suberosenone
	UC2	C15H22O	218.167	[M+H]+	HMDB0013687	Nookatone
	UC2	C15H22O	218.167	[M+H]+	C00029766	Baccharisketone
	UC2	C15H22O	218.167	[M+H]+	C00011581	Microcionin 2
	UC2	C15H22O	218.167	[M+H]+	C00011641	Turmerone
	UC2	C15H22O	218.167	[M+H]+	C00020303	Euryfuran
	UC2	C15H22O	218.167	[M+H]+	C00021882	Thujopsenone
	UC2	C15H22O	218.167	[M+H]+	C00012739	(R)-3,4,6,7,8,8a-Hexahydro-5,8a-dimethyl-3-(1-methylethylidene)-2(1H)-nphthalenone
	UC2	C15H22O	218.167	[M+H]+	C00012459	(Z,E,E)-5,8,8-Trimethyl-1,5,9-cycloundecatriene-1-carboxaldehyde;alpha-Humulen-14-al
	UC2	C15H22O	218.167	[M+H]+	C00021249	Dihydromylione A
	UC2	C15H22O	218.167	[M+H]+	C00050898	Isodaucenal
	UC2	C15H22O	218.167	[M+H]+	C00003199	beta-Vetivone
	UC2	C15H22O	218.167	[M+H]+	C00011646	beta-Atlantone
	UC2	C15H22O	218.167	[M+H]+	C00002996	(+)-8-Hydroxycalamenene
	UC2	C15H22O	218.167	[M+H]+	C00035993	(+)-Eudesma-3,7(11)-dien-8-one
	UC2	C15H22O	218.167	[M+H]+	C00045807	Cubebenone;(+)-Cubebenone
	UC2	C15H22O	218.167	[M+H]+	C00017004	Isopetasan;Dehydrofukinone;3-Desoxyisopetasol
	UC2	C15H22O	218.167	[M+H]+	C00043549	Guaiacophine;(-)-Guaiacophine
	UC2	C15H22O	218.167	[M+H]+	C00021875	Isoishwarone;endo-Isoishwarone
	UC2	C15H22O	218.167	[M+H]+	HMDB0038201	4,7(11)-Guaiadien-8-one
946	UC2	C18H22O6NCl	383.114	[M+H]+	C00027334	Acutumidine
947	EX-HR2	C18H32O3N2	324.241	[M+H]+
948	UC2	C18H20O5NCl	365.103	[M+H]+	C00033572	Chlorodesnkolbisine;(+)-Chlorodesnkolbisine;6-(2'-Hydroxy-3'-chloroprenyloxy)-4,7-dimethoxyfuroquinoline
	UC2	C18H20O5NCl	365.103	[M+H]+	C00033583	7-(2'-Hydroxy-3'-chloroprenyloxy)-4,8-dimethoxyfuroquinoline
950	UC2	C14H8O4	240.042	[M+H]+	C00031543	2-Acetylfuro-1,4-naphthoquinone
	UC2	C14H8O4	240.042	[M+H]+	C00002785	Alizarin
	UC2	C14H8O4	240.042	[M+H]+	C00002804	Dantron
	UC2	C14H8O4	240.042	[M+H]+	C00032518	Xanthopurpurin
951	UC2	C26H24O4N4	456.18	[M+H]+	C00028350	Holyrine B
952	UC2	C14H12O4	244.074	[M+H]+	C00019287	Cearoin;2,5-Dihydroxy-4-methoxybenzophenone
	UC2	C14H12O4	244.074	[M+H]+	C00046214	Obliquin
	UC2	C14H12O4	244.074	[M+H]+	C00001300	Wyerone acid
	UC2	C14H12O4	244.074	[M+H]+	C00015784	Gnetol
	UC2	C14H12O4	244.074	[M+H]+	C00019778	Alloxanthoxyletol
	UC2	C14H12O4	244.074	[M+H]+	C00037561	Norbraylin
	UC2	C14H12O4	244.074	[M+H]+	C00019860	(+)-Elisin
	UC2	C14H12O4	244.074	[M+H]+	C00019928	5-Hydroxyseselin
	UC2	C14H12O4	244.074	[M+H]+	C00003080	Fulvoplumierin
	UC2	C14H12O4	244.074	[M+H]+	C00002397	Eriobofuran
	UC2	C14H12O4	244.074	[M+H]+	C00042276	Belamphenone
	UC2	C14H12O4	244.074	[M+H]+	HMDB0040876	(R)-Apiumetin
	UC2	C14H12O4	244.074	[M+H]+	C00035788	2,6-Dihydroxy-4-methoxybenzophenone
	UC2	C14H12O4	244.074	[M+H]+	HMDB0128504	5-[(E)-2-(4-hydroxyphenyl)ethenyl]benzene-1,2,3-triol
	UC2	C14H12O4	244.074	[M+H]+	C00015516	(-)-2,3-Dihydro-6-methoxy-2-methyl-naphtho[1,2-b]furan-4,5-dione;(-)-Nocardione B;A 1211b;Nocardione B
	UC2	C14H12O4	244.074	[M+H]+	HMDB0033735	Graveolone
	UC2	C14H12O4	244.074	[M+H]+	C00015198	2,2',3,3'-Tetrahydroxystilbene
	UC2	C14H12O4	244.074	[M+H]+	C00002895	3,3',4'5-Tetrahydroxystilbene
	UC2	C14H12O4	244.074	[M+H]+	C00037863	Suberenone
	UC2	C14H12O4	244.074	[M+H]+	HMDB0128506	5-[3-(4-hydroxyphenyl)oxiran-2-yl]benzene-1,3-diol
	UC2	C14H12O4	244.074	[M+H]+	HMDB0135172	phenyl 2-hydroxy-3-methoxybenzoate
	UC2	C14H12O4	244.074	[M+H]+	C00036084	Cedrecoumarin A
	UC2	C14H12O4	244.074	[M+H]+	C00002893	Oxyresveratrol;2,3,4,5'-Tetrahydroxystilbene
	UC2	C14H12O4	244.074	[M+H]+	HMDB0128503	6-[(E)-2-(4-hydroxyphenyl)ethenyl]benzene-1,2,4-triol
	UC2	C14H12O4	244.074	[M+H]+	C00045571	4'-Hydroxy-5,6-dehydrokawain;p-Hydroxy-5,6-dehydrokawain
	UC2	C14H12O4	244.074	[M+H]+	C00020024	Seselinol
	UC2	C14H12O4	244.074	[M+H]+	C00015202	9,10-Dihydro-2,3,5,7-Phenanthrenetetrol
953	UC2	C8H17ON	143.131	[M+H]+	C00002068	Pseudoconhydrine
	UC2	C8H17ON	143.131	[M+H]+	C00046982	(+)-Allosedridine
	UC2	C8H17ON	143.131	[M+H]+	C00002047	(-)-Hygroline
954	EX-HR2	C18H17O5N3	355.117	[M+H]+
955	EX-HR2	C25H44O2N3P1S1	481.289	[M+H]+
956	UC2	C10H10O	146.073	[M+H]+	HMDB0133602	2-benzylprop-2-enal
	UC2	C10H10O	146.073	[M+H]+	C00022620	(E,E)-Matricarianol;(E,E)-2,8-Decadiene-4,6-diyn-1-ol
	UC2	C10H10O	146.073	[M+H]+	HMDB0033176	2,3-Dimethylbenzofuran
	UC2	C10H10O	146.073	[M+H]+	HMDB0031566	2-Methyl-3-phenyl-2-propenal
	UC2	C10H10O	146.073	[M+H]+	HMDB0029602	4-Phenyl-2-butenal
	UC2	C10H10O	146.073	[M+H]+	HMDB0029640	3-(4-Methylphenyl)-2-propenal
	UC2	C10H10O	146.073	[M+H]+	HMDB0133726	(3E)-4-phenylbuta-1,3-dien-2-ol
	UC2	C10H10O	146.073	[M+H]+	HMDB0141081	Benzylideneacetone
	UC2	C10H10O	146.073	[M+H]+	HMDB0031619	2-Phenyl-2-butenal
	UC2	C10H10O	146.073	[M+H]+	C00010858	4-Isopropenylbenzaldehyde
	UC2	C10H10O	146.073	[M+H]+	HMDB0059897	Benzofuran, 4,7-dimethyl-
957	UC2	C8H10O	122.073	[M+H]+	HMDB0032150	2,6-Dimethylphenol
	UC2	C8H10O	122.073	[M+H]+	C00051575	1-Phenylethanol
	UC2	C8H10O	122.073	[M+H]+	C00051549	Methyl benzyl ether
	UC2	C8H10O	122.073	[M+H]+	HMDB0030540	2,5-Dimethylphenol
	UC2	C8H10O	122.073	[M+H]+	C00029528	4-Ethylphenol
	UC2	C8H10O	122.073	[M+H]+	C00017992	Methylenomycin B
	UC2	C8H10O	122.073	[M+H]+	HMDB0032151	3,4-Dimethylphenol
	UC2	C8H10O	122.073	[M+H]+	C00050416	3,5-Xylenol
	UC2	C8H10O	122.073	[M+H]+	HMDB0032076	1-Methoxy-4-methylbenzene
	UC2	C8H10O	122.073	[M+H]+	HMDB0032074	1-Methoxy-2-methylbenzene
	UC2	C8H10O	122.073	[M+H]+	HMDB0032148	2,3-Dimethylphenol
	UC2	C8H10O	122.073	[M+H]+	HMDB0059873	3-Ethylphenol
	UC2	C8H10O	122.073	[M+H]+	C00002663	2-Phenylethanol
	UC2	C8H10O	122.073	[M+H]+	HMDB0041609	4-Methylbenzyl alcohol
959	UC2	C9H7N	129.058	[M+H]+	C00026478	Quinoline
960	UC2	C17H12N2	244.1	[M+H]+	C00026383	3-(1H-Indol-3-yl)quinoline; 3-(Indol-3-yl)quinoline
961	EX-HR2	C11H9O1N1	171.068	[M+H]+
962	UC2	C10H9N	143.073	[M+H]+	HMDB0042004	Quinaldine
	UC2	C10H9N	143.073	[M+H]+	HMDB0041802	2-Aminonaphthalene
	UC2	C10H9N	143.073	[M+H]+	HMDB0033115	6-Methylquinoline
963	UC2	C11H11O2N	189.079	[M+H]+	C00001815	Backebergine
	UC2	C11H11O2N	189.079	[M+H]+	C00000101	Indole-3-methyl acetate
	UC2	C11H11O2N	189.079	[M+H]+	HMDB0014970	Phensuximide
	UC2	C11H11O2N	189.079	[M+H]+	C00026389	1-Methyl-4-methoxy-2-quinolone;4-Methoxy-1-methyl-2-quinolone;N-Methyl-4-methoxycarbostyril
	UC2	C11H11O2N	189.079	[M+H]+	C00016590	Louisianin A;Louisianine A
	UC2	C11H11O2N	189.079	[M+H]+	C00007580	1-Methoxyindole 3-carboxylic acid methyl ester
	UC2	C11H11O2N	189.079	[M+H]+	C00000115	Indole-3-propionic acid
964	UC2	C14H12O2N2	240.09	[M+H]+	C00031625	beta-Carboline-1-propionic acid
	UC2	C14H12O2N2	240.09	[M+H]+	C00026677	Arenarine A
965	EX-HR2	C22H19O5N3	405.132	[M+H]+
966	UC2	C24H21O6N3	447.143	[M+H]+	C00027546	Hyperectine
967	EX-HR2	C17H34O3N2	314.257	[M+H]+
968	EX-HR2	C17H12O5N2	324.075	[M+H]+
969	EX-HR2	C12H28O1N2P2S1	310.14	[M+H]+
970	EX-HR2	C16H13O4N3	311.091	[M+H]+
971	EX-HR2	C18H36O3N2	328.273	[M+H]+
972	EX-HR2	C28H32O1N1P3	491.17	[M+H]+
973	UC2	C5H10O2	102.068	[M+H]+	C00035617	Ethyl propionate
	UC2	C5H10O2	102.068	[M+H]+	HMDB0031241	Isopropyl acetate
	UC2	C5H10O2	102.068	[M+H]+	HMDB0039799	Tetrahydro-2-methyl-3-furanol
	UC2	C5H10O2	102.068	[M+H]+	HMDB0032230	2,4-Dimethyl-1,3-dioxolane
	UC2	C5H10O2	102.068	[M+H]+	HMDB0040575	Butyl formate
	UC2	C5H10O2	102.068	[M+H]+	HMDB0041992	Pivalic acid
	UC2	C5H10O2	102.068	[M+H]+	C00029461	2-Methylbutanoic acid
	UC2	C5H10O2	102.068	[M+H]+	HMDB0031249	Methyl isobutyrate
	UC2	C5H10O2	102.068	[M+H]+	HMDB0031175	Tetrahydro-2-furanmethanol
	UC2	C5H10O2	102.068	[M+H]+	C00035729	Propyl acetate
	UC2	C5H10O2	102.068	[M+H]+	[-1]C00033067	Isovalerate
	UC2	C5H10O2	102.068	[M+H]+	C00050481	Methyl butyrate
	UC2	C5H10O2	102.068	[M+H]+	HMDB0031247	2-Methylpropyl formate
	UC2	C5H10O2	102.068	[M+H]+	HMDB0059678	1-Hydroxy-2-pentanone
	UC2	C5H10O2	102.068	[M+H]+	C00001208	Valeric acid
	UC2	C5H10O2	102.068	[M+H]+	HMDB0031516	3-Hydroxy-2-pentanone
974	UC2	C16H14O3N2	282.1	[M+H]+	C00018789	Deoxynybomycin
975	UC2	C15H12O5	272.068	[M+H]+	HMDB0133993	6,7-dihydroxy-3-(3-hydroxyphenyl)-3,4-dihydro-2H-1-benzopyran-4-one
	UC2	C15H12O5	272.068	[M+H]+	HMDB0129341	5,7-dihydroxy-3-(3-hydroxyphenyl)-3,4-dihydro-2H-1-benzopyran-4-one
	UC2	C15H12O5	272.068	[M+H]+	HMDB0137525	6,7-dihydroxy-2-[(4-hydroxyphenyl)methyl]-2,3-dihydro-1-benzofuran-3-one
	UC2	C15H12O5	272.068	[M+H]+	HMDB0137528	4,6-dihydroxy-2-[(4-hydroxyphenyl)methyl]-2,3-dihydro-1-benzofuran-3-one
	UC2	C15H12O5	272.068	[M+H]+	HMDB0030873	1-Hydroxy-3,7-dimethoxyxanthone
	UC2	C15H12O5	272.068	[M+H]+	HMDB0125365	3-phenyl-1-(2,4,6-trihydroxyphenyl)propane-1,2-dione
	UC2	C15H12O5	272.068	[M+H]+	HMDB0041704	8-Hydroxydihydrodaidzein
	UC2	C15H12O5	272.068	[M+H]+	HMDB0041698	6-Hydroxydihydrodaidzein
	UC2	C15H12O5	272.068	[M+H]+	HMDB0138618	5-(6-hydroxy-5-methoxy-1-benzofuran-2-yl)benzene-1,3-diol
	UC2	C15H12O5	272.068	[M+H]+	HMDB0138088	8,17-dioxatetracyclo[8.7.0.0ﾂｲ,竅ｷ.0ﾂｹﾂｹ,ﾂｹ竅ｶ]heptadeca-2(7),3,5,11(16),12,14-hexaene-5,13,14-triol
	UC2	C15H12O5	272.068	[M+H]+	HMDB0137531	2-[(3,4-dihydroxyphenyl)methyl]-6-hydroxy-2,3-dihydro-1-benzofuran-3-one
	UC2	C15H12O5	272.068	[M+H]+	HMDB0033308	Moracin J
	UC2	C15H12O5	272.068	[M+H]+	HMDB0041656	3'-Hydroxydihydrodaidzein
	UC2	C15H12O5	272.068	[M+H]+	HMDB0126022	3-(3-hydroxyphenyl)-1-(2,4,6-trihydroxyphenyl)prop-2-en-1-one
	UC2	C15H12O5	272.068	[M+H]+	HMDB0133545	2-benzyl-2,4,6-trihydroxy-2,3-dihydro-1-benzofuran-3-one
	UC2	C15H12O5	272.068	[M+H]+	HMDB0129965	5,6,7-trihydroxy-3-phenyl-3,4-dihydro-2H-1-benzopyran-4-one
	UC2	C15H12O5	272.068	[M+H]+	HMDB0005897	Dihydrogenistein
	UC2	C15H12O5	272.068	[M+H]+	HMDB0133999	6,7,8-trihydroxy-3-phenyl-3,4-dihydro-2H-1-benzopyran-4-one
976	UC2	C27H30O11	530.179	[M+H]+	HMDB0135860	3,4,5-trihydroxy-6-{[5-hydroxy-14-methoxy-6-(3-methylbut-2-en-1-yl)-8,17-dioxatetracyclo[8.7.0.0ﾂｲ,竅ｷ.0ﾂｹﾂｹ,ﾂｹ竅ｶ]heptadeca-2(7),3,5,11(16),12,14-hexaen-4-yl]oxy}oxane-2-carboxylic acid
	UC2	C27H30O11	530.179	[M+H]+	HMDB0135862	3,4,5-trihydroxy-6-{[5-hydroxy-14-methoxy-6-(3-methylbut-2-en-1-yl)-8,17-dioxatetracyclo[8.7.0.0ﾂｲ,竅ｷ.0ﾂｹﾂｹ,ﾂｹ竅ｶ]heptadeca-2(7),3,5,11,13,15-hexaen-13-yl]oxy}oxane-2-carboxylic acid
	UC2	C27H30O11	530.179	[M+H]+	HMDB0135869	3,4,5-trihydroxy-6-{[5-hydroxy-14-methoxy-6-(3-methylbut-2-en-1-yl)-8,17-dioxatetracyclo[8.7.0.0ﾂｲ,竅ｷ.0ﾂｹﾂｹ,ﾂｹ竅ｶ]heptadeca-2(7),3,5,11(16),12,14-hexaen-15-yl]oxy}oxane-2-carboxylic acid
	UC2	C27H30O11	530.179	[M+H]+	HMDB0125900	3,4,5-trihydroxy-6-{4-[3-hydroxy-3-(5-methoxy-2,2-dimethyl-2H-chromen-6-yl)propanoyl]phenoxy}oxane-2-carboxylic acid
	UC2	C27H30O11	530.179	[M+H]+	HMDB0133819	3,4,5-trihydroxy-6-{[12-hydroxy-5-methoxy-4-(3-methylbut-2-en-1-yl)-8,17-dioxatetracyclo[8.7.0.0ﾂｲ,竅ｷ.0ﾂｹﾂｹ,ﾂｹ竅ｶ]heptadeca-2(7),3,5,11,13,15-hexaen-14-yl]oxy}oxane-2-carboxylic acid
	UC2	C27H30O11	530.179	[M+H]+	HMDB0125887	3,4,5-trihydroxy-6-{2-hydroxy-5-[3-(5-methoxy-2,2-dimethyl-2H-chromen-6-yl)propanoyl]phenoxy}oxane-2-carboxylic acid
	UC2	C27H30O11	530.179	[M+H]+	HMDB0125904	3,4,5-trihydroxy-6-{3-hydroxy-4-[3-(5-methoxy-2,2-dimethyl-2H-chromen-6-yl)propanoyl]phenoxy}oxane-2-carboxylic acid
	UC2	C27H30O11	530.179	[M+H]+	HMDB0133813	6-({4-[(3,3-dimethyloxiran-2-yl)methyl]-5-methoxy-8,17-dioxatetracyclo[8.7.0.0ﾂｲ,竅ｷ.0ﾂｹﾂｹ,ﾂｹ竅ｶ]heptadeca-2(7),3,5,11(16),12,14-hexaen-14-yl}oxy)-3,4,5-trihydroxyoxane-2-carboxylic acid
	UC2	C27H30O11	530.179	[M+H]+	HMDB0125888	3,4,5-trihydroxy-6-{2-hydroxy-4-[3-(5-methoxy-2,2-dimethyl-2H-chromen-6-yl)propanoyl]phenoxy}oxane-2-carboxylic acid
	UC2	C27H30O11	530.179	[M+H]+	HMDB0139406	5,7-dihydroxy-2-(4-methoxyphenyl)-8-(3-methylbut-2-en-1-yl)-3-{[3,4,5-trihydroxy-6-(hydroxymethyl)oxan-2-yl]oxy}-4H-chromen-4-one
	UC2	C27H30O11	530.179	[M+H]+	HMDB0133807	3,4,5-trihydroxy-6-{[14-hydroxy-5-methoxy-4-(3-methylbut-2-en-1-yl)-8,17-dioxatetracyclo[8.7.0.0ﾂｲ,竅ｷ.0ﾂｹﾂｹ,ﾂｹ竅ｶ]heptadeca-2(7),3,5,11,13,15-hexaen-13-yl]oxy}oxane-2-carboxylic acid
	UC2	C27H30O11	530.179	[M+H]+	HMDB0135872	3,4,5-trihydroxy-6-{[12-hydroxy-14-methoxy-6-(3-methylbut-2-en-1-yl)-8,17-dioxatetracyclo[8.7.0.0ﾂｲ,竅ｷ.0ﾂｹﾂｹ,ﾂｹ竅ｶ]heptadeca-2(7),3,5,11,13,15-hexaen-5-yl]oxy}oxane-2-carboxylic acid
	UC2	C27H30O11	530.179	[M+H]+	HMDB0125903	3,4,5-trihydroxy-6-{5-hydroxy-2-[3-(5-methoxy-2,2-dimethyl-2H-chromen-6-yl)propanoyl]phenoxy}oxane-2-carboxylic acid
	UC2	C27H30O11	530.179	[M+H]+	HMDB0125891	3,4,5-trihydroxy-6-({6-[3-(4-hydroxyphenyl)-3-oxopropyl]-5-methoxy-2,2-dimethyl-2H-chromen-7-yl}oxy)oxane-2-carboxylic acid
	UC2	C27H30O11	530.179	[M+H]+	HMDB0125832	3,4,5-trihydroxy-6-({4-hydroxy-7-methoxy-2,2-dimethyl-6-[(2E)-3-phenylprop-2-enoyl]-3,4-dihydro-2H-1-benzopyran-5-yl}oxy)oxane-2-carboxylic acid
	UC2	C27H30O11	530.179	[M+H]+	HMDB0135866	3,4,5-trihydroxy-6-{[6-(4-hydroxy-3-methylbut-2-en-1-yl)-14-methoxy-8,17-dioxatetracyclo[8.7.0.0ﾂｲ,竅ｷ.0ﾂｹﾂｹ,ﾂｹ竅ｶ]heptadeca-2(7),3,5,11(16),12,14-hexaen-5-yl]oxy}oxane-2-carboxylic acid
	UC2	C27H30O11	530.179	[M+H]+	HMDB0133818	3,4,5-trihydroxy-6-{[14-hydroxy-5-methoxy-4-(3-methylbut-2-en-1-yl)-8,17-dioxatetracyclo[8.7.0.0ﾂｲ,竅ｷ.0ﾂｹﾂｹ,ﾂｹ竅ｶ]heptadeca-2(7),3,5,11(16),12,14-hexaen-12-yl]oxy}oxane-2-carboxylic acid
	UC2	C27H30O11	530.179	[M+H]+	HMDB0133817	3,4,5-trihydroxy-6-{[6-hydroxy-5-methoxy-4-(3-methylbut-2-en-1-yl)-8,17-dioxatetracyclo[8.7.0.0ﾂｲ,竅ｷ.0ﾂｹﾂｹ,ﾂｹ竅ｶ]heptadeca-2(7),3,5,11(16),12,14-hexaen-14-yl]oxy}oxane-2-carboxylic acid
	UC2	C27H30O11	530.179	[M+H]+	HMDB0133808	3,4,5-trihydroxy-6-{[13-hydroxy-5-methoxy-4-(3-methylbut-2-en-1-yl)-8,17-dioxatetracyclo[8.7.0.0ﾂｲ,竅ｷ.0ﾂｹﾂｹ,ﾂｹ竅ｶ]heptadeca-2(7),3,5,11,13,15-hexaen-14-yl]oxy}oxane-2-carboxylic acid
	UC2	C27H30O11	530.179	[M+H]+	HMDB0125892	3,4,5-trihydroxy-6-{4-[3-(7-hydroxy-5-methoxy-2,2-dimethyl-2H-chromen-6-yl)propanoyl]phenoxy}oxane-2-carboxylic acid
	UC2	C27H30O11	530.179	[M+H]+	HMDB0135871	3,4,5-trihydroxy-6-{[5-hydroxy-14-methoxy-6-(3-methylbut-2-en-1-yl)-8,17-dioxatetracyclo[8.7.0.0ﾂｲ,竅ｷ.0ﾂｹﾂｹ,ﾂｹ竅ｶ]heptadeca-2(7),3,5,11(16),12,14-hexaen-12-yl]oxy}oxane-2-carboxylic acid
	UC2	C27H30O11	530.179	[M+H]+	HMDB0133816	3,4,5-trihydroxy-6-{[14-hydroxy-5-methoxy-4-(3-methylbut-2-en-1-yl)-8,17-dioxatetracyclo[8.7.0.0ﾂｲ,竅ｷ.0ﾂｹﾂｹ,ﾂｹ竅ｶ]heptadeca-2(7),3,5,11(16),12,14-hexaen-6-yl]oxy}oxane-2-carboxylic acid
	UC2	C27H30O11	530.179	[M+H]+	HMDB0125908	3,4,5-trihydroxy-6-[4-(3-{11-methoxy-5,5-dimethyl-3,6-dioxatricyclo[5.4.0.0ﾂｲ,竅ｴ]undeca-1(7),8,10-trien-10-yl}propanoyl)phenoxy]oxane-2-carboxylic acid
	UC2	C27H30O11	530.179	[M+H]+	HMDB0135868	6-({6-[(3,3-dimethyloxiran-2-yl)methyl]-14-methoxy-8,17-dioxatetracyclo[8.7.0.0ﾂｲ,竅ｷ.0ﾂｹﾂｹ,ﾂｹ竅ｶ]heptadeca-2(7),3,5,11(16),12,14-hexaen-5-yl}oxy)-3,4,5-trihydroxyoxane-2-carboxylic acid
	UC2	C27H30O11	530.179	[M+H]+	HMDB0135870	3,4,5-trihydroxy-6-{[15-hydroxy-14-methoxy-6-(3-methylbut-2-en-1-yl)-8,17-dioxatetracyclo[8.7.0.0ﾂｲ,竅ｷ.0ﾂｹﾂｹ,ﾂｹ竅ｶ]heptadeca-2(7),3,5,11(16),12,14-hexaen-5-yl]oxy}oxane-2-carboxylic acid
	UC2	C27H30O11	530.179	[M+H]+	HMDB0125897	3,4,5-trihydroxy-6-(4-{3-[2-(hydroxymethyl)-5-methoxy-2-methyl-2H-chromen-6-yl]propanoyl}phenoxy)oxane-2-carboxylic acid
	UC2	C27H30O11	530.179	[M+H]+	HMDB0133820	3,4,5-trihydroxy-6-{[14-hydroxy-5-methoxy-4-(3-methylbut-2-en-1-yl)-8,17-dioxatetracyclo[8.7.0.0ﾂｲ,竅ｷ.0ﾂｹﾂｹ,ﾂｹ竅ｶ]heptadeca-2(7),3,5,11(16),12,14-hexaen-3-yl]oxy}oxane-2-carboxylic acid
	UC2	C27H30O11	530.179	[M+H]+	HMDB0133821	3,4,5-trihydroxy-6-{[3-hydroxy-5-methoxy-4-(3-methylbut-2-en-1-yl)-8,17-dioxatetracyclo[8.7.0.0ﾂｲ,竅ｷ.0ﾂｹﾂｹ,ﾂｹ竅ｶ]heptadeca-2(7),3,5,11(16),12,14-hexaen-14-yl]oxy}oxane-2-carboxylic acid
	UC2	C27H30O11	530.179	[M+H]+	HMDB0135863	3,4,5-trihydroxy-6-{[13-hydroxy-14-methoxy-6-(3-methylbut-2-en-1-yl)-8,17-dioxatetracyclo[8.7.0.0ﾂｲ,竅ｷ.0ﾂｹﾂｹ,ﾂｹ竅ｶ]heptadeca-2(7),3,5,11,13,15-hexaen-5-yl]oxy}oxane-2-carboxylic acid
	UC2	C27H30O11	530.179	[M+H]+	HMDB0133811	3,4,5-trihydroxy-6-{[4-(4-hydroxy-3-methylbut-2-en-1-yl)-5-methoxy-8,17-dioxatetracyclo[8.7.0.0ﾂｲ,竅ｷ.0ﾂｹﾂｹ,ﾂｹ竅ｶ]heptadeca-2(7),3,5,11(16),12,14-hexaen-14-yl]oxy}oxane-2-carboxylic acid
	UC2	C27H30O11	530.179	[M+H]+	HMDB0135861	3,4,5-trihydroxy-6-{[4-hydroxy-14-methoxy-6-(3-methylbut-2-en-1-yl)-8,17-dioxatetracyclo[8.7.0.0ﾂｲ,竅ｷ.0ﾂｹﾂｹ,ﾂｹ竅ｶ]heptadeca-2,4,6,11(16),12,14-hexaen-5-yl]oxy}oxane-2-carboxylic acid
	UC2	C27H30O11	530.179	[M+H]+	HMDB0133815	3,4,5-trihydroxy-6-{[15-hydroxy-5-methoxy-4-(3-methylbut-2-en-1-yl)-8,17-dioxatetracyclo[8.7.0.0ﾂｲ,竅ｷ.0ﾂｹﾂｹ,ﾂｹ竅ｶ]heptadeca-2(7),3,5,11(16),12,14-hexaen-14-yl]oxy}oxane-2-carboxylic acid
	UC2	C27H30O11	530.179	[M+H]+	HMDB0133814	3,4,5-trihydroxy-6-{[14-hydroxy-5-methoxy-4-(3-methylbut-2-en-1-yl)-8,17-dioxatetracyclo[8.7.0.0ﾂｲ,竅ｷ.0ﾂｹﾂｹ,ﾂｹ竅ｶ]heptadeca-2(7),3,5,11(16),12,14-hexaen-15-yl]oxy}oxane-2-carboxylic acid
978	UC2	C23H27O7N3	457.185	[M+H]+	C00018686	Minocycline
980	UC2	C13H25O4N	259.178	[M+H]+	HMDB0000756	Hexanoylcarnitine
981	EX-HR2	C17H48N5P3S1	447.284	[M+H]+
982	EX-HR2	C9H15N1	137.12	[M+H]+
983	UC2	C13H16	172.125	[M+H]+	HMDB0040284	1,2-Dihydro-1,1,6-trimethylnaphthalene
984	UC2	C21H19O2N3	345.148	[M+H]+	C00050642	19-O-Methylangustoline;(-)-O-Methylangustoline
985	EX-HR2	C10H24O1N9P1	317.184	[M+H]+
986	UC2	C17H33O4N	315.241	[M+H]+	HMDB0062631	Decanoylcarnitine
987	UC2	C15H10O5	270.053	[M+H]+	C00009852	8-Hydroxydaidzein
	UC2	C15H10O5	270.053	[M+H]+	C00003823	5,2',5'-Trihydroxyflavone
	UC2	C15H10O5	270.053	[M+H]+	C00002526	Genistein
	UC2	C15H10O5	270.053	[M+H]+	C00001077	Norwogonin
	UC2	C15H10O5	270.053	[M+H]+	HMDB0133990	6,7-dihydroxy-3-(3-hydroxyphenyl)-4H-chromen-4-one
	UC2	C15H10O5	270.053	[M+H]+	C00003815	5,7,2'-Trihydroxyflavone
	UC2	C15H10O5	270.053	[M+H]+	C00009383	2'-Hydroxydaidzein
	UC2	C15H10O5	270.053	[M+H]+	HMDB0137514	6,7-dihydroxy-2-[(4-hydroxyphenyl)methylidene]-2,3-dihydro-1-benzofuran-3-one
	UC2	C15H10O5	270.053	[M+H]+	[1]HMDB0125128	3,5,7-trihydroxy-2-(3-hydroxyphenyl)-1ﾎｻ竅ｴ-chromen-1-ylium
	UC2	C15H10O5	270.053	[M+H]+	C00008026	Sulfuretin;Sulphuretin;6,3',4'-Trihydroxyaurone
	UC2	C15H10O5	270.053	[M+H]+	C00003822	5,8,2'-Trihydroxyflavone
	UC2	C15H10O5	270.053	[M+H]+	C00009802	2',4'-Dihydroxy-5,6-methylenedioxy-2-phenylbenzofuran;2-(2,4-Dihydroxyphenyl)-5,6-methylenedioxybenzofuran
	UC2	C15H10O5	270.053	[M+H]+	C00001022	5,6,7-trihydroxy-2-phenyl-4H-chromen-4-one
	UC2	C15H10O5	270.053	[M+H]+	HMDB0034409	Rhababerone
	UC2	C15H10O5	270.053	[M+H]+	C00015009	Bhimamycin B
	UC2	C15H10O5	270.053	[M+H]+	C00030773	Millettilone B
	UC2	C15H10O5	270.053	[M+H]+	C00031601	Anthragallol 2-methyl ether
	UC2	C15H10O5	270.053	[M+H]+	C00002847	Norobtusifolin
	UC2	C15H10O5	270.053	[M+H]+	C00029360	1,5,8-Trihydroxy-3-methyl-anthraquinone
	UC2	C15H10O5	270.053	[M+H]+	HMDB0137513	5,6-dihydroxy-2-[(4-hydroxyphenyl)methylidene]-2,3-dihydro-1-benzofuran-3-one
	UC2	C15H10O5	270.053	[M+H]+	[1]C00006611	Luteolinidin
	UC2	C15H10O5	270.053	[M+H]+	HMDB0130780	5,7-dihydroxy-3-(2-hydroxyphenyl)-4H-chromen-4-one
	UC2	C15H10O5	270.053	[M+H]+	C00015274	Thunberginol A;3-(3,4-dihydroxyphenyl)-8-hydroxyisocoumarin
	UC2	C15H10O5	270.053	[M+H]+	HMDB0137517	2-[(2,4-dihydroxyphenyl)methylidene]-6-hydroxy-2,3-dihydro-1-benzofuran-3-one
	UC2	C15H10O5	270.053	[M+H]+	HMDB0039449	Rheinanthrone
	UC2	C15H10O5	270.053	[M+H]+	C00008025	4,6,4'-Trihydroxyaurone
	UC2	C15H10O5	270.053	[M+H]+	HMDB0133316	6,7-dihydroxy-2-(3-hydroxyphenyl)-4H-chromen-4-one
	UC2	C15H10O5	270.053	[M+H]+	C00050854	Islandicin
	UC2	C15H10O5	270.053	[M+H]+	C00002789	Aloeemodin
	UC2	C15H10O5	270.053	[M+H]+	C00031546	2-Methyl-1,3,6-trihydroxyanthraquinone;6-Hydroxyrubiadin;1,3,6-Trihydroxy-2-methylanthraquinone;2-Methyl-1,3,6-trihydroxy-9,10-anthraquinone
	UC2	C15H10O5	270.053	[M+H]+	C00003817	Apigenin
	UC2	C15H10O5	270.053	[M+H]+	C00002844	Morindone
	UC2	C15H10O5	270.053	[M+H]+	C00004540	Resokaempferol
	UC2	C15H10O5	270.053	[M+H]+	C00009815	5,7,3'-Trihydroxyisoflavone
	UC2	C15H10O5	270.053	[M+H]+	C00002858	Purpurin 1-methyl ether
	UC2	C15H10O5	270.053	[M+H]+	HMDB0140468	2-(3,4,5-trihydroxyphenyl)-4H-chromen-4-one
	UC2	C15H10O5	270.053	[M+H]+	HMDB0126019	5,7-dihydroxy-2-(3-hydroxyphenyl)-4H-chromen-4-one
	UC2	C15H10O5	270.053	[M+H]+	HMDB0132880	6,7,8-trihydroxy-3-phenyl-4H-chromen-4-one
	UC2	C15H10O5	270.053	[M+H]+	C00002838	Lucidin
	UC2	C15H10O5	270.053	[M+H]+	C00020153	5,6,7-TrihydroxyIsoflavone
	UC2	C15H10O5	270.053	[M+H]+	C00009384	3'-Hydroxydaidzein
	UC2	C15H10O5	270.053	[M+H]+	C00042157	6,7-Dihydroxy-2-methoxy-1,4-phenanthrenedione
	UC2	C15H10O5	270.053	[M+H]+	[1]C00007232	Pelargonidin
	UC2	C15H10O5	270.053	[M+H]+	C00009385	Demethyltexasin
	UC2	C15H10O5	270.053	[M+H]+	C00003825	2-(3,4-dihydroxyphenyl)-7-hydroxy-4H-chromen-4-one
	UC2	C15H10O5	270.053	[M+H]+	C00000555	Emodin
	UC2	C15H10O5	270.053	[M+H]+	C00004533	Norizalpinin
988	EX-HR2	C19H33O1N1	291.256	[M+H]+
989	UC2	C30H46O3	454.345	[M+H]+	C00030005	Colossolactone I
	UC2	C30H46O3	454.345	[M+H]+	C00035942	Oleanonic acid
	UC2	C30H46O3	454.345	[M+H]+	C00051293	Liquidambronovic acid
	UC2	C30H46O3	454.345	[M+H]+	HMDB0035808	Tomentosolic acid
	UC2	C30H46O3	454.345	[M+H]+	HMDB0036653	Micromeric acid
	UC2	C30H46O3	454.345	[M+H]+	C00045930	Eucalyptanoic acid
	UC2	C30H46O3	454.345	[M+H]+	C00044907	Mangiferonic acid
	UC2	C30H46O3	454.345	[M+H]+	C00033851	Ganoderal B
	UC2	C30H46O3	454.345	[M+H]+	C00033852	Ganoderic aldehyde A;(+)-Ganoderic aldehyde A
	UC2	C30H46O3	454.345	[M+H]+	C00040410	Supinenolone C
	UC2	C30H46O3	454.345	[M+H]+	HMDB0036000	Epoxyganoderiol B
	UC2	C30H46O3	454.345	[M+H]+	C00023862	Ganoderiol F
	UC2	C30H46O3	454.345	[M+H]+	C00036722	Ananosic acid A;(-)-Ananosic acid A
	UC2	C30H46O3	454.345	[M+H]+	C00030501	Hyperinol A;22-Deoxyhyperinol B
	UC2	C30H46O3	454.345	[M+H]+	C00051501	Masticadienonic acid
	UC2	C30H46O3	454.345	[M+H]+	C00042725	Melilotigenin B
	UC2	C30H46O3	454.345	[M+H]+	C00034063	Moronic acid
	UC2	C30H46O3	454.345	[M+H]+	C00037978	Ursolic acid lactone
	UC2	C30H46O3	454.345	[M+H]+	C00045565	Katononic acid
	UC2	C30H46O3	454.345	[M+H]+	C00046073	Lansionic acid;(+)-Lansionic acid
	UC2	C30H46O3	454.345	[M+H]+	C00050372	Krukovine A;(+)-Krukovine A
	UC2	C30H46O3	454.345	[M+H]+	C00051166	Kulolactone
	UC2	C30H46O3	454.345	[M+H]+	C00036759	Argentatin G
	UC2	C30H46O3	454.345	[M+H]+	HMDB0035251	9(11)-Dehydroglycyrrhetic acid
	UC2	C30H46O3	454.345	[M+H]+	C00023853	Ganoderic acid Y
	UC2	C30H46O3	454.345	[M+H]+	HMDB0035247	Isomasticadienonic acid
	UC2	C30H46O3	454.345	[M+H]+	C00037092	Embelinone;(-)-Embelinone
	UC2	C30H46O3	454.345	[M+H]+	HMDB0038758	Glypallidifloric acid
	UC2	C30H46O3	454.345	[M+H]+	C00048317	Alstonic acid B
	UC2	C30H46O3	454.345	[M+H]+	C00032465	Ursonic acid
	UC2	C30H46O3	454.345	[M+H]+	C00042279	beta-Elemonic acid
	UC2	C30H46O3	454.345	[M+H]+	C00038530	Astrahygrone
	UC2	C30H46O3	454.345	[M+H]+	C00032354	Thurberogenin
	UC2	C30H46O3	454.345	[M+H]+	C00050373	Krukovine B;(+)-Krukovine B
	UC2	C30H46O3	454.345	[M+H]+	C00023782	3beta-Hydroxylanosta-7,9(11),24-trien-21-oic acid
	UC2	C30H46O3	454.345	[M+H]+	C00041672	Microfokienoxane D;(+)-Microfokienoxane D
	UC2	C30H46O3	454.345	[M+H]+	C00037647	Pinicolol C
	UC2	C30H46O3	454.345	[M+H]+	C00039840	Neospirosupinanetrione
	UC2	C30H46O3	454.345	[M+H]+	C00051389	Machaerinic acid lactone
	UC2	C30H46O3	454.345	[M+H]+	C00039060	Dymacrin C;(+)-Dymacrin C
	UC2	C30H46O3	454.345	[M+H]+	C00035253	Betulonic acid;(+)-Betulonic acid
	UC2	C30H46O3	454.345	[M+H]+	C00045876	Dyvariabilin A;(-)-Dyvariabilin A
	UC2	C30H46O3	454.345	[M+H]+	C00049821	Mudanpinoic acid A;(+)-Mudanpinoic acid A
	UC2	C30H46O3	454.345	[M+H]+	HMDB0035594	Bryononic acid
	UC2	C30H46O3	454.345	[M+H]+	C00048459	Kuguacin J
	UC2	C30H46O3	454.345	[M+H]+	C00039059	Dymacrin B;(-)-Dymacrin B
	UC2	C30H46O3	454.345	[M+H]+	C00033125	Lucidal
	UC2	C30H46O3	454.345	[M+H]+	C00043188	Abruslactone A
	UC2	C30H46O3	454.345	[M+H]+	HMDB0040508	Masticadienonic acid
	UC2	C30H46O3	454.345	[M+H]+	C00042526	Ganoderone A
	UC2	C30H46O3	454.345	[M+H]+	C00029513	3-Oxoolean-12-en-27-oic acid
	UC2	C30H46O3	454.345	[M+H]+	C00039062	Dymacrin E;(+)-Dymacrin E
990	EX-HR2	C18H36O3N4	356.279	[M+H]+
991	EX-HR2	C13H8O3N2S1	272.026	[M+H]+
992	EX-HR2	C20H17O5N3	379.117	[M+H]+
993	UC2	C17H24O5	308.162	[M+H]+	C00012997	Nitrosin;[3R-(3alpha,3abeta,5aalpha,6alpha,9abeta,9balpha)]-6-(Acetyloxy)decahydro-9a-hydroxy-3,5a-dimethyl-9-methylenenaphtho[1,2-b]furan-2(3H)-one
	UC2	C17H24O5	308.162	[M+H]+	C00021094	4-Acetoxyrudmollin
	UC2	C17H24O5	308.162	[M+H]+	C00012102	Lanuginolide
	UC2	C17H24O5	308.162	[M+H]+	C00021096	Rudmollitrin
	UC2	C17H24O5	308.162	[M+H]+	C00021095	15-Acetoxyrudmollin
	UC2	C17H24O5	308.162	[M+H]+	C00020480	Dihydrocumambrin A
	UC2	C17H24O5	308.162	[M+H]+	C00021071	Stevin
	UC2	C17H24O5	308.162	[M+H]+	C00012200	Herbolide C
	UC2	C17H24O5	308.162	[M+H]+	C00020337	Isoxanthanol;4-Acetylivalbin
	UC2	C17H24O5	308.162	[M+H]+	C00012629	15-Deacetylcalonectrin
	UC2	C17H24O5	308.162	[M+H]+	HMDB0030496	ACRL Toxin II
	UC2	C17H24O5	308.162	[M+H]+	C00012221	Argentiolide B
	UC2	C17H24O5	308.162	[M+H]+	C00012869	Dihydro-beta-cyclopyrethrosin;[3R-(3alpha,3aalpha,4alpha,4aalpha,8beta,8abeta,9abeta)]-4-(Acetyloxy)decahydro-8-hydroxy-3,8a-dimethyl-5-methylene-naphtho[2,3-b]furan-2(3H)-one
	UC2	C17H24O5	308.162	[M+H]+	C00041255	1-O-Acetylbritannilactone;Britannilactone 1-O-acetate
	UC2	C17H24O5	308.162	[M+H]+	C00017303	Palmosalide B
	UC2	C17H24O5	308.162	[M+H]+	C00038776	Cinnamadin;(-)-Cinnamadin
	UC2	C17H24O5	308.162	[M+H]+	C00020294	Cinnamosmolide
[truncated: 5,219 more rows]
