# Supplementary material for: Characterization of extracellular vesicles from Lactiplantibacillus plantarum
Source: Sci Rep. 2022 Aug 8;12:13330. doi: 10.1038/s41598-022-17629-7 (PMC9360025; doi:10.1038/s41598-022-17629-7)
Supplement: Supplementary file 4 — Supplementary Table S2. [file 41598_2022_17629_MOESM4_ESM.xlsx]

## Sheet: Sheet1
Supplementary Table S2. Identification of proteins in L. plantarum EVs and subcellular localization of the proteins Gene predictions and functional annotation were conducted by the DDBJ Fast Annotation Pipeline (D-fast, https://dfast.ddbj.nig.ac.jp). Protein identification was performed by MASCOT analysis (Matrix Science). Predictions of the subcellular localization of EV proteins were performed …
Sample No.	Identified Protein_D-fast	Gene ID_D-fast	Protein Identification Probability_Mascot	Localization_PSORTb	Score_PSORTb	KO_KEGG Mapper	Score_KEGG Mapper
1	transporter	LOCUS_00220	1	CytoplasmicMembrane	10		391
2	large-conductance mechanosensitive channel	LOCUS_00330	1	CytoplasmicMembrane	10	K03282	84
3	membrane protein	LOCUS_00470	1	Unknown	2.5		158
4	aryl-sulfate sulfotransferase	LOCUS_00650	1	Unknown	3.33	K01023	407
6	penicillin-binding protein 1A	LOCUS_00880	1	CytoplasmicMembrane	9.99	K12555	508
7	UPF0342 protein	LOCUS_00890	1	Extracellular	8.91		40
8	nucleoside 2-deoxyribosyltransferase	LOCUS_01000	1	Unknown	2.5		105
9	serine hydrolase	LOCUS_01180	1	Unknown	3.33	K17836	194
10	membrane protein	LOCUS_01200	1	CytoplasmicMembrane	10		237
11	lipoprotein	LOCUS_01210	1	Unknown	2.5		224
12	serine transporter	LOCUS_01290	1	CytoplasmicMembrane	10	K03837	295
13	class A sortase	LOCUS_01380	1	CytoplasmicMembrane	9.55	K07284	168
14	membrane protein	LOCUS_01390	1	CytoplasmicMembrane	9.55	K03744	67
15	membrane protein	LOCUS_01590	1	CytoplasmicMembrane	10		117
16	cell surface protein	LOCUS_01610	1	Unknown	2.5		330
17	L-lactate dehydrogenase 1	LOCUS_01620	1	Cytoplasmic	9.97	K00016	226
18	hypoxanthine phosphoribosyltransferase	LOCUS_01700	1	Cytoplasmic	9.97	K00760	126
19	ATP-dependent zinc metalloprotease FtsH	LOCUS_01710	1	CytoplasmicMembrane	9.99	K03798	267
20	metal ABC transporter substrate-binding protein	LOCUS_01750	1	CytoplasmicMembrane	9.51	K02077	110
21	peptidase	LOCUS_02100	1	CytoplasmicMembrane	10	K06973	55
23	membrane protein	LOCUS_02440	1	CytoplasmicMembrane	9.55		216
24	zinc ribbon domain-containing protein	LOCUS_02470	1	Unknown	2.5		57
25	amino acid ABC transporter substrate-binding protein	LOCUS_02480	1	Unknown	3.33	K02424	63
26	arginine ABC transporter ATP-binding protein ArtP	LOCUS_02490	1	CytoplasmicMembrane	9.99	K10010	46
27	cystine ABC transporter permease	LOCUS_02500	1	CytoplasmicMembrane	10	K10009	55
28	amino acid ABC transporter substrate-binding protein	LOCUS_02510	1	Unknown	3.33	K02424	63
29	hydrolase	LOCUS_02540	1	CytoplasmicMembrane	9.55		195
30	membrane protein	LOCUS_02550	1	CytoplasmicMembrane	10		294
31	nucleoside transporter	LOCUS_02560	1	CytoplasmicMembrane	10	K16323	297
32	membrane protein	LOCUS_02630	1	CytoplasmicMembrane	10		173
33	foldase protein PrsA 2	LOCUS_02650	1	CytoplasmicMembrane	9.81	K01802	218
34	D-alanyl-D-alanine carboxypeptidase	LOCUS_02690	1	CytoplasmicMembrane	9.68	K07258	156
36	cell surface protein	LOCUS_02810	1	Unknown	2.5		120
37	2,3-bisphosphoglycerate-dependent phosphoglycerate mutase 2	LOCUS_02840	1	Cytoplasmic	7.5	K01834	164
40	DNA starvation/stationary phase protection protein	LOCUS_03170	1	Cytoplasmic	9.97	K04047	56
41	ferrichrome ABC transporter substrate-binding protein	LOCUS_03410	1	CytoplasmicMembrane	9.68	K02016	217
42	glycoside hydrolase family 25	LOCUS_03510	1	Cellwall	9.25		574
43	succinate-semialdehyde dehydrogenase	LOCUS_03520	1	Cytoplasmic	9.67	K00135	113
44	cell surface protein	LOCUS_03580	1	CytoplasmicMembrane	9.87		76
46	cell surface protein	LOCUS_03720	1	Extracellular	9.13		100
47	transglycosylase	LOCUS_03860	1	CytoplasmicMembrane	9.87		188
48	membrane protein	LOCUS_03960	1	CytoplasmicMembrane	10		276
49	membrane protein	LOCUS_04120	1	Unknown	3.33		243
50	ABC transporter substrate-binding protein	LOCUS_04130	1	CytoplasmicMembrane	9.51	K02077	215
51	peptidoglycan-binding protein	LOCUS_04170	1	CytoplasmicMembrane	8.8		30
52	permease IIC component	LOCUS_04210	1	CytoplasmicMembrane	10	K02761	335
53	ABC transporter ATP-binding protein	LOCUS_04290	1	CytoplasmicMembrane	10		118
54	manganese transporter	LOCUS_04350	1	CytoplasmicMembrane	10		186
55	peptidase M10	LOCUS_04380	1	Unknown	2.5		189
57	branched-chain amino acid ABC transporter substrate-binding protein	LOCUS_04400	1	Unknown	3.33	K01999	93
58	cell surface protein	LOCUS_04460	1	CytoplasmicMembrane	10		175
59	ABC transporter substrate-binding protein	LOCUS_04500	1	Unknown	2.5	K01989	111
60	lipase/esterase	LOCUS_04610	1	CytoplasmicMembrane	9.68		166
61	lipoprotein	LOCUS_04780	1	CytoplasmicMembrane	9.55		113
62	membrane protein	LOCUS_04940	1	CytoplasmicMembrane	9.36		146
63	DNA-entry nuclease	LOCUS_05000	1	CytoplasmicMembrane	9.51	K15051	188
64	membrane protein	LOCUS_05030	1	CytoplasmicMembrane	9.99	K01421	492
65	universal stress protein	LOCUS_05160	1	Cytoplasmic	7.5		35
66	signal peptidase I	LOCUS_05440	1	CytoplasmicMembrane	8.28	K03100	147
67	ABC transporter permease	LOCUS_05550	1	CytoplasmicMembrane	10	K01992	285
68	peptidoglycan-binding protein	LOCUS_05580	1	Extracellular	9.13		111
69	DUF4811 domain-containing protein	LOCUS_05650	1	CytoplasmicMembrane	9.55		116
70	ABC transporter permease	LOCUS_05770	1	CytoplasmicMembrane	10	K02004	248
71	membrane protein	LOCUS_05840	1	Unknown	3.33		186
73	membrane protein	LOCUS_06020	1	CytoplasmicMembrane	9.55		27
74	tagatose-6-phosphate kinase	LOCUS_06080	1	Cytoplasmic	7.5	K00882	72
75	PTS fructose transporter subunit IIC	LOCUS_06090	1	CytoplasmicMembrane	10	K02770	153
76	metallophosphoesterase	LOCUS_06100	1	CytoplasmicMembrane	9.55		93
77	ABC transporter permease	LOCUS_06230	1	CytoplasmicMembrane	10	K17077, K23059	176
78	elongation factor Tu	LOCUS_06300	1	Cytoplasmic	10	K02358	139
79	4-hydroxy-tetrahydrodipicolinate synthase	LOCUS_06330	1	Cytoplasmic	9.97	K01714	103
80	30S ribosomal protein S20	LOCUS_06360	1	Cytoplasmic	9.67	K02968	57
81	peptidase	LOCUS_06410	1	CytoplasmicMembrane	9.87	K07177	125
82	cell division protein FtsW	LOCUS_06460	1	CytoplasmicMembrane	10	K03588	268
83	Firmicu-CTERM sorting domain-containing protein	LOCUS_06500	1	Extracellular	9.13		150
85	gamma-D-glutamate-meso-diaminopimelate muropeptidase	LOCUS_06660	1	Extracellular	9.98		107
87	cell surface protein	LOCUS_06740	1	Cellwall	9.24		22
89	MFS transporter	LOCUS_07020	1	CytoplasmicMembrane	10		65
92	PTS sugar transporter subunit IIA	LOCUS_08030	1	CytoplasmicMembrane	10	K16209	154
93	UDP-glucose 4-epimerase GalE	LOCUS_08080	1	Cytoplasmic	7.5	K01784	239
94	PTS sugar transporter subunit IIA	LOCUS_08200	1	CytoplasmicMembrane	10	K16209	228
95	peptidase M13	LOCUS_08360	1	Cytoplasmic	9.67	K07386	155
96	gamma-D-glutamate-meso-diaminopimelate muropeptidase	LOCUS_08550	1	Extracellular	9.73	K21471	73
98	cell surface protein	LOCUS_08620	1	Unknown	3.33		187
100	undecaprenyl-diphosphatase	LOCUS_08690	1	CytoplasmicMembrane	10	K06153	97
101	2,5-diketo-D-gluconic acid reductase	LOCUS_08730	1	Cytoplasmic	9.97		103
102	alpha/beta hydrolase	LOCUS_08790	1	CytoplasmicMembrane	9.55	K06889	227
103	cytosine permease	LOCUS_08810	1	CytoplasmicMembrane	10	K03457	159
105	copper-translocating P-type ATPase	LOCUS_08890	1	CytoplasmicMembrane	10	K01533	160
107	heat-shock protein Hsp20	LOCUS_08980	1	Cellwall	8.75	K13993	106
108	hydrolase	LOCUS_09080	1	CytoplasmicMembrane	9.87		213
110	ABC transporter substrate-binding protein	LOCUS_09310	1	Extracellular	9.13	K17318	175
111	PTS sorbitol transporter subunit IIA	LOCUS_09400	1	Cytoplasmic	7.5	K02781	89
112	signal peptidase I	LOCUS_09520	1	Cellwall	8.75	K03100	70
113	cell surface protein	LOCUS_09530	1	Unknown	3.33		371
114	cell surface protein	LOCUS_09550	1	CytoplasmicMembrane	9.55		249
115	cell surface protein	LOCUS_09560	1	Unknown	3.33		83
116	DNA polymerase III subunit beta	LOCUS_09670	1	Cytoplasmic	9.97	K02338	89
117	30S ribosomal protein S6	LOCUS_09720	1	Cytoplasmic	9.97	K02990	24
118	peptide ABC transporter substrate-binding protein	LOCUS_09810	1	Unknown	5.13	K02035	128
121	serine protease	LOCUS_10000	1	Unknown	3.33	K04771	286
122	beta-phosphoglucomutase	LOCUS_10170	1	Cytoplasmic	7.5	K01838	158
123	pyridoxamine 5'-phosphate oxidase	LOCUS_10380	1	Unknown	2.5		206
124	amino acid permease	LOCUS_10610	1	CytoplasmicMembrane	10	K03293	159
125	heat-shock protein	LOCUS_10680	1	Cellwall	8.75		100
126	aldo/keto reductase	LOCUS_10740	1	Cytoplasmic	7.5	K05275	104
127	oleate hydratase	LOCUS_10760	1	Unknown	2.5	K10254	412
128	UPF0397 protein	LOCUS_10820	1	CytoplasmicMembrane	10	K16924	128
129	dihydroxyacetone kinase	LOCUS_10980	1	Cytoplasmic	7.5	K05881	85
130	sugar ABC transporter substrate-binding protein	LOCUS_11030	1	Unknown	2.5	K15770	98
131	sugar ABC transporter	LOCUS_11060	1	CytoplasmicMembrane	10		197
132	alpha-amylase	LOCUS_11070	1	Cytoplasmic	9.97	K01176	160
133	sugar ABC transporter ATP-binding protein	LOCUS_11080	1	CytoplasmicMembrane	9.96	K10112	67
134	Na+/H+ antiporter NhaC	LOCUS_11190	1	CytoplasmicMembrane	10	K03315	159
135	cell surface protein	LOCUS_11220	1	Cellwall	9.17		662
136	glucosamine-6-phosphate deaminase	LOCUS_11490	1	Cytoplasmic	7.5	K02564	170
137	ACP phosphodiesterase	LOCUS_11650	1	Unknown	2.5	K19784	130
138	cystathionine gamma-synthase	LOCUS_11670	1	Cytoplasmic	9.97	K01760	271
139	PTS beta-glucoside transporter subunit IIABC	LOCUS_11750	1	CytoplasmicMembrane	10	K02757	232
140	divalent metal cation transporter MntH	LOCUS_11820	1	CytoplasmicMembrane	10	K03322	161
141	permease IIC component	LOCUS_11920	1	CytoplasmicMembrane	10	K02761	154
142	LytR family transcriptional regulator	LOCUS_11950	1	CytoplasmicMembrane	9.51	K01005	241
143	transporter	LOCUS_12000	1	CytoplasmicMembrane	10	K06994	644
144	peptidase M23	LOCUS_12090	1	CytoplasmicMembrane	9.87		29
145	NADH dehydrogenase	LOCUS_12180	1	CytoplasmicMembrane	8.78	K03885	289
146	spermidine/putrescine ABC transporter substrate-binding protein	LOCUS_12220	1	Unknown	3.33	K11069	260
147	fructose-1,6-bisphosphate aldolase, class II	LOCUS_12350	1	Cytoplasmic	7.5	K01624	103
148	metal ABC transporter substrate-binding protein	LOCUS_12450	1	CytoplasmicMembrane	9.68	K02073	11
149	transport permease protein	LOCUS_12510	1	CytoplasmicMembrane	10	K09692	191
150	teichoic acids export ATP-binding protein TagH	LOCUS_12520	1	CytoplasmicMembrane	8.78	K09693	66
151	multicopper oxidase	LOCUS_12610	1	Cytoplasmic	9.97		182
152	acetyl-CoA carboxylase biotin carboxyl carrier protein subunit	LOCUS_12670	1	Cytoplasmic	7.5	K02160	133
153	glycine/betaine ABC transporter permease	LOCUS_12710	1	CytoplasmicMembrane	10	K05845, K05846	120
154	MFS transporter	LOCUS_13500	1	CytoplasmicMembrane	10	K03305	114
157	PTS mannose/fructose/sorbose transporter subunit IIC	LOCUS_13720	1	CytoplasmicMembrane	10	K02795	72
158	PTS mannose transporter subunit IID	LOCUS_13730	1	CytoplasmicMembrane	10	K02796	185
160	LytR family transcriptional regulator	LOCUS_13830	1	CytoplasmicMembrane	9.99	K01005	283
161	peptidase M10	LOCUS_13870	1	Unknown	2.5		137
162	ribose-5-phosphate isomerase A	LOCUS_13890	1	Cytoplasmic	7.5	K01807	160
163	protein translocase subunit SecE	LOCUS_14010	1	CytoplasmicMembrane	9.55	K03073	44
164	50S ribosomal protein L11	LOCUS_14040	1	Cytoplasmic	9.67	K02867	98
165	50S ribosomal protein L10	LOCUS_14060	1	Cytoplasmic	9.97	K02864	115
166	50S ribosomal protein L7/L12	LOCUS_14070	1	Cytoplasmic	9.67	K02935	80
167	ribonucleoside-diphosphate reductase	LOCUS_14120	1	Unknown	2.5	K00526	81
168	nucleoid-associated protein	LOCUS_14180	1	Unknown	2.5	K09747	70
169	10 kDa chaperonin	LOCUS_14470	1	Cytoplasmic	9.97	K04078	22
170	60 kDa chaperonin	LOCUS_14480	1	Cytoplasmic	9.97	K04077	377
171	phosphate ABC transporter substrate-binding protein	LOCUS_14610	1	CytoplasmicMembrane	9.68	K02040	206
172	prolipoprotein diacylglyceryl transferase	LOCUS_14700	1	CytoplasmicMembrane	10	K13292	100
174	cellulose synthase	LOCUS_14790	1	CytoplasmicMembrane	9.55
176	S-ribosylhomocysteine lyase	LOCUS_14920	1	Cytoplasmic	7.5	K07173	115
177	peptide ABC transporter substrate-binding protein	LOCUS_14990	1	Cellwall	9.21	K02035	389
178	ATP-dependent Clp protease proteolytic subunit	LOCUS_15010	1	Cytoplasmic	9.67	K01358	70
179	type I glyceraldehyde-3-phosphate dehydrogenase	LOCUS_15040	1	Cytoplasmic	9.97	K00134	244
180	phosphoglycerate kinase	LOCUS_15050	1	Cytoplasmic	9.97	K00927	278
181	triosephosphate isomerase	LOCUS_15060	1	Cytoplasmic	9.67	K01803	181
182	enolase 1	LOCUS_15070	1	Cytoplasmic	9.97	K01689	315
183	cell surface protein precursor, LPXTG-motif cell wall anchor	LOCUS_15140	1	Cellwall	9.99		483
184	glutamine ABC transporter substrate-binding protein	LOCUS_15150	1	CytoplasmicMembrane	10	K10036, K10037	168
185	glutamine ABC transporter ATP-binding protein	LOCUS_15160	1	CytoplasmicMembrane	8.78	K10038	25
186	phosphate acetyltransferase	LOCUS_15200	1	Cytoplasmic	7.5	K00625	230
187	membrane protein	LOCUS_15290	1	CytoplasmicMembrane	10		152
188	cell surface protein	LOCUS_15310	1	Unknown	2.5		225
190	proline iminopeptidase	LOCUS_15600	1	Unknown	2.5	K01259	106
191	acyltransferase	LOCUS_15620	1	CytoplasmicMembrane	10		474
192	phosphohydrolase	LOCUS_15690	1	Unknown	2.5	K03574	51
194	glutamine ABC transporter ATP-binding protein	LOCUS_15790	1	CytoplasmicMembrane	9.96	K10041	44
195	glutamine ABC transporter substrate-binding protein	LOCUS_15800	1	Unknown	3.33	K10039	98
196	glutamine ABC transporter permease	LOCUS_15810	1	CytoplasmicMembrane	10	K10040	74
198	membrane protein	LOCUS_16240	1	CytoplasmicMembrane	9.55		63
199	alkaline-shock protein	LOCUS_16260	1	Cytoplasmic	7.5		100
200	alkaline-shock protein	LOCUS_16270	1	Cytoplasmic	7.5		104
201	DUF4767 domain-containing protein	LOCUS_16290	1	Unknown	2.5		203
202	aminopeptidase N	LOCUS_16320	1	Cytoplasmic	9.97	K01256	606
203	mucus-binding protein	LOCUS_16370	1	Cellwall	10		335
204	dipeptidase	LOCUS_16480	1	Unknown	2.5	K08659	341
205	FMN reductase	LOCUS_16550	1	Unknown	2.5		92
206	membrane protein	LOCUS_16570	1	CytoplasmicMembrane	10		241
208	DUF4811 domain-containing protein	LOCUS_16710	1	CytoplasmicMembrane	9.55		83
210	cold-shock protein	LOCUS_16760	1	Cytoplasmic	9.97	K03704	24
211	LytR family transcriptional regulator	LOCUS_16790	1	CytoplasmicMembrane	9.51	K01005	247
212	cytochrome C2	LOCUS_16860	1	Unknown	5.43	K07260	92
213	50S ribosomal protein L23	LOCUS_17020	1	Cytoplasmic	9.67	K02892	34
214	30S ribosomal protein S19	LOCUS_17040	1	Cytoplasmic	9.67	K02965	33
215	50S ribosomal protein L22	LOCUS_17050	1	Cytoplasmic	9.67	K02890	79
216	50S ribosomal protein L16	LOCUS_17070	1	Cytoplasmic	9.67	K02878	50
217	50S ribosomal protein L29	LOCUS_17080	1	Cytoplasmic	7.5	K02904	43
218	30S ribosomal protein S14 type Z	LOCUS_17130	1	Cytoplasmic	9.67	K02954	45
219	30S ribosomal protein S8	LOCUS_17140	1	Cytoplasmic	9.97	K02994	92
220	30S ribosomal protein S5	LOCUS_17170	1	Cytoplasmic	9.67	K02988	115
221	50S ribosomal protein L30	LOCUS_17180	1	Cytoplasmic	9.97	K02907	21
222	protein translocase subunit SecY	LOCUS_17200	1	CytoplasmicMembrane	10	K03076	299
223	adenylate kinase	LOCUS_17210	1	Cytoplasmic	9.97	K00939	78
224	translation initiation factor IF-1	LOCUS_17220	1	Cytoplasmic	10	K02518	26
225	50S ribosomal protein L17	LOCUS_17270	1	Cytoplasmic	9.67	K02879	30
226	NADH dehydrogenase	LOCUS_17310	1	CytoplasmicMembrane	9.99	K03885	465
227	FMN-binding domain-containing protein	LOCUS_17320	1	Extracellular	9.13		213
228	FAD:protein FMN transferase	LOCUS_17330	1	Unknown	2.5	K03734	122
229	30S ribosomal protein S9	LOCUS_17390	1	Cytoplasmic	9.97	K02996	92
230	2-oxoglutarate translocator	LOCUS_17590	1	CytoplasmicMembrane	10	K03319	325
231	cytochrome ubiquinol oxidase subunit I	LOCUS_17860	1	CytoplasmicMembrane	10	K00425	343
232	cytochrome D ubiquinol oxidase subunit II	LOCUS_17870	1	CytoplasmicMembrane	10	K00426	116
234	1,4-dihydroxy-2-naphthoate octaprenyltransferase	LOCUS_17930	1	CytoplasmicMembrane	10	K02548	216
235	phosphoribosylglycinamide formyltransferase 2	LOCUS_17980	1	CytoplasmicMembrane	8.78	K01589	281
236	CamS family sex pheromone protein	LOCUS_18010	1	Unknown	3.33		140
237	aspartyl/glutamyl-tRNA(Asn/Gln) amidotransferase subunit C	LOCUS_18020	1	Unknown	2.5	K02435	75
238	TetR family transcriptional regulator	LOCUS_18070	1	Cytoplasmic	7.5		34
239	acyltransferase	LOCUS_18100	1	Unknown	3.33		215
240	cold shock protein 1	LOCUS_18140	1	Cytoplasmic	9.97		48
243	phage portal protein	LOCUS_18570	1	Unknown	2.5		16
244	phage capsid protein	LOCUS_18590	1	Unknown	2.5	K06904	16
245	tail protein	LOCUS_18640	1	Unknown	2.5		1
248	lysozyme M1 (1,4-beta-N-acetylmuramidase)	LOCUS_18750	1	CytoplasmicMembrane	9.87		11
249	polysaccharide deacetylase	LOCUS_18810	1	Extracellular	9.73		103
250	lipoprotein	LOCUS_18850	1	CytoplasmicMembrane	9.55		219
251	uracil transporter	LOCUS_19000	1	CytoplasmicMembrane	10	K02824	295
252	ATP synthase subunit c	LOCUS_19020	1	CytoplasmicMembrane	9.55	K02110	46
253	ATP synthase subunit b	LOCUS_19030	1	CytoplasmicMembrane	9.55	K02109	119
254	ATP synthase subunit delta	LOCUS_19040	1	Cytoplasmic	9.67	K02113	64
255	ATP synthase subunit alpha	LOCUS_19050	1	Cytoplasmic	9.97	K02111	353
256	ATP synthase gamma chain	LOCUS_19060	1	Unknown	2.5	K02115	225
257	ATP synthase subunit beta	LOCUS_19070	1	CytoplasmicMembrane	8.78	K02112	329
258	cell division protein FtsW	LOCUS_19140	1	CytoplasmicMembrane	10	K05837	143
259	glycine cleavage system protein H	LOCUS_19150	1	Unknown	2.5	K02437	35
260	methionine import ATP-binding protein MetN 2	LOCUS_19160	1	CytoplasmicMembrane	8.78	K02071	61
261	ABC transporter permease	LOCUS_19170	1	CytoplasmicMembrane	10	K02069	40
262	lipoprotein	LOCUS_19180	1	CytoplasmicMembrane	9.68	K02073	96
263	L-lactate dehydrogenase	LOCUS_19190	1	Cytoplasmic	9.97	K00016	73
264	universal stress protein	LOCUS_19260	1	Cytoplasmic	7.5		57
265	sensor histidine kinase	LOCUS_19410	1	Unknown	2.5	K08968	110
266	septation ring formation regulator EzrA	LOCUS_19420	1	CytoplasmicMembrane	10	K06286	135
267	cell shape-determining protein MreC	LOCUS_19530	1	CytoplasmicMembrane	9.87	K03570	196
268	site-determining protein	LOCUS_19560	1	CytoplasmicMembrane	9.96	K03609	188
269	amino acid ABC transporter permease	LOCUS_19570	1	CytoplasmicMembrane	10	K02029	73
270	amino acid ABC transporter substrate-binding protein	LOCUS_19590	1	Unknown	3.33	K02030	100
271	XRE family transcriptional regulator	LOCUS_19630	1	Unknown	2.5		205
272	CDP-diacylglycerol--glycerol-3-phosphate 3-phosphatidyltransferase	LOCUS_19640	1	CytoplasmicMembrane	10	K00995	68
273	membrane protein	LOCUS_19720	1	CytoplasmicMembrane	10		727
275	UPF0297 protein	LOCUS_19830	1	Cytoplasmic	7.5		32
277	ribokinase	LOCUS_20050	1	Cytoplasmic	9.67	K00852	107
278	amino acid permease	LOCUS_20150	1	CytoplasmicMembrane	10	K03293	108
279	membrane protein	LOCUS_20200	1	CytoplasmicMembrane	10		75
280	membrane protein	LOCUS_20210	1	CytoplasmicMembrane	10	K03975	52
281	peptidyl-prolyl cis-trans isomerase	LOCUS_20220	1	Cytoplasmic	9.97	K03768	138
283	PTS sugar transporter subunit IIB	LOCUS_20450	1	Cytoplasmic	9.97	K02760	74
284	PTS cellobiose transporter subunit IIA	LOCUS_20460	1	Cytoplasmic	9.67	K02759	80
286	universal stress protein UspA	LOCUS_20750	1	Cytoplasmic	7.5		111
287	ABC transporter permease	LOCUS_20800	1	CytoplasmicMembrane	10	K02004	419
288	hydrolase	LOCUS_20830	1	CytoplasmicMembrane	9.55		191
289	xanthine permease	LOCUS_21060	1	CytoplasmicMembrane	10	K16169	153
290	dihydroorotate dehydrogenase A (fumarate)	LOCUS_21130	1	Cytoplasmic	9.64	K17828	213
291	ribonucleotide reductase assembly protein NrdI	LOCUS_21320	1	Unknown	2.5	K03647	58
293	universal stress protein	LOCUS_21530	1	Cytoplasmic	7.5		109
294	cell wall hydrolase	LOCUS_21540	1	Cellwall	7.65	K01185	543
296	thiol reductase thioredoxin	LOCUS_21620	1	Cytoplasmic	7.5		77
297	alpha/beta hydrolase	LOCUS_21710	1	Unknown	3.33	K06889	110
298	ABC transporter ATP-binding protein	LOCUS_21740	1	CytoplasmicMembrane	8.78	K01990	42
299	ABC transporter permease	LOCUS_21750	1	CytoplasmicMembrane	10		351
300	glycerophosphoryl diester phosphodiesterase	LOCUS_21920	1	CytoplasmicMembrane	10	K01126	431
301	alkaline phosphatase	LOCUS_21930	1	CytoplasmicMembrane	10	K19005	511
302	NADH peroxidase	LOCUS_22220	1	Cytoplasmic	9.97	K05910	160
303	ABC transporter substrate-binding protein	LOCUS_22250	1	Unknown	2.5	K01989	105
304	PTS N-acetylglucosamine transporter subunit IIABC	LOCUS_22320	1	CytoplasmicMembrane	10	K02804	233
305	hydrolase	LOCUS_22420	1	Unknown	2.5		102
306	membrane protein	LOCUS_22470	1	CytoplasmicMembrane	10		127
307	UPF0237 protein	LOCUS_22490	1	Unknown	2.5	K07166	21
308	putative sugar uptake protein	LOCUS_22540	1	CytoplasmicMembrane	10	K05340	195
309	glucose-6-phosphate isomerase	LOCUS_22550	1	Cytoplasmic	9.97	K01810	162
313	acyltransferase	LOCUS_23330	1	CytoplasmicMembrane	9.87		210
318	polysaccharide biosynthesis protein	LOCUS_23600	1	CytoplasmicMembrane	9.55		177
319	phosphorylcholine transferase LicD	LOCUS_23720	1	Cytoplasmic	7.5	K07271	34
320	adhesin	LOCUS_24030	1	Cellwall	10		684
321	gamma-D-glutamate-meso-diaminopimelate muropeptidase	LOCUS_24170	1	Extracellular	9.73		86
322	transcriptional regulator	LOCUS_24180	1	Unknown	2.5		44
323	AI-2E family transporter	LOCUS_24240	1	CytoplasmicMembrane	10		275
324	glutathione reductase	LOCUS_24290	1	Cytoplasmic	9.67	K00383	157
325	UPF0721 transmembrane protein	LOCUS_24340	1	CytoplasmicMembrane	10	K07090	95
326	Cluster of peptide ABC transporter substrate-binding protein (LOCUS_24360)	LOCUS_24360	1	Unknown	5.13	K15580	382
327	peptide ABC transporter permease	LOCUS_24370	1	CytoplasmicMembrane	10	K15581	215
328	peptide ABC transporter permease	LOCUS_24380	1	CytoplasmicMembrane	10	K15582	243
329	peptide ABC transporter ATP-binding protein	LOCUS_24390	1	CytoplasmicMembrane	9.96	K15583	65
330	phosphocarrier protein HPr	LOCUS_24450	1	Cytoplasmic	10	K02784	31
331	phosphoenolpyruvate-protein phosphotransferase	LOCUS_24460	1	Cytoplasmic	9.97	K08483	204
332	phosphatidylglycerol lysyltransferase	LOCUS_24490	1	CytoplasmicMembrane	10	K07027	248
333	D-alanyl-D-alanine carboxypeptidase	LOCUS_24500	1	CytoplasmicMembrane	9.68	K07258	295
334	glycerol phosphate lipoteichoic acid synthase	LOCUS_24530	1	CytoplasmicMembrane	10	K19005	499
335	6,7-dimethyl-8-ribityllumazine synthase	LOCUS_24710	1	Cytoplasmic	7.5	K00794	56
336	foldase protein PrsA 1	LOCUS_24820	1	Unknown	6.94	K07533	205
337	membrane protein	LOCUS_24830	1	Unknown	2.5		40
338	ABC transporter permease	LOCUS_24860	1	CytoplasmicMembrane	10	K01992	277
339	membrane protein	LOCUS_25030	1	CytoplasmicMembrane	10	K06890	165
340	lipoprotein	LOCUS_25310	1	Unknown	3.33		69
341	prenyltransferase	LOCUS_25370	1	CytoplasmicMembrane	10		223
342	membrane protein insertase YidC 1	LOCUS_25410	1	CytoplasmicMembrane	10	K03217	109
343	aminodeoxychorismate lyase	LOCUS_25480	1	Unknown	2.5	K07082	140
344	membrane protein	LOCUS_25540	1	CytoplasmicMembrane	10		314
345	penicillin-binding protein	LOCUS_25550	1	CytoplasmicMembrane	9.51	K21465	241
346	glucokinase	LOCUS_25600	1	Cytoplasmic	9.97	K00845	76
347	sulfurtransferase	LOCUS_25620	1	Cytoplasmic	7.5		98
348	DUF3042 domain-containing protein	LOCUS_25630	1	CytoplasmicMembrane	9.87		14
350	50S ribosomal protein L21	LOCUS_25760	1	Unknown	2.5	K02888	35
351	50S ribosomal protein L27	LOCUS_25780	1	Cytoplasmic	9.67	K02899	65
352	glycine/betaine ABC transporter ATP-binding protein	LOCUS_25900	1	CytoplasmicMembrane	8.78	K05847	70
353	choline ABC transporter permease	LOCUS_25910	1	CytoplasmicMembrane	10	K05846	47
354	osmoprotectant ABC transporter substrate-binding protein	LOCUS_25920	1	CytoplasmicMembrane	9.68	K05845	75
355	ribulose-phosphate 3-epimerase	LOCUS_26040	1	Cytoplasmic	7.5	K01783	78
356	30S ribosomal protein S16	LOCUS_26170	1	Cytoplasmic	9.67	K02959	33
357	acyl carrier protein	LOCUS_26450	1	Cytoplasmic	9.97	K02078	54
358	malonyl CoA-acyl carrier protein transacylase	LOCUS_26460	1	Cytoplasmic	9.67	K00645	111
359	3-oxoacyl-[acyl-carrier-protein] synthase 2	LOCUS_26480	1	CytoplasmicMembrane	8.78	K09458	291
360	enoyl-[acyl-carrier-protein] reductase [NADH]	LOCUS_26540	1	CytoplasmicMembrane	9.51	K00208	90
361	chitin-binding protein	LOCUS_26710	1	Unknown	2.5	K21713	145
362	membrane protein	LOCUS_26760	1	CytoplasmicMembrane	10		84
363	UPF0337 protein	LOCUS_26810	1	Unknown	2.5		24
364	putative tautomerase	LOCUS_26840	1	Cytoplasmic	7.5	K01821	23
365	prenyltransferase	LOCUS_26860	1	CytoplasmicMembrane	10	K02548	214
367	MFS transporter	LOCUS_26950	1	CytoplasmicMembrane	10	K16211	157
369	metal ABC transporter substrate-binding protein	LOCUS_27090	1	CytoplasmicMembrane	10	K02073	205
370	penicillin-binding protein 1A	LOCUS_27150	1	Extracellular	9.98	K05366	272
371	cell cycle protein GpsB	LOCUS_27180	1	Cytoplasmic	7.5		41
372	glycosyl hydrolase family 25	LOCUS_27270	1	Unknown	3.33		309
374	cell division protein	LOCUS_27430	1	CytoplasmicMembrane	10
375	membrane protein	LOCUS_27550	1	CytoplasmicMembrane	10		173
377	lipoprotein	LOCUS_27650	1	Unknown	2.5		417
378	glycerol-3-phosphate acyltransferase	LOCUS_27870	1	CytoplasmicMembrane	10	K08591	73
379	peptidase S41	LOCUS_28030	1	CytoplasmicMembrane	9.99	K03797	346
381	ethanolamine utilization protein EutQ	LOCUS_28060	1	CytoplasmicMembrane	9.87		221
383	DNA-binding protein	LOCUS_28160	1	Cytoplasmic	9.67	K03530	63
384	peptidoglycan-binding protein	LOCUS_28200	1	CytoplasmicMembrane	9.55		46
385	pyruvate kinase	LOCUS_28310	1	Cytoplasmic	7.5	K00873	208
388	30S ribosomal protein S21	LOCUS_29060	1	Cytoplasmic	9.67	K02970	42
389	putative cell wall amidase lytH	LOCUS_29150	1	Cellwall	8.76	K01448	203
390	D-alanyl-lipoteichoic acid biosynthesis protein DltD	LOCUS_29270	1	CytoplasmicMembrane	9.55	K03740	154
391	peptidase S12	LOCUS_29320	1	Extracellular	9.72		130
392	chaperone protein DnaK	LOCUS_29340	1	Cytoplasmic	9.67	K04043	433
393	protein GrpE	LOCUS_29350	1	Unknown	2.5	K03687	137
394	zinc metalloprotease	LOCUS_29550	1	CytoplasmicMembrane	9.99	K11749	150
395	phosphatidate cytidylyltransferase	LOCUS_29560	1	CytoplasmicMembrane	10	K00981	181
396	elongation factor Ts	LOCUS_29600	1	Cytoplasmic	9.97	K02357	202
397	D-lactate dehydrogenase	LOCUS_29630	1	Cytoplasmic	9.97	K03778	237
398	1-acyl-sn-glycerol-3-phosphate acyltransferase	LOCUS_29660	1	Cytoplasmic	7.5	K00655	75
399	UPF0154 protein	LOCUS_29670	1	CytoplasmicMembrane	9.55	K09976	18
401	bactoprenol glucosyl transferase	LOCUS_29750	1	CytoplasmicMembrane	8.78	K12999	113
402	cysteine desulfurase	LOCUS_29890	1	Unknown	2.5		41
403	cell division protein DivIVA	LOCUS_29960	1	Unknown	2.5	K04074	81
404	cell division protein SepF	LOCUS_29990	1	Unknown	2.5	K09772	50
405	cell division protein FtsZ	LOCUS_30000	1	Unknown	2.5	K03531	299
406	cell division protein FtsA	LOCUS_30010	0.99	Unknown	2.5	K03590	158
407	cell division protein DivIB	LOCUS_30020	1	CytoplasmicMembrane	8.28	K03589	211
408	UDP-N-acetylglucosamine--N-acetylmuramyl-(pentape ptide) pyrophosphoryl-undecaprenol N-acetylglucosamine transferase	LOCUS_30030	1	CytoplasmicMembrane	9.51	K02563	129
409	penicillin-binding protein 2B	LOCUS_30060	1	CytoplasmicMembrane	9.51	K08724	254
410	cell division protein FtsL	LOCUS_30070	1	CytoplasmicMembrane	9.55		44
411	copper homeostasis protein	LOCUS_30210	1	Cytoplasmic	7.5	K06201	151
