# Supplementary material for: Characterization of extracellular vesicles from Lactiplantibacillus plantarum
Source: Sci Rep. 2022 Aug 8;12:13330. doi: 10.1038/s41598-022-17629-7 (PMC9360025; doi:10.1038/s41598-022-17629-7)
Supplement: Supplementary file 5 — Supplementary Table S3. [file 41598_2022_17629_MOESM5_ESM.xlsx]

## Sheet: 210503_version6_グラフ作成_2_2
	All_Loucus	Secondary Item	Total_Loucus	Total_Loucus (%)	Secondary Item	Summary_Loucus	Summary_Loucus (%)	Tertiary	Number_Locus
	255	1. Metabolic pathway	148	58.0392	Carbohydrate metabolism	54	21.1765	Glycolysis / Gluconeogenesis	11
								Pentose phosphate pathway	5
								Pentose and glucuronate interconversions	1
								Fructose and mannose metabolism	7
								Galactose metabolism	2
								Starch and sucrose metabolism	8
								Amino sugar and nucleotide sugar metabolism	7
								Pyruvate metabolism	6
								Glyoxylate and dicarboxylate metabolism	1
								Propanoate metabolism	4
								Butanoate metabolism	1
								Inositol phosphate metabolism	1
					Energy metabolism	28	10.9804	Oxidative phosphorylation	10
								Photosynthesis	6
								Carbon fixation in photosynthetic organisms	6
								Carbon fixation pathways in prokaryotes	2
								Methane metabolism	4
					Lipid metabolism	15	5.88235	Fatty acid biosynthesis	5
								Glycerolipid metabolism	5
								Glycerophospholipid metabolism	5
					Nucleotide metabolism	7	2.7451	Purine metabolism	5
								Pyrimidine metabolism	2
					Amino acid metabolism	12	4.70588	Alanine, aspartate and glutamate metabolism	1
								Glycine, serine and threonine metabolism	2
								Cysteine and methionine metabolism	5
								Lysine biosynthesis	1
								Lysine degradation	1
								Arginine and proline metabolism	1
								Tyrosine metabolism	1
					Metabolism of other amino acids	4	1.56863	Taurine and hypotaurine metabolism	1
								Selenocompound metabolism	1
								Glutathione metabolism	2
					Glycan biosynthesis and metabolism	9	3.52941	O-Antigen nucleotide sugar biosynthesis	1
								Peptidoglycan biosynthesis	8
					Metabolism of cofactors and vitamins	8	3.13725	Thiamine metabolism	1
								Riboflavin metabolism	1
								Vitamin B6 metabolism	1
								Nicotinate and nicotinamide metabolism	1
								Biotin metabolism	2
								Ubiquinone and other terpenoid-quinone biosynthesis	2
					Biosynthesis of other secondary metabolites	7	2.7451	Penicillin and cephalosporin biosynthesis	1
								Monobactam biosynthesis	1
								Streptomycin biosynthesis	1
								Neomycin, kanamycin and gentamicin biosynthesis	1
								Prodigiosin biosynthesis	2
								Biosynthesis of various secondary metabolites - part 2	1
					Xenobiotics biodegradation and metabolism	4	1.56863	Benzoate degradation	1
								Xylene degradation	1
								Dioxin degradation	1
								Drug metabolism - other enzymes	1
		2. Genetic Information Processing	33	12.9412	Translation	21	8.23529	Ribosome	20
								Aminoacyl-tRNA biosynthesis	1
					Folding, sorting and degradation	9	3.52941	Protein export	5
								Protein processing in endoplasmic reticulum	1
								RNA degradation	3
					Replication and repair	3	1.17647	DNA replication	1
								Mismatch repair	1
								Homologous recombination	1
		3. Environmental Information Processing	55	21.5686	Membrane transport	49	19.2157	ABC transporters	33
								Phosphotransferase system (PTS)	13
								Bacterial secretion system	3
					Signal transduction	6	2.35294	Two-component system	6
		4. Cellular Processes	19	7.45098	Cell growth and death	7	2.7451	Cell cycle	7
					Cellular community - prokaryotes	12	4.70588	Quorum sensing	11
								Biofilm formation	1
		合計	255	100		255	100
		5. Not Included in Pathway or Brite	38

## Sheet: Sheet1
Supplementary Table S3. Biological functions of proteins in L. plantarum EVs The biological functions of proteins were categorized according to KEGG Mapper (https://www.genome.jp/kegg/mapper.html). KO; KEGG Orthology.
KEGG_pathway	KEGG_Orthology_Major	Total_number_LOCUS	KEGG_Orthology_Minor	Number_LOCUS	KO	Protein ID_KEGG	Locus	Protein ID_D-fast
Metabolic pathway	Carbohydrate metabolism	54	Glycolysis / Gluconeogenesis	11	K00845	glk; glucokinase [EC:2.7.1.2]	LOCUS_25600	glucokinase
					K01810	GPI, pgi; glucose-6-phosphate isomerase [EC:5.3.1.9]	LOCUS_22550	glucose-6-phosphate isomerase
					K01624	FBA, fbaA; fructose-bisphosphate aldolase, class II [EC:4.1.2.13]	LOCUS_12350	fructose-1,6-bisphosphate aldolase, class II
					K01803	TPI, tpiA; triosephosphate isomerase (TIM) [EC:5.3.1.1]	LOCUS_15060	triosephosphate isomerase
					K00134	GAPDH, gapA; glyceraldehyde 3-phosphate dehydrogenase [EC:1.2.1.12]	LOCUS_15040	type I glyceraldehyde-3-phosphate dehydrogenase
					K00927	PGK, pgk; phosphoglycerate kinase [EC:2.7.2.3]	LOCUS_15050	phosphoglycerate kinase
					K01834	PGAM, gpmA; 2,3-bisphosphoglycerate-dependent phosphoglycerate mutase [EC:5.4.2.11]	LOCUS_02840	2,3-bisphosphoglycerate-dependent phosphoglycerate mutase 2
					K01689	ENO, eno; enolase [EC:4.2.1.11]	LOCUS_15070	enolase 1
					K00873	PK, pyk; pyruvate kinase [EC:2.7.1.40]	LOCUS_28310	pyruvate kinase
					K00016	LDH, ldh; L-lactate dehydrogenase [EC:1.1.1.27]	LOCUS_01620	L-lactate dehydrogenase 1
					K00016	LDH, ldh; L-lactate dehydrogenase [EC:1.1.1.27]	LOCUS_19190	L-lactate dehydrogenase
			Pentose phosphate pathway	5	K01810	GPI, pgi; glucose-6-phosphate isomerase [EC:5.3.1.9]	LOCUS_22550	glucose-6-phosphate isomerase
					K01783	rpe, RPE; ribulose-phosphate 3-epimerase [EC:5.1.3.1]	LOCUS_26040	ribulose-phosphate 3-epimerase
					K01807	rpiA; ribose 5-phosphate isomerase A [EC:5.3.1.6]	LOCUS_13890	ribose-5-phosphate isomerase A
					K00852	rbsK, RBKS; ribokinase [EC:2.7.1.15]	LOCUS_20050	ribokinase
					K01624	FBA, fbaA; fructose-bisphosphate aldolase, class II [EC:4.1.2.13]	LOCUS_12350	fructose-1,6-bisphosphate aldolase, class II
			Pentose and glucuronate interconversions	1	K01783	rpe, RPE; ribulose-phosphate 3-epimerase [EC:5.1.3.1]	LOCUS_26040	ribulose-phosphate 3-epimerase
			Fructose and mannose metabolism	7	K00882	fruK; 1-phosphofructokinase [EC:2.7.1.56]	LOCUS_06080	tagatose-6-phosphate kinase
					K01624	FBA, fbaA; fructose-bisphosphate aldolase, class II [EC:4.1.2.13]	LOCUS_12350	fructose-1,6-bisphosphate aldolase, class II
					K01803	TPI, tpiA; triosephosphate isomerase (TIM) [EC:5.3.1.1]	LOCUS_15060	triosephosphate isomerase
					K02770	fruA; fructose PTS system EIIBC or EIIC component [EC:2.7.1.202]	LOCUS_06090	PTS fructose transporter subunit IIC
					K02795	manY; mannose PTS system EIIC component	LOCUS_13720	PTS mannose/fructose/sorbose transporter subunit IIC
					K02796	manZ; mannose PTS system EIID component	LOCUS_13730	PTS mannose transporter subunit IID
					K02781	srlB; glucitol/sorbitol PTS system EIIA component [EC:2.7.1.198]	LOCUS_09400	PTS sorbitol transporter subunit IIA
			Galactose metabolism	2	K01784	galE, GALE; UDP-glucose 4-epimerase [EC:5.1.3.2]	LOCUS_08080	UDP-glucose 4-epimerase GalE
					K00845	glk; glucokinase [EC:2.7.1.2]	LOCUS_25600	glucokinase
			Starch and sucrose metabolism	8	K02759	celC, chbA; cellobiose PTS system EIIA component [EC:2.7.1.196 2.7.1.205]	LOCUS_20460	PTS cellobiose transporter subunit IIA
					K02760	celA, chbB; cellobiose PTS system EIIB component [EC:2.7.1.196 2.7.1.205]	LOCUS_20450	PTS sugar transporter subunit IIB
					K02761	celB, chbC; cellobiose PTS system EIIC component	LOCUS_04210	permease IIC component
					K02761	celB, chbC; cellobiose PTS system EIIC component	LOCUS_11920	permease IIC component
					K01176	AMY, amyA, malS; alpha-amylase [EC:3.2.1.1]	LOCUS_11070	alpha-amylase
					K01838	pgmB; beta-phosphoglucomutase [EC:5.4.2.6]	LOCUS_10170	beta-phosphoglucomutase
					K00845	glk; glucokinase [EC:2.7.1.2]	LOCUS_25600	glucokinase
					K01810	GPI, pgi; glucose-6-phosphate isomerase [EC:5.3.1.9]	LOCUS_22550	glucose-6-phosphate isomerase
			Amino sugar and nucleotide sugar metabolism	7	K02804	nagE; N-acetylglucosamine PTS system EIICBA or EIICB component [EC:2.7.1.193]	LOCUS_22320	PTS N-acetylglucosamine transporter subunit IIABC
					K02564	nagB, GNPDA; glucosamine-6-phosphate deaminase [EC:3.5.99.6]	LOCUS_11490	glucosamine-6-phosphate deaminase
					K00845	glk; glucokinase [EC:2.7.1.2]	LOCUS_25600	glucokinase
					K01810	GPI, pgi; glucose-6-phosphate isomerase [EC:5.3.1.9]	LOCUS_22550	glucose-6-phosphate isomerase
					K01784	galE, GALE; UDP-glucose 4-epimerase [EC:5.1.3.2]	LOCUS_08080	UDP-glucose 4-epimerase GalE
					K02795	manY; mannose PTS system EIIC component	LOCUS_13720	PTS mannose/fructose/sorbose transporter subunit IIC
					K02796	manZ; mannose PTS system EIID component	LOCUS_13730	PTS mannose transporter subunit IID
			Pyruvate metabolism	6	K00625	E2.3.1.8, pta; phosphate acetyltransferase [EC:2.3.1.8]	LOCUS_15200	phosphate acetyltransferase
					K00873	PK, pyk; pyruvate kinase [EC:2.7.1.40]	LOCUS_28310	pyruvate kinase
					K02160	accB, bccP; acetyl-CoA carboxylase biotin carboxyl carrier protein	LOCUS_12670	acetyl-CoA carboxylase biotin carboxyl carrier protein subunit
					K00016	LDH, ldh; L-lactate dehydrogenase [EC:1.1.1.27]	LOCUS_01620	L-lactate dehydrogenase 1
					K00016	LDH, ldh; L-lactate dehydrogenase [EC:1.1.1.27]	LOCUS_19190	L-lactate dehydrogenase
					K03778	ldhA; D-lactate dehydrogenase [EC:1.1.1.28]	LOCUS_29630	D-lactate dehydrogenase
			Glyoxylate and dicarboxylate metabolism	1	K02437	gcvH, GCSH; glycine cleavage system H protein	LOCUS_19150	glycine cleavage system protein H
			Propanoate metabolism	4	K00625	E2.3.1.8, pta; phosphate acetyltransferase [EC:2.3.1.8]	LOCUS_15200	phosphate acetyltransferase
					K02160	accB, bccP; acetyl-CoA carboxylase biotin carboxyl carrier protein	LOCUS_12670	acetyl-CoA carboxylase biotin carboxyl carrier protein subunit
					K00016	LDH, ldh; L-lactate dehydrogenase [EC:1.1.1.27]	LOCUS_01620	L-lactate dehydrogenase 1
					K00016	LDH, ldh; L-lactate dehydrogenase [EC:1.1.1.27]	LOCUS_19190	L-lactate dehydrogenase
			Butanoate metabolism	1	K00135	gabD; succinate-semialdehyde dehydrogenase / glutarate-semialdehyde dehydrogenase [EC:1.2.1.16 1.2.1.79 1.2.1.20]	LOCUS_03520	succinate-semialdehyde dehydrogenase
			Inositol phosphate metabolism	1	K01803	TPI, tpiA; triosephosphate isomerase (TIM) [EC:5.3.1.1]	LOCUS_15060	triosephosphate isomerase
	Energy metabolism	28	Oxidative phosphorylation	10	K03885	ndh; NADH:ubiquinone reductase (H+-translocating) [EC:7.1.1.2]	LOCUS_12180	NADH dehydrogenase
					K03885	ndh; NADH:ubiquinone reductase (H+-translocating) [EC:7.1.1.2]	LOCUS_17310	NADH dehydrogenase
					K00425	cydA; cytochrome bd ubiquinol oxidase subunit I [EC:7.1.1.7]	LOCUS_17860	cytochrome ubiquinol oxidase subunit I
					K00426	cydB; cytochrome bd ubiquinol oxidase subunit II [EC:7.1.1.7]	LOCUS_17870	cytochrome D ubiquinol oxidase subunit II
					K02111	ATPF1A, atpA; F-type H+/Na+-transporting ATPase subunit alpha [EC:7.1.2.2 7.2.2.1]	LOCUS_19050	ATP synthase subunit alpha
					K02112	ATPF1B, atpD; F-type H+/Na+-transporting ATPase subunit beta [EC:7.1.2.2 7.2.2.1]	LOCUS_19070	ATP synthase subunit beta
					K02115	ATPF1G, atpG; F-type H+-transporting ATPase subunit gamma	LOCUS_19060	ATP synthase gamma chain
					K02113	ATPF1D, atpH; F-type H+-transporting ATPase subunit delta	LOCUS_19040	ATP synthase subunit delta
					K02109	ATPF0B, atpF; F-type H+-transporting ATPase subunit b	LOCUS_19030	ATP synthase subunit b
					K02110	ATPF0C, atpE; F-type H+-transporting ATPase subunit c	LOCUS_19020	ATP synthase subunit c
			Photosynthesis	6	K02112	ATPF1B, atpD; F-type H+/Na+-transporting ATPase subunit beta [EC:7.1.2.2 7.2.2.1]	LOCUS_19070	ATP synthase subunit beta
					K02115	ATPF1G, atpG; F-type H+-transporting ATPase subunit gamma	LOCUS_19060	ATP synthase gamma chain
					K02111	ATPF1A, atpA; F-type H+/Na+-transporting ATPase subunit alpha [EC:7.1.2.2 7.2.2.1]	LOCUS_19050	ATP synthase subunit alpha
					K02113	ATPF1D, atpH; F-type H+-transporting ATPase subunit delta	LOCUS_19040	ATP synthase subunit delta
					K02109	ATPF0B, atpF; F-type H+-transporting ATPase subunit b	LOCUS_19030	ATP synthase subunit b
					K02110	ATPF0C, atpE; F-type H+-transporting ATPase subunit c	LOCUS_19020	ATP synthase subunit c
			Carbon fixation in photosynthetic organisms	6	K00927	PGK, pgk; phosphoglycerate kinase [EC:2.7.2.3]	LOCUS_15050	phosphoglycerate kinase
					K00134	GAPDH, gapA; glyceraldehyde 3-phosphate dehydrogenase [EC:1.2.1.12]	LOCUS_15040	type I glyceraldehyde-3-phosphate dehydrogenase
					K01624	FBA, fbaA; fructose-bisphosphate aldolase, class II [EC:4.1.2.13]	LOCUS_12350	fructose-1,6-bisphosphate aldolase, class II
					K01807	rpiA; ribose 5-phosphate isomerase A [EC:5.3.1.6]	LOCUS_13890	ribose-5-phosphate isomerase A
					K01803	TPI, tpiA; triosephosphate isomerase (TIM) [EC:5.3.1.1]	LOCUS_15060	triosephosphate isomerase
					K01783	rpe, RPE; ribulose-phosphate 3-epimerase [EC:5.1.3.1]	LOCUS_26040	ribulose-phosphate 3-epimerase
			Carbon fixation pathways in prokaryotes	2	K02160	accB, bccP; acetyl-CoA carboxylase biotin carboxyl carrier protein	LOCUS_12670	acetyl-CoA carboxylase biotin carboxyl carrier protein subunit
					K00625	E2.3.1.8, pta; phosphate acetyltransferase [EC:2.3.1.8]	LOCUS_15200	phosphate acetyltransferase
			Methane metabolism	4	K01689	ENO, eno; enolase [EC:4.2.1.11]	LOCUS_15070	enolase 1
					K01624	FBA, fbaA; fructose-bisphosphate aldolase, class II [EC:4.1.2.13]	LOCUS_12350	fructose-1,6-bisphosphate aldolase, class II
					K00625	E2.3.1.8, pta; phosphate acetyltransferase [EC:2.3.1.8]	LOCUS_15200	phosphate acetyltransferase
					K01834	PGAM, gpmA; 2,3-bisphosphoglycerate-dependent phosphoglycerate mutase [EC:5.4.2.11]	LOCUS_02840	2,3-bisphosphoglycerate-dependent phosphoglycerate mutase 2
	Lipid metabolism	15	Fatty acid biosynthesis	5	K02160	accB, bccP; acetyl-CoA carboxylase biotin carboxyl carrier protein	LOCUS_12670	acetyl-CoA carboxylase biotin carboxyl carrier protein subunit
					K02078	acpP; acyl carrier protein	LOCUS_26450	acyl carrier protein
					K00645	fabD, MCAT, MCT1; [acyl-carrier-protein] S-malonyltransferase [EC:2.3.1.39]	LOCUS_26460	malonyl CoA-acyl carrier protein transacylase
					K09458	fabF, OXSM, CEM1; 3-oxoacyl-[acyl-carrier-protein] synthase II [EC:2.3.1.179]	LOCUS_26480	3-oxoacyl-[acyl-carrier-protein] synthase 2
					K00208	fabI; enoyl-[acyl-carrier protein] reductase I [EC:1.3.1.9 1.3.1.10]	LOCUS_26540	enoyl-[acyl-carrier-protein] reductase [NADH]
			Glycerolipid metabolism	5	K05881	dhaM; phosphoenolpyruvate---glycerone phosphotransferase subunit DhaM [EC:2.7.1.121]	LOCUS_10980	dihydroxyacetone kinase
					K08591	plsY; acyl phosphate:glycerol-3-phosphate acyltransferase [EC:2.3.1.275]	LOCUS_27870	glycerol-3-phosphate acyltransferase
					K00655	plsC; 1-acyl-sn-glycerol-3-phosphate acyltransferase [EC:2.3.1.51]	LOCUS_29660	1-acyl-sn-glycerol-3-phosphate acyltransferase
					K19005	ltaS; lipoteichoic acid synthase [EC:2.7.8.20]	LOCUS_21930	alkaline phosphatase
					K19005	ltaS; lipoteichoic acid synthase [EC:2.7.8.20]	LOCUS_24530	glycerol phosphate lipoteichoic acid synthase
			Glycerophospholipid metabolism	5	K08591	plsY; acyl phosphate:glycerol-3-phosphate acyltransferase [EC:2.3.1.275]	LOCUS_27870	glycerol-3-phosphate acyltransferase
					K00655	plsC; 1-acyl-sn-glycerol-3-phosphate acyltransferase [EC:2.3.1.51]	LOCUS_29660	1-acyl-sn-glycerol-3-phosphate acyltransferase
					K01126	E3.1.4.46, glpQ, ugpQ; glycerophosphoryl diester phosphodiesterase [EC:3.1.4.46]	LOCUS_21920	glycerophosphoryl diester phosphodiesterase
					K00981	E2.7.7.41, CDS1, CDS2, cdsA; phosphatidate cytidylyltransferase [EC:2.7.7.41]	LOCUS_29560	phosphatidate cytidylyltransferase
					K00995	pgsA, PGS1; CDP-diacylglycerol---glycerol-3-phosphate 3-phosphatidyltransferase [EC:2.7.8.5]	LOCUS_19640	CDP-diacylglycerol--glycerol-3-phosphate 3-phosphatidyltransferase
	Nucleotide metabolism	7	Purine metabolism	5	K01589	purK; 5-(carboxyamino)imidazole ribonucleotide synthase [EC:6.3.4.18]	LOCUS_17980	phosphoribosylglycinamide formyltransferase 2
					K00760	hprT, hpt, HPRT1; hypoxanthine phosphoribosyltransferase [EC:2.4.2.8]	LOCUS_01700	hypoxanthine phosphoribosyltransferase
					K00873	PK, pyk; pyruvate kinase [EC:2.7.1.40]	LOCUS_28310	pyruvate kinase
					K00526	E1.17.4.1B, nrdB, nrdF; ribonucleoside-diphosphate reductase beta chain [EC:1.17.4.1]	LOCUS_14120	ribonucleoside-diphosphate reductase
					K00939	adk, AK; adenylate kinase [EC:2.7.4.3]	LOCUS_17210	adenylate kinase
			Pyrimidine metabolism	2	K17828	pyrDI; dihydroorotate dehydrogenase (NAD+) catalytic subunit [EC:1.3.1.14]	LOCUS_21130	dihydroorotate dehydrogenase A (fumarate)
					K00526	E1.17.4.1B, nrdB, nrdF; ribonucleoside-diphosphate reductase beta chain [EC:1.17.4.1]	LOCUS_14120	ribonucleoside-diphosphate reductase
			Alanine, aspartate and glutamate metabolism	1	K00135	gabD; succinate-semialdehyde dehydrogenase / glutarate-semialdehyde dehydrogenase [EC:1.2.1.16 1.2.1.79 1.2.1.20]	LOCUS_03520	succinate-semialdehyde dehydrogenase
	Amino acid metabolism	12	Glycine, serine and threonine metabolism	2	K01834	PGAM, gpmA; 2,3-bisphosphoglycerate-dependent phosphoglycerate mutase [EC:5.4.2.11]	LOCUS_02840	2,3-bisphosphoglycerate-dependent phosphoglycerate mutase 2
					K02437	gcvH, GCSH; glycine cleavage system H protein	LOCUS_19150	glycine cleavage system protein H
			Cysteine and methionine metabolism	5	K01760	metC; cysteine-S-conjugate beta-lyase [EC:4.4.1.13]	LOCUS_11670	cystathionine gamma-synthase
					K07173	luxS; S-ribosylhomocysteine lyase [EC:4.4.1.21]	LOCUS_14920	S-ribosylhomocysteine lyase
					K00016	LDH, ldh; L-lactate dehydrogenase [EC:1.1.1.27]	LOCUS_01620	L-lactate dehydrogenase 1
					K00016	LDH, ldh; L-lactate dehydrogenase [EC:1.1.1.27]	LOCUS_19190	L-lactate dehydrogenase
					K08968	msrC; L-methionine (R)-S-oxide reductase [EC:1.8.4.14]	LOCUS_19410	sensor histidine kinase
			Lysine biosynthesis	1	K01714	dapA; 4-hydroxy-tetrahydrodipicolinate synthase [EC:4.3.3.7]	LOCUS_06330	4-hydroxy-tetrahydrodipicolinate synthase
			Lysine degradation	1	K00135	gabD; succinate-semialdehyde dehydrogenase / glutarate-semialdehyde dehydrogenase [EC:1.2.1.16 1.2.1.79 1.2.1.20]	LOCUS_03520	succinate-semialdehyde dehydrogenase
			Arginine and proline metabolism	1	K01259	pip; proline iminopeptidase [EC:3.4.11.5]	LOCUS_15600	proline iminopeptidase
			Tyrosine metabolism	1	K00135	gabD; succinate-semialdehyde dehydrogenase / glutarate-semialdehyde dehydrogenase [EC:1.2.1.16 1.2.1.79 1.2.1.20]	LOCUS_03520	succinate-semialdehyde dehydrogenase
			Taurine and hypotaurine metabolism	1	K00625	E2.3.1.8, pta; phosphate acetyltransferase [EC:2.3.1.8]	LOCUS_15200	phosphate acetyltransferase
	Metabolism of other amino acids	4	Selenocompound metabolism	1	K01760	metC; cysteine-S-conjugate beta-lyase [EC:4.4.1.13]	LOCUS_11670	cystathionine gamma-synthase
			Glutathione metabolism	2	K01256	pepN; aminopeptidase N [EC:3.4.11.2]	LOCUS_16320	aminopeptidase N
					K00383	GSR, gor; glutathione reductase (NADPH) [EC:1.8.1.7]	LOCUS_24290	glutathione reductase
			O-Antigen nucleotide sugar biosynthesis	1	K01784	galE, GALE; UDP-glucose 4-epimerase [EC:5.1.3.2]	LOCUS_08080	UDP-glucose 4-epimerase GalE
	Glycan biosynthesis and metabolism	9	Peptidoglycan biosynthesis	8	K06153	bacA; undecaprenyl-diphosphatase [EC:3.6.1.27]	LOCUS_08690	undecaprenyl-diphosphatase
					K02563	murG; UDP-N-acetylglucosamine--N-acetylmuramyl-(pentapeptide) pyrophosphoryl-undecaprenol N-acetylglucosamine transferase [EC:2.4.1.227]	LOCUS_30030	UDP-N-acetylglucosamine--N-acetylmuramyl-(pentape ptide) pyrophosphoryl-undecaprenol N-acetylglucosamine transferase
					K05366	mrcA; penicillin-binding protein 1A [EC:2.4.1.129 3.4.16.4]	LOCUS_27150	penicillin-binding protein 1A
					K12555	pbp2A; penicillin-binding protein 2A [EC:2.4.1.129 3.4.16.4]	LOCUS_00880	penicillin-binding protein 1A
					K08724	pbpB; penicillin-binding protein 2B	LOCUS_30060	penicillin-binding protein 2B
					K07258	dacC, dacA, dacD; serine-type D-Ala-D-Ala carboxypeptidase (penicillin-binding protein 5/6) [EC:3.4.16.4]	LOCUS_02690	D-alanyl-D-alanine carboxypeptidase
					K07258	dacC, dacA, dacD; serine-type D-Ala-D-Ala carboxypeptidase (penicillin-binding protein 5/6) [EC:3.4.16.4]	LOCUS_24500	D-alanyl-D-alanine carboxypeptidase
					K07260	vanY; zinc D-Ala-D-Ala carboxypeptidase [EC:3.4.17.14]	LOCUS_16860	cytochrome C2
			Thiamine metabolism	1	K00939	adk, AK; adenylate kinase [EC:2.7.4.3]	LOCUS_17210	adenylate kinase
	Metabolism of cofactors and vitamins	8	Riboflavin metabolism	1	K00794	ribH, RIB4; 6,7-dimethyl-8-ribityllumazine synthase [EC:2.5.1.78]	LOCUS_24710	6,7-dimethyl-8-ribityllumazine synthase
			Vitamin B6 metabolism	1	K05275	E1.1.1.65; pyridoxine 4-dehydrogenase [EC:1.1.1.65]	LOCUS_10740	aldo/keto reductase
			Nicotinate and nicotinamide metabolism	1	K00135	gabD; succinate-semialdehyde dehydrogenase / glutarate-semialdehyde dehydrogenase [EC:1.2.1.16 1.2.1.79 1.2.1.20]	LOCUS_03520	succinate-semialdehyde dehydrogenase
			Biotin metabolism	2	K09458	fabF, OXSM, CEM1; 3-oxoacyl-[acyl-carrier-protein] synthase II [EC:2.3.1.179]	LOCUS_26480	3-oxoacyl-[acyl-carrier-protein] synthase 2
					K00208	fabI; enoyl-[acyl-carrier protein] reductase I [EC:1.3.1.9 1.3.1.10]	LOCUS_26540	enoyl-[acyl-carrier-protein] reductase [NADH]
			Ubiquinone and other terpenoid-quinone biosynthesis	2	K02548	menA; 1,4-dihydroxy-2-naphthoate polyprenyltransferase [EC:2.5.1.74]	LOCUS_17930	enoyl-[acyl-carrier-protein] reductase [NADH]
					K02548	menA; 1,4-dihydroxy-2-naphthoate polyprenyltransferase [EC:2.5.1.74]	LOCUS_26860	prenyltransferase
			Penicillin and cephalosporin biosynthesis	1	K17836	penP; beta-lactamase class A [EC:3.5.2.6]	LOCUS_01180	serine hydrolase
	Biosynthesis of other secondary metabolites	7	Monobactam biosynthesis	1	K01714	dapA; 4-hydroxy-tetrahydrodipicolinate synthase [EC:4.3.3.7]	LOCUS_06330	4-hydroxy-tetrahydrodipicolinate synthase
			Streptomycin biosynthesis	1	K00845	glk; glucokinase [EC:2.7.1.2]	LOCUS_25600	glucokinase
			Neomycin, kanamycin and gentamicin biosynthesis	1	K00845	glk; glucokinase [EC:2.7.1.2]	LOCUS_25600	glucokinase
			Prodigiosin biosynthesis	2	K00645	fabD, MCAT, MCT1; [acyl-carrier-protein] S-malonyltransferase [EC:2.3.1.39]	LOCUS_26460	malonyl CoA-acyl carrier protein transacylase
					K00208	fabI; enoyl-[acyl-carrier protein] reductase I [EC:1.3.1.9 1.3.1.10]	LOCUS_26540	enoyl-[acyl-carrier-protein] reductase [NADH]
			Biosynthesis of various secondary metabolites - part 2	1	K02078	acpP; acyl carrier protein	LOCUS_26450	acyl carrier protein
			Benzoate degradation	1	K01821	praC, xylH; 4-oxalocrotonate tautomerase [EC:5.3.2.6]	LOCUS_26840	putative tautomerase
	Xenobiotics biodegradation and metabolism	4	Xylene degradation	1	K01821	praC, xylH; 4-oxalocrotonate tautomerase [EC:5.3.2.6]	LOCUS_26840	putative tautomerase
			Dioxin degradation	1	K01821	praC, xylH; 4-oxalocrotonate tautomerase [EC:5.3.2.6]	LOCUS_26840	putative tautomerase
			Drug metabolism - other enzymes	1	K00760	hprT, hpt, HPRT1; hypoxanthine phosphoribosyltransferase [EC:2.4.2.8]	LOCUS_01700	hypoxanthine phosphoribosyltransferase
	Translation	21	Ribosome	20	K02988	RP-S5, MRPS5, rpsE; small subunit ribosomal protein S5	LOCUS_17170	30S ribosomal protein S5
					K02990	RP-S6, MRPS6, rpsF; small subunit ribosomal protein S6	LOCUS_09720	30S ribosomal protein S6
					K02994	RP-S8, rpsH; small subunit ribosomal protein S8	LOCUS_17140	30S ribosomal protein S8
					K02996	RP-S9, MRPS9, rpsI; small subunit ribosomal protein S9	LOCUS_17390	30S ribosomal protein S9
					K02954	RP-S14, MRPS14, rpsN; small subunit ribosomal protein S14	LOCUS_17130	30S ribosomal protein S14 type Z
					K02959	RP-S16, MRPS16, rpsP; small subunit ribosomal protein S16	LOCUS_26170	30S ribosomal protein S16
					K02965	RP-S19, rpsS; small subunit ribosomal protein S19	LOCUS_17040	30S ribosomal protein S19
					K02968	RP-S20, rpsT; small subunit ribosomal protein S20	LOCUS_06360	30S ribosomal protein S20
					K02970	RP-S21, MRPS21, rpsU; small subunit ribosomal protein S21	LOCUS_29060	30S ribosomal protein S21
					K02935	RP-L7, MRPL12, rplL; large subunit ribosomal protein L7/L12	LOCUS_14070	50S ribosomal protein L7/L12
					K02864	RP-L10, MRPL10, rplJ; large subunit ribosomal protein L10	LOCUS_14060	50S ribosomal protein L10
					K02867	RP-L11, MRPL11, rplK; large subunit ribosomal protein L11	LOCUS_14040	50S ribosomal protein L11
					K02878	RP-L16, MRPL16, rplP; large subunit ribosomal protein L16	LOCUS_17070	50S ribosomal protein L16
					K02879	RP-L17, MRPL17, rplQ; large subunit ribosomal protein L17	LOCUS_17270	50S ribosomal protein L17
					K02888	RP-L21, MRPL21, rplU; large subunit ribosomal protein L21	LOCUS_25760	50S ribosomal protein L21
					K02890	RP-L22, MRPL22, rplV; large subunit ribosomal protein L22	LOCUS_17050	50S ribosomal protein L22
					K02892	RP-L23, MRPL23, rplW; large subunit ribosomal protein L23	LOCUS_17020	50S ribosomal protein L23
					K02899	RP-L27, MRPL27, rpmA; large subunit ribosomal protein L27	LOCUS_25780	50S ribosomal protein L27
					K02904	RP-L29, rpmC; large subunit ribosomal protein L29	LOCUS_17080	50S ribosomal protein L29
					K02907	RP-L30, MRPL30, rpmD; large subunit ribosomal protein L30	LOCUS_17180	50S ribosomal protein L30
			Aminoacyl-tRNA biosynthesis	1	K02435	gatC, GATC; aspartyl-tRNA(Asn)/glutamyl-tRNA(Gln) amidotransferase subunit C [EC:6.3.5.6 6.3.5.7]	LOCUS_18020	aspartyl/glutamyl-tRNA(Asn/Gln) amidotransferase subunit C
	Folding, sorting and degradation	9	Protein export	5	K03076	secY; preprotein translocase subunit SecY	LOCUS_17200	protein translocase subunit SecY
					K03073	secE; preprotein translocase subunit SecE	LOCUS_14010	protein translocase subunit SecE
					K03217	yidC, spoIIIJ, OXA1, ccfA; YidC/Oxa1 family membrane protein insertase	LOCUS_25410	membrane protein insertase YidC 1
					K03100	lepB; signal peptidase I [EC:3.4.21.89]	LOCUS_05440	signal peptidase I
					K03100	lepB; signal peptidase I [EC:3.4.21.89]	LOCUS_09520	signal peptidase I
			Protein processing in endoplasmic reticulum	1	K13993	HSP20; HSP20 family protein	LOCUS_08980	heat-shock protein Hsp20
			RNA degradation	3	K01689	ENO, eno; enolase [EC:4.2.1.11]	LOCUS_15070	enolase 1
					K04043	dnaK, HSPA9; molecular chaperone DnaK	LOCUS_29340	chaperone protein DnaK
					K04077	groEL, HSPD1; chaperonin GroEL	LOCUS_14480	60 kDa chaperonin
	Replication and repair	3	DNA replication	1	K02338	dnaN; DNA polymerase III subunit beta [EC:2.7.7.7]	LOCUS_09670	DNA polymerase III subunit beta
			Mismatch repair	1	K02338	dnaN; DNA polymerase III subunit beta [EC:2.7.7.7]	LOCUS_09670	DNA polymerase III subunit beta
			Homologous recombination	1	K02338	dnaN; DNA polymerase III subunit beta [EC:2.7.7.7]	LOCUS_09670	DNA polymerase III subunit beta
Environmental Information Processing	Membrane transport	49	ABC transporters	33	K11069	potD; spermidine/putrescine transport system substrate-binding protein	LOCUS_12220	spermidine/putrescine ABC transporter substrate-binding protein
					K05845	opuC; osmoprotectant transport system substrate-binding protein	LOCUS_12710	glycine/betaine ABC transporter permease
					K05845	opuC; osmoprotectant transport system substrate-binding protein	LOCUS_25920	osmoprotectant ABC transporter substrate-binding protein
					K05846	opuBD; osmoprotectant transport system permease protein	LOCUS_12710	glycine/betaine ABC transporter permease
					K05846	opuBD; osmoprotectant transport system permease protein	LOCUS_25910	choline ABC transporter permease
					K05847	opuA; osmoprotectant transport system ATP-binding protein [EC:7.6.2.9]	LOCUS_25900	glycine/betaine ABC transporter ATP-binding protein
					K10112	msmX, msmK, malK, sugC, ggtA, msiK; multiple sugar transport system ATP-binding protein	LOCUS_11080	sugar ABC transporter ATP-binding protein
					K15770	cycB, ganO; arabinogalactan oligomer / maltooligosaccharide transport system substrate-binding protein	LOCUS_11030	sugar ABC transporter substrate-binding protein
					K17318	K17318, lplA; putative aldouronate transport system substrate-binding protein	LOCUS_09310	ABC transporter substrate-binding protein
					K02040	pstS; phosphate transport system substrate-binding protein	LOCUS_14610	phosphate ABC transporter substrate-binding protein
					K10036	glnH; glutamine transport system substrate-binding protein	LOCUS_15150	glutamine ABC transporter substrate-binding protein
					K10037	glnP; glutamine transport system permease protein	LOCUS_15150	glutamine ABC transporter substrate-binding protein
					K10038	glnQ; glutamine transport system ATP-binding protein [EC:7.4.2.1]	LOCUS_15160	glutamine ABC transporter ATP-binding protein
					K10039	peb1A, glnH; aspartate/glutamate/glutamine transport system substrate-binding protein	LOCUS_15800	glutamine ABC transporter substrate-binding protein
					K10040	peb1B, glnP, glnM; aspartate/glutamate/glutamine transport system permease protein	LOCUS_15810	glutamine ABC transporter permease
					K10041	peb1C, glnQ; aspartate/glutamate/glutamine transport system ATP-binding protein [EC:7.4.2.1]	LOCUS_15790	glutamine ABC transporter ATP-binding protein
					K02424	fliY, tcyA; L-cystine transport system substrate-binding protein	LOCUS_02480	amino acid ABC transporter substrate-binding protein
					K02424	fliY, tcyA; L-cystine transport system substrate-binding protein	LOCUS_02510	amino acid ABC transporter substrate-binding protein
					K10009	tcyB, yecS; L-cystine transport system permease protein	LOCUS_02500	cystine ABC transporter permease
					K10010	tcyC, yecC; L-cystine transport system ATP-binding protein [EC:7.4.2.1]	LOCUS_02490	arginine ABC transporter ATP-binding protein ArtP
					K23059	artP, artI; arginine/lysine/histidine transporter system substrate-binding protein	LOCUS_06230	ABC transporter permease
					K17077	artQ; arginine/lysine/histidine transport system permease protein	LOCUS_06230	ABC transporter permease
					K01999	livK; branched-chain amino acid transport system substrate-binding protein	LOCUS_04400	branched-chain amino acid ABC transporter substrate-binding protein
					K02073	metQ; D-methionine transport system substrate-binding protein	LOCUS_12450	metal ABC transporter substrate-binding protein
					K02073	metQ; D-methionine transport system substrate-binding protein	LOCUS_19180	lipoprotein
					K02073	metQ; D-methionine transport system substrate-binding protein	LOCUS_27090	metal ABC transporter substrate-binding protein
					K02071	metN; D-methionine transport system ATP-binding protein	LOCUS_19160	methionine import ATP-binding protein MetN 2
					K15580	oppA, mppA; oligopeptide transport system substrate-binding protein	LOCUS_24360	Cluster of peptide ABC transporter substrate-binding protein (LOCUS_24360)
					K15581	oppB; oligopeptide transport system permease protein	LOCUS_24370	peptide ABC transporter permease
					K15582	oppC; oligopeptide transport system permease protein	LOCUS_24380	peptide ABC transporter permease
					K15583	oppD; oligopeptide transport system ATP-binding protein	LOCUS_24390	peptide ABC transporter ATP-binding protein
					K09692	tagG; teichoic acid transport system permease protein	LOCUS_12510	transport permease protein
					K09693	tagH; teichoic acid transport system ATP-binding protein [EC:7.5.2.4]	LOCUS_12520	teichoic acids export ATP-binding protein TagH
			Phosphotransferase system (PTS)	13	K08483	ptsI; phosphoenolpyruvate-protein phosphotransferase (PTS system enzyme I) [EC:2.7.3.9]	LOCUS_24460	phosphoenolpyruvate-protein phosphotransferase
					K02784	ptsH; phosphocarrier protein HPr	LOCUS_24450	phosphocarrier protein HPr
					K02804	nagE; N-acetylglucosamine PTS system EIICBA or EIICB component [EC:2.7.1.193]	LOCUS_22320	PTS N-acetylglucosamine transporter subunit IIABC
					K02757	bglF, bglP; beta-glucoside PTS system EIICBA component [EC:2.7.1.-]	LOCUS_11750	PTS beta-glucoside transporter subunit IIABC
					K02759	celC, chbA; cellobiose PTS system EIIA component [EC:2.7.1.196 2.7.1.205]	LOCUS_20460	PTS cellobiose transporter subunit IIA
					K02760	celA, chbB; cellobiose PTS system EIIB component [EC:2.7.1.196 2.7.1.205]	LOCUS_20450	PTS sugar transporter subunit IIB
					K02761	celB, chbC; cellobiose PTS system EIIC component	LOCUS_04210	permease IIC component
					K02761	celB, chbC; cellobiose PTS system EIIC component	LOCUS_11920	permease IIC component
					K02795	manY; mannose PTS system EIIC component	LOCUS_13720	PTS mannose/fructose/sorbose transporter subunit IIC
					K02796	manZ; mannose PTS system EIID component	LOCUS_13730	PTS mannose transporter subunit IID
					K02781	srlB; glucitol/sorbitol PTS system EIIA component [EC:2.7.1.198]	LOCUS_09400	PTS sorbitol transporter subunit IIA
					K02770	fruA; fructose PTS system EIIBC or EIIC component [EC:2.7.1.202]	LOCUS_06090	PTS fructose transporter subunit IIC
					K00882	fruK; 1-phosphofructokinase [EC:2.7.1.56]	LOCUS_06080	tagatose-6-phosphate kinase
			Bacterial secretion system	3	K03073	secE; preprotein translocase subunit SecE	LOCUS_14010	protein translocase subunit SecE
					K03076	secY; preprotein translocase subunit SecY	LOCUS_17200	protein translocase subunit SecY
					K03217	yidC, spoIIIJ, OXA1, ccfA; YidC/Oxa1 family membrane protein insertase	LOCUS_25410	membrane protein insertase YidC 1
	Signal transduction	6	Two-component system	6	K02040	pstS; phosphate transport system substrate-binding protein	LOCUS_14610	phosphate ABC transporter substrate-binding protein
					K04771	degP, htrA; serine protease Do [EC:3.4.21.107]	LOCUS_10000	serine protease
					K03740	dltD; D-alanine transfer protein	LOCUS_29270	D-alanyl-lipoteichoic acid biosynthesis protein DltD
					K07260	vanY; zinc D-Ala-D-Ala carboxypeptidase [EC:3.4.17.14]	LOCUS_16860	cytochrome C2
					K00425	cydA; cytochrome bd ubiquinol oxidase subunit I [EC:7.1.1.7]	LOCUS_17860	cytochrome ubiquinol oxidase subunit I
					K00426	cydB; cytochrome bd ubiquinol oxidase subunit II [EC:7.1.1.7]	LOCUS_17870	cytochrome D ubiquinol oxidase subunit II
	Cell growth and death	7	Cell cycle	7	K03531	ftsZ; cell division protein FtsZ	LOCUS_30000	cell division protein FtsZ
					K03589	ftsQ; cell division protein FtsQ	LOCUS_30020	cell division protein DivIB
					K03590	ftsA; cell division protein FtsA	LOCUS_30010	cell division protein FtsA
					K03588	ftsW, spoVE; cell division protein FtsW	LOCUS_06460	cell division protein FtsW
					K02563	murG; UDP-N-acetylglucosamine--N-acetylmuramyl-(pentapeptide) pyrophosphoryl-undecaprenol N-acetylglucosamine transferase [EC:2.4.1.227]	LOCUS_30030	UDP-N-acetylglucosamine--N-acetylmuramyl-(pentape ptide) pyrophosphoryl-undecaprenol N-acetylglucosamine transferase
					K11749	rseP; regulator of sigma E protease [EC:3.4.24.-]	LOCUS_29550	LOCUS_29550
					K01358	clpP, CLPP; ATP-dependent Clp protease, protease subunit [EC:3.4.21.92]	LOCUS_15010	ATP-dependent Clp protease proteolytic subunit
Cellular Processes	Cellular community	12	Quorum sensing	11	K07173	luxS; S-ribosylhomocysteine lyase [EC:4.4.1.21]	LOCUS_14920	S-ribosylhomocysteine lyase
					K01999	livK; branched-chain amino acid transport system substrate-binding protein	LOCUS_04400	branched-chain amino acid ABC transporter substrate-binding protein
					K15580	oppA, mppA; oligopeptide transport system substrate-binding protein	LOCUS_24360	Cluster of peptide ABC transporter substrate-binding protein (LOCUS_24360)
					K15581	oppB; oligopeptide transport system permease protein	LOCUS_24370	peptide ABC transporter permease
					K15582	oppC; oligopeptide transport system permease protein	LOCUS_24380	peptide ABC transporter permease
					K15583	oppD; oligopeptide transport system ATP-binding protein	LOCUS_24390	peptide ABC transporter ATP-binding protein
					K02035	ABC.PE.S; peptide/nickel transport system substrate-binding protein	LOCUS_09810	peptide ABC transporter substrate-binding protein
					K02035	ABC.PE.S; peptide/nickel transport system substrate-binding protein	LOCUS_14990	peptide ABC transporter substrate-binding protein
					K03217	yidC, spoIIIJ, OXA1, ccfA; YidC/Oxa1 family membrane protein insertase	LOCUS_25410	membrane protein insertase YidC 1
					K03073	secE; preprotein translocase subunit SecE	LOCUS_14010	protein translocase subunit SecE
					K03076	secY; preprotein translocase subunit SecY	LOCUS_17200	protein translocase subunit SecY
			Biofilm formation	1	K07173	luxS; S-ribosylhomocysteine lyase [EC:4.4.1.21]	LOCUS_14920	LOCUS_14920
