# Supplementary material for: Characterization of extracellular vesicles from Lactiplantibacillus plantarum
Source: Sci Rep. 2022 Aug 8;12:13330. doi: 10.1038/s41598-022-17629-7 (PMC9360025; doi:10.1038/s41598-022-17629-7)
Supplement: Supplementary file 6 — Supplementary Table S4. [file 41598_2022_17629_MOESM6_ESM.xlsx]

## Sheet: Sheet1
Supplementary Table S4. Small RNAs in L. plantarum EVs Read abundance mapping to the reference genome sequence was normalized by the RPM calculation.
seq_id	Mapped sequence	length	Chromosome seq. No.	strand [Mapping Results]	biotype	Read Count	RPM
1	CATGAAGCGGACTAATACTAATCGGTCGAGGACTTAACC	39	sequence01	+	Intergenic region	3774	9288.43
2	GGTCCGTTGGTCTAGTTGGTTTAGGACGCCTGCCTGTCACG	41	sequence01	+	tRNA	3720	9155.53
3	ATGAAGCGGACTAATACTAATCGGTCGAGGACTTAACC	38	sequence01	+	Intergenic region	3706	9121.07
4	AGGGATATAGTTTAATGGTAGAACAAC	27	sequence01	+	tRNA	3160	7777.27
5	GGTCCGTTGGTCTAGTTGGTTTAGGACGCC	30	sequence01	+	tRNA	2951	7262.89
6	TGTGGTGACGATGGCGAGAAGGATACACCTGTTCCCATGTCGAACACAGAAGTTAAGCT	59	sequence01	+	5S rRNA	1390	3421.02
7	TCCGACATAGCTCAGTTGGTAGAGCGCTTGACTGT	35	sequence01	+	tRNA	1302	3204.43
8	GGCTCGGTAGCTCAGTCGGTAGAGCAATGGATTGAAGCTC	40	sequence01	+	tRNA	1302	3204.43
9	CGGTGACGCATGAAGCGGACTAATACTAATCGGTCGAGGACTTAACC	47	sequence01	+	Intergenic region	1099	2704.82
10	GGTCCGTTGGTCTAGTTGGTTTAGGACGCCTGCCTGTC	38	sequence01	+	tRNA	1094	2692.51
11	GGTCCGTTGGTCTAGTTGGTTTAGGACGCCTGCCTGTCAC	40	sequence01	+	tRNA	1067	2626.06
12	GGTCCGTTGGTCTAGTTGGTTTAGGACGCCTGCC	34	sequence01	+	tRNA	1013	2493.16
13	AGGGATATAGTTTAATGGTAGAAC	24	sequence01	+	tRNA	946	2328.26
14	AAGCGGACTAATACTAATCGGTCGAGGACTTAACC	35	sequence01	+	Intergenic region	933	2296.26
15	GGTCCGTTGGTCTAGTTGGTTTAGGACGCCT	31	sequence01	+	tRNA	757	1863.1
16	GGTCCGTTGGTCTAGTTGGTTTAGGACGCCTGCCT	35	sequence01	+	tRNA	723	1779.42
17	TCCGACATAGCTCAGTTGGTAGAGCGCTTGACTGTTAATC	40	sequence01	+	tRNA	669	1646.52
18	TCCGACATAGCTCAGTTGGTAGAGCGCTTGACT	33	sequence01	+	tRNA	615	1513.62
19	GGTCCGTTGGTCTAGTTGGTTTAGGAC	27	sequence01	+	tRNA	603	1484.08
20	GGTCCGTTGGTCTAGTTGGTTTAGGACGCCTGCCTGTCACGCAGGAGATC	50	sequence01	+	tRNA	561	1380.71
21	AGGGATATAGTTTAATGGTAGAACA	25	sequence01	+	tRNA	529	1301.96
22	GGTCCGTTGGTCTAGTTGGTTTAGGACGC	29	sequence01	+	tRNA	501	1233.04
23	AGGTAGATAGGTTAGAAGTGGCAGTGCGGTGACGCATGAAGCGGACTAATACTAATCGGTCGAGGACTTAACC	73	sequence01	+	Intergenic region	478	1176.44
24	GGTCCGTTGGTCTAGTTGGTTTAGGACGCCTGCCTGTCACGC	42	sequence01	+	tRNA	460	1132.13
25	GAGAGTAGTTGGGGGATCGCTCCCTGCGAGGGTAGGACGTTGCCATGC	48	sequence01	+	5S rRNA	453	1114.91
26	GGTCCGTTGGTCTAGTTGGTTTAGGACG	28	sequence01	+	tRNA	402	989.387
27	ACGCATGAAGCGGACTAATACTAATCGGTCGAGGACTTAACC	42	sequence01	+	Intergenic region	369	908.169
28	AGCGGACTAATACTAATCGGTCGAGGACTTAACC	34	sequence01	+	Intergenic region	361	888.48
29	GGTCCGTTGGTCTAGTTGGTTTAGGACGCCTGCCTGTCACGCAGGAGATCACG	53	sequence01	+	tRNA	330	812.184
30	CGCCGAGAGTAGTTGGGGGATCGCTC	26	sequence01	+	5S rRNA	326	802.339
31	TCTTAGCGCCGAGAGTAGTTGGGGGATCGCTC	32	sequence01	+	5S rRNA	310	762.96
32	TGAAGCGGACTAATACTAATCGGTCGAGGACTTAACC	37	sequence01	+	Intergenic region	306	753.116
33	TGTGGTGACGATGGCGAGAAGGATACACCTGTTCCCATGTCGAAC	45	sequence01	+	5S rRNA	306	753.116
34	CGCATGAAGCGGACTAATACTAATCGGTCGAGGACTTAACC	41	sequence01	+	Intergenic region	297	730.965
35	GGTCCGTTGGTCTAGTTGGTTTAGGACGCCTGCCTGTCACGCAGGAGATCACGAGTTCGAGTCT	64	sequence01	+	tRNA	290	713.737
36	GGACTAATACTAATCGGTCGAGGACTTAACC	31	sequence01	+	Intergenic region	275	676.82
37	AATACTAATCGGTCGAGGACTTAACC	26	sequence01	+	Intergenic region	265	652.208
38	GGTCCGTTGGTCTAGTTGGTTTAGGACGCCTGCCTGTCACGCAGGAGATCACGAGTTC	58	sequence01	+	tRNA	256	630.058
39	AATCGGTCGAGGACTTAACC	20	sequence01	+	Intergenic region	246	605.446
40	GGCTCGGTAGCTCAGTCGGTAGAGCAATGGATTGAAGCTCCATGTGTCGGCGGTTCGATTC	61	sequence01	+	tRNA	241	593.14
41	CGAGAGTAGTTGGGGGATCGCTCCCTGCGAGGGTAGGACGTTGCCATGC	49	sequence01	+	5S rRNA	236	580.834
42	TCCGACATAGCTCAGTTGGTAGAGCGCTTGAC	32	sequence01	+	tRNA	233	573.451
43	GGTCCGTTGGTCTAGTTGGTTTAGGA	26	sequence01	+	tRNA	231	568.529
44	GGAGGATTAGCTCAGTTGGGAG	22	sequence01	+	tRNA	230	566.067
45	AACCGTCGGTGTGGGTTCAACTCCTACTATCCCTGCCA	38	sequence01	+	tRNA	230	566.067
46	CTGCGAGGGTAGGACGTTGCCATGC	25	sequence01	+	5S rRNA	228	561.145
47	CGGACTAATACTAATCGGTCGAGGACTTAACC	32	sequence01	+	Intergenic region	228	561.145
48	GCATGAAGCGGACTAATACTAATCGGTCGAGGACTTAACC	40	sequence01	+	Intergenic region	224	551.3
49	AAAACCGTCGGTGTGGGTTCAACTCCTACTATCCCTGCCA	40	sequence01	+	tRNA	216	531.611
50	TAATACTAATCGGTCGAGGACTTAACC	27	sequence01	+	Intergenic region	208	511.922
51	CGCCGAGAGTAGTTGGGGGATCGCTCCCTGCGAGGGTAGGACGTTGCCATGC	52	sequence01	+	5S rRNA	203	499.616
52	ACTAATACTAATCGGTCGAGGACTTAACC	29	sequence01	+	Intergenic region	196	482.388
53	AAGTGGCAGTGCGGTGACGCATGAAGCGGACTAATACTAATCGGTCGAGGACTTAACC	58	sequence01	+	Intergenic region	191	470.082
54	GGTGACGCATGAAGCGGACTAATACTAATCGGTCGAGGACTTAACC	46	sequence01	+	Intergenic region	190	467.621
55	ACTAATCGGTCGAGGACTTAACC	23	sequence01	+	Intergenic region	188	462.699
56	GGTCCGTTGGTCTAGTTGGTTTAGG	25	sequence01	+	tRNA	188	462.699
57	GGCTCGGTAGCTCAGTCGGTAGAGCAATGGATTGAAGCTCCATGTGTCGGC	51	sequence01	+	tRNA	185	455.315
58	TCCGACATAGCTCAGTTGGTAGAGCGCTTGACTGTTAATCAA	42	sequence01	+	tRNA	184	452.854
59	CAGGAGATCACGAGTTCGAGTCTCGTACGGAC	32	sequence01	+	tRNA	183	450.393
60	GGTCCGTTGGTCTAGTTGGTTTAGGACGCCTG	32	sequence01	+	tRNA	177	435.626
61	GGCTCGGTAGCTCAGTCGGTAGAGCAATGGATTGA	35	sequence01	+	tRNA	177	435.626
62	TCCGACATAGCTCAGTTGGTAGAGCGCTTGACTGTTAAT	39	sequence01	+	tRNA	176	433.165
63	AGGGATATAGTTTAATGGTAGAACAACGGTC	31	sequence01	+	tRNA	175	430.703
64	GGTCCGTTGGTCTAGTTGGTTTAGGACGCCTGCCTGTCACGCAGGAGATCACGAGTTCGAGTC	63	sequence01	+	tRNA	175	430.703
65	GGAGGATTAGCTCAGTTGGGA	21	sequence01	+	tRNA	172	423.32
66	GGTCCGTTGGTCTAGTTGGTTTAGGACGCCTGC	33	sequence01	+	tRNA	172	423.32
67	TCCGACATAGCTCAGTTGGTAGAGCGCTTGACTGTTAATCAAGATGTCGACGGTTCGAGCC	61	sequence01	+	tRNA	171	420.859
68	GCGGACTAATACTAATCGGTCGAGGACTTAACC	33	sequence01	+	Intergenic region	165	406.092
69	GGCAGTGCGGTGACGCATGAAGCGGACTAATACTAATCGGTCGAGGACTTAACC	54	sequence01	+	Intergenic region	164	403.631
70	CCGTCGGTGTGGGTTCAACTCCTACTATCCCTGCCA	36	sequence01	+	tRNA	162	398.708
71	AGTGCGGTGACGCATGAAGCGGACTAATACTAATCGGTCGAGGACTTAACC	51	sequence01	+	Intergenic region	162	398.708
72	TCCGACATAGCTCAGTTGGTAGAGCGCTTG	30	sequence01	+	tRNA	159	391.325
73	TCCGACATAGCTCAGTTGGTAGAGCGCTTGACTGTTAATCA	41	sequence01	+	tRNA	158	388.864
74	GGTCCGTTGGTCTAGTTGGTTTAG	24	sequence01	+	tRNA	155	381.48
75	AGTGGCAGTGCGGTGACGCATGAAGCGGACTAATACTAATCGGTCGAGGACTTAACC	57	sequence01	+	Intergenic region	155	381.48
76	TCCGACATAGCTCAGTTGGTAGAGCGCTTGACTGTT	36	sequence01	+	tRNA	146	359.33
77	GCGGTGACGCATGAAGCGGACTAATACTAATCGGTCGAGGACTTAACC	48	sequence01	+	Intergenic region	146	359.33
78	GGAGGATTAGCTCAGTTGGGAGA	23	sequence01	+	tRNA	142	349.485
79	ATACTAATCGGTCGAGGACTTAACC	25	sequence01	+	Intergenic region	142	349.485
80	GAAGCGGACTAATACTAATCGGTCGAGGACTTAACC	36	sequence01	+	Intergenic region	140	344.563
81	TGTGGTGACGATGGCGAGAAGGATACACC	29	sequence01	+	5S rRNA	134	329.796
82	CAGGAGATCACGAGTTCGAGTCTCGTACGGACC	33	sequence01	+	tRNA	129	317.49
83	TGCGAGGGTAGGACGTTGCCATGC	24	sequence01	+	5S rRNA	126	310.107
84	GGAGGATTAGCTCAGTTGGGAGAGCGTCTGCCTTACAAGCAGA	43	sequence01	+	tRNA	124	305.184
85	GGAGGATTAGCTCAGTTGGGAGAGCGTC	28	sequence01	+	tRNA	122	300.262
86	GGAGGATTAGCTCAGTTGGGAGAG	24	sequence01	+	tRNA	121	297.801
87	GTTGGTCTAGTTGGTTTAGGACGCCTGCCTGTCACG	36	sequence01	+	tRNA	114	280.573
88	TGGCAGTGCGGTGACGCATGAAGCGGACTAATACTAATCGGTCGAGGACTTAACC	55	sequence01	+	Intergenic region	114	280.573
89	AGGGATATAGTTTAATGGTAGAACAACGGTCTCCAAAACC	40	sequence01	+	tRNA	108	265.806
90	AATGGTAGAACAACGGTCTCCAAAACCGTCGGTGTGGGTTCAACTCCTACTATCCCTGCCA	61	sequence01	+	tRNA	105	258.422
91	TGTGGTGACGATGGCGAGAAGGATACACCT	30	sequence01	+	5S rRNA	104	255.961
92	GGCTCGGTAGCTCAGTCGGTAGAGCAATGGATTGAAGCTCCATGTGTCGGCGGTTC	56	sequence01	+	tRNA	102	251.039
93	CGAGAGTAGTTGGGGGATCGCTC	23	sequence01	+	5S rRNA	97	238.733
94	TCTTAGCGCCGAGAGTAGTTGGGGGATC	28	sequence01	+	5S rRNA	92	226.427
95	AGGGATATAGTTTAATGGTAGAACAACGGTCTCCAAAAC	39	sequence01	+	tRNA	90	221.505
96	ATAGGTTAGAAGTGGCAGTGCGGTGACGCATGAAGCGGACTAATACTAATCGGTCGAGGACTTAACC	67	sequence01	+	Intergenic region	85	209.199
97	TGTGGTGACGATGGCGAGAAGGATACACCTGTTCC	35	sequence01	+	5S rRNA	82	201.815
98	GACGCATGAAGCGGACTAATACTAATCGGTCGAGGACTTAACC	43	sequence01	+	Intergenic region	81	199.354
99	CAGGTAGATAGGTTAGAAGTGGCAGTGCGGTGACGCATGAAGCGGACTAATACTAATCGGTCGAGGACTTAACC	74	sequence01	+	Intergenic region	79	194.432
100	TAATCGGTCGAGGACTTAACC	21	sequence01	+	Intergenic region	77	189.51
101	CAGGAGATCACGAGTTCGAGTCT	23	sequence01	+	tRNA	77	189.51
102	AAACCGTCGGTGTGGGTTCAACTCCTACTATCCCTGCCA	39	sequence01	+	tRNA	77	189.51
103	AGGTTAGAAGTGGCAGTGCGGTGACGCATGAAGCGGACTAATACTAATCGGTCGAGGACTTAACC	65	sequence01	+	Intergenic region	77	189.51
104	TCCGACATAGCTCAGTTGGTAGAGCGCTTGACTG	34	sequence01	+	tRNA	76	187.048
105	GTGACGCATGAAGCGGACTAATACTAATCGGTCGAGGACTTAACC	45	sequence01	+	Intergenic region	76	187.048
106	CAGGAGATCACGAGTTCGAGTC	22	sequence01	+	tRNA	75	184.587
107	GTCGAGGACTTAACC	15	sequence01	+	Intergenic region	74	182.126
108	CTAATACTAATCGGTCGAGGACTTAACC	28	sequence01	+	Intergenic region	71	174.743
109	AGAAGTGGCAGTGCGGTGACGCATGAAGCGGACTAATACTAATCGGTCGAGGACTTAACC	60	sequence01	+	Intergenic region	71	174.743
110	TGTGGTGACGATGGCGAGAAGGATACACCTGTTCCCATGTCGAACACAGAAGTTAAGCTT	60	sequence01	+	5S rRNA	68	167.359
111	AGATAGGTTAGAAGTGGCAGTGCGGTGACGCATGAAGCGGACTAATACTAATCGGTCGAGGACTTAACC	69	sequence01	+	Intergenic region	68	167.359
112	CAGGAGATCACGAGTTC	17	sequence01	+	tRNA	67	164.898
113	GGAGGATTAGCTCAGTTGGGAGAGCG	26	sequence01	+	tRNA	66	162.437
114	GAGAGTAGTTGGGGGATCGCTC	22	sequence01	+	5S rRNA	65	159.976
115	GAGAGTAGTTGGGGGATCGCTCCCTGCGAGGGTAGGACGTTGCC	44	sequence01	+	5S rRNA	64	157.514
116	GCAGTGCGGTGACGCATGAAGCGGACTAATACTAATCGGTCGAGGACTTAACC	53	sequence01	+	Intergenic region	64	157.514
117	GGCTCGGTAGCTCAGTCGGTAGAGCAATGGATTGAAGCTCC	41	sequence01	+	tRNA	63	155.053
118	TGACGCATGAAGCGGACTAATACTAATCGGTCGAGGACTTAACC	44	sequence01	+	Intergenic region	63	155.053
119	CGAGGGTAGGACGTTGCCATGC	22	sequence01	+	5S rRNA	62	152.592
120	CGCCGAGAGTAGTTGGGGGATCGCTCCCTGCGAGGGTAGGACGTTGCC	48	sequence01	+	5S rRNA	62	152.592
121	ATCGGTCGAGGACTTAACC	19	sequence01	+	Intergenic region	61	150.131
122	TGTGGTGACGATGGCGAGAA	20	sequence01	+	5S rRNA	61	150.131
123	CATGAAGCGGACTAATACTAATCGGTCGAGGACT	34	sequence01	+	Intergenic region	59	145.209
124	TACTAATCGGTCGAGGACTTAACC	24	sequence01	+	Intergenic region	57	140.286
125	CGAGAGTAGTTGGGGGATCGCTCCCTG	27	sequence01	+	5S rRNA	56	137.825
126	CCCATGTCGAACACAGAAGTTAAGCTTCTTAG	32	sequence01	+	5S rRNA	53	130.442
127	CAGTGCGGTGACGCATGAAGCGGACTAATACTAATCGGTCGAGGACTTAACC	52	sequence01	+	Intergenic region	53	130.442
128	TGTGGTGACGATGGCGAGAAGGATACACCTGTTCCC	36	sequence01	+	5S rRNA	52	127.98
129	CAAAACCGTCGGTGTGGGTTCAACTCCTACTATCCCTGCCA	41	sequence01	+	tRNA	52	127.98
130	TCCGACATAGCTCAGTTGGTAGAGCGCTTGACTGTTA	37	sequence01	+	tRNA	51	125.519
131	GAGAGTAGTTGGGGGATCGCTCCCTG	26	sequence01	+	5S rRNA	50	123.058
132	AGTTGGTTTAGGACGCCTGCCTGTCACG	28	sequence01	+	tRNA	49	120.597
133	TCCAAAACCGTCGGTGTGGGTTCAACTCCTACTATCCCTGCCA	43	sequence01	+	tRNA	49	120.597
134	GGTCCGTTGGTCTAGTTGGTTTAGGACGCCTGCCTG	36	sequence01	+	tRNA	47	115.675
135	GGAGGATTAGCTCAGTTGGGAGAGCGTCTGCCTTACAAGCAGAGGGTC	48	sequence01	+	tRNA	47	115.675
136	CCATGTCGAACACAGAAGTTAAGCTTCTTAG	31	sequence01	+	5S rRNA	46	113.213
137	CATGAAGCGGACTAATACTAATCGGTCGAGGACTT	35	sequence01	+	Intergenic region	46	113.213
138	ACCGTCGGTGTGGGTTCAACTCCTACTATCCCTGCCA	37	sequence01	+	tRNA	46	113.213
139	GGAGGATTAGCTCAGTTGGGAGAGCGTCTGCCTTACAAGCAGAGGGTCACAGGTTC	56	sequence01	+	tRNA	46	113.213
140	TGTGGTGACGATGGCGAGA	19	sequence01	+	5S rRNA	45	110.752
141	TTCCCATGTCGAACACAGAAGTTAAGCT	28	sequence01	+	5S rRNA	44	108.291
142	CATGTCGAACACAGAAGTTAAGCTTCTTAG	30	sequence01	+	5S rRNA	43	105.83
143	AAGATGTCGACGGTTCGAGCC	21	sequence01	+	tRNA	42	103.369
144	GCGAGGGTAGGACGTTGCCATGC	23	sequence01	+	5S rRNA	41	100.908
145	TCCGACATAGCTCAGTTGGTAGAG	24	sequence01	+	tRNA	41	100.908
146	TCCGACATAGCTCAGTTGGTAGAGCGCT	28	sequence01	+	tRNA	41	100.908
147	GGCTCGGTAGCTCAGTCGGTAGAGCAATGGATTGAAGCTCCATGTGTCGGCGGTTCGATTCC	62	sequence01	+	tRNA	41	100.908
148	AGTTGGTTTAGGACGCCTGCCTGTC	25	sequence01	+	tRNA	39	95.9854
149	CCCATGTCGAACACAGAAGTTAAGCT	26	sequence01	+	5S rRNA	39	95.9854
150	AGGGATATAGTTTAATGGTAGAACAACGGTCT	32	sequence01	+	tRNA	39	95.9854
151	ATGAAGCGGACTAATACTAATCGGTCGAGGACTT	34	sequence01	+	Intergenic region	39	95.9854
152	TGCCTGTCACGCAGGAGATCACGAGTTCGAGTC	33	sequence01	+	tRNA	38	93.5242
153	GTTGGTCTAGTTGGTTTAGGACGCCTGCCTGTCAC	35	sequence01	+	tRNA	38	93.5242
154	CCATGTCGAACACAGAAGTTAAGCT	25	sequence01	+	5S rRNA	37	91.063
155	TCCGACATAGCTCAGTTGGTAGAGCGCTT	29	sequence01	+	tRNA	37	91.063
156	ACGCAGGAGATCACGAGTTCGAGTCTCGTACGGACC	36	sequence01	+	tRNA	37	91.063
157	GAGGGTAGGACGTTGCCATGC	21	sequence01	+	5S rRNA	36	88.6019
158	TCTTAGCGCCGAGAGTAGTTGGGGGAT	27	sequence01	+	5S rRNA	36	88.6019
159	AGGACGCCTGCCTGTCACGCAGGAGATCACGAGTTC	36	sequence01	+	tRNA	36	88.6019
160	GGTCCGTTGGTCTAGTTGGTTTAGGACGCCTGCCTGTCACGCAGGAGATCACGAGTTCGAGTCTC	65	sequence01	+	tRNA	36	88.6019
161	GGAGGATTAGCTCAGTTGGG	20	sequence01	+	tRNA	35	86.1407
162	ATTGGAAATGCTGTAAACGGGTTATACC	28	sequence01	+	tRNA	35	86.1407
163	AGTTGGTTTAGGACGCCTGCCTGTCACGCAGGAGATCACGAGTTCGAGTCT	51	sequence01	+	tRNA	35	86.1407
164	TCCGACATAGCTCAGTTGGTAGAGCGCTTGACTGTTAATCAAGATGTCGACGGTTCGAGC	60	sequence01	+	tRNA	35	86.1407
165	ACGCAGGAGATCACGAGTTC	20	sequence01	+	tRNA	34	83.6795
166	CCATGTCGAACACAGAAGTTAAGCTTCTTAGCGCC	35	sequence01	+	5S rRNA	34	83.6795
167	TCCGACATAGCTCAGTTGGTAGAGCGCTTGACTGTTAATCAAGATGT	47	sequence01	+	tRNA	34	83.6795
168	TCTTAGCGCCGAGAGTAGTTGGGGGATCGCTCCCTGCGAGGGTAGGACGTTGCCATGC	58	sequence01	+	5S rRNA	34	83.6795
169	GGTCCGTTGGTCTAGTTGGTTTAGGACGCCTGCCTGTCACGCAGGAGATCACGAGTTCGAGTCTCGTAC	69	sequence01	+	tRNA	34	83.6795
170	GCTCCCTGCGAGGGTAGGACGTTGCCATGC	30	sequence01	+	5S rRNA	33	81.2184
171	CTCCAAAACCGTCGGTGTGGGTTCAACTCCTACTATCCCTGCCA	44	sequence01	+	tRNA	33	81.2184
172	TGCGGTGACGCATGAAGCGGACTAATACTAATCGGTCGAGGACTTAACC	49	sequence01	+	Intergenic region	33	81.2184
173	GGAGAGTTGTCCGAGTGGC	19	sequence01	+	tRNA	32	78.7572
174	TGTGGTGACGATGGCGAGAAGGATACAC	28	sequence01	+	5S rRNA	32	78.7572
175	GACTAATACTAATCGGTCGAGGACTTAACC	30	sequence01	+	Intergenic region	32	78.7572
176	GGTCCGTTGGTCTAGTTGGTTTAGGACGCCTGCCTGT	37	sequence01	+	tRNA	32	78.7572
177	GTTAAGCTTCTTAGCGCCGAGAGTAGTTGGGGGATCGCTC	40	sequence01	+	5S rRNA	32	78.7572
178	CCAAAACCGTCGGTGTGGGTTCAACTCCTACTATCCCTGCCA	42	sequence01	+	tRNA	32	78.7572
179	GTGGCAGTGCGGTGACGCATGAAGCGGACTAATACTAATCGGTCGAGGACTTAACC	56	sequence01	+	Intergenic region	32	78.7572
180	CAGTTGGGAGAGCGTCTGCCTTACAAGC	28	sequence01	+	tRNA	31	76.296
181	GGTCCGTTGGTCTAGTTGGTTTAGGACGCCTGCCTGTCA	39	sequence01	+	tRNA	31	76.296
182	TAGGTTAGAAGTGGCAGTGCGGTGACGCATGAAGCGGACTAATACTAATCGGTCGAGGACTTAACC	66	sequence01	+	Intergenic region	31	76.296
183	CGGTGACGCATGAAGCGGACTAATACTAATCGGTCGAGGA	40	sequence01	+	Intergenic region	30	73.8349
184	GGTAGAGCAATGGATTGAAGCTCCATGTGTCGGCGGTTCGATTC	44	sequence01	+	tRNA	30	73.8349
185	CGAGAGTAGTTGGGGGATCGCTCCCTGCGAGGGTAGGACGTTGCC	45	sequence01	+	5S rRNA	30	73.8349
186	AGGGATATAGTTTAATGGTAGAACAACGGTCTCCAAAACCGTCGGTGTGGGTTC	54	sequence01	+	tRNA	30	73.8349
187	TGTGGTGACGATGGCGAGAAGGATACACCTGTTCCCATGTCGAACACAGAAGTTAAGCTTCTTAGCGCCGAGAGTAGTTGGGGG	84	sequence01	+	5S rRNA	30	73.8349
188	GGAGGGGTAGCGAAATC	17	sequence01	+	tRNA	29	71.3737
189	GCCGAGAGTAGTTGGGGGATCGCTC	25	sequence01	+	5S rRNA	29	71.3737
190	CCTGCGAGGGTAGGACGTTGCCATGC	26	sequence01	+	5S rRNA	29	71.3737
191	CATGAAGCGGACTAATACTAATCGGTCGAGGA	32	sequence01	+	Intergenic region	29	71.3737
192	TTGGTCTAGTTGGTTTAGGACGCCTGCCTGTCACG	35	sequence01	+	tRNA	29	71.3737
193	TGTGGTGACGATGGCGAGAAG	21	sequence01	+	5S rRNA	28	68.9126
194	GTTAGAAGTGGCAGTGCGGTGACG	24	sequence01	+	Intergenic region	28	68.9126
195	ATGAAGCGGACTAATACTAATCGGTC	26	sequence01	+	Intergenic region	27	66.4514
196	AGGTAGATAGGTTAGAAGTGGCAGTGCGGTGACGCATGAAGCGGAC	46	sequence01	+	Intergenic region	27	66.4514
197	AGGAGATCACGAGTTCGAGTCTCGTACGGACC	32	sequence01	+	tRNA	26	63.9902
198	GTTGGTCTAGTTGGTTTAGGACGCCTGCCTGTC	33	sequence01	+	tRNA	26	63.9902
199	GTCGGTGTGGGTTCAACTCCTACTATCCCTGCCA	34	sequence01	+	tRNA	26	63.9902
200	GTTAGAAGTGGCAGTGCGGTGACGCATGAAGCGGACT	37	sequence01	+	Intergenic region	26	63.9902
201	GGTGACGCATGAAGCGGACTAATACTAATCGGTCGAGGA	39	sequence01	+	Intergenic region	26	63.9902
202	TCCGACATAGCTCAGTTGGTAGAGCGCTTGACTGTTAATCAAGATGTCGACGGTTC	56	sequence01	+	tRNA	26	63.9902
203	GTTGGTCTAGTTGGTTTAGGACGCCTGCCTGTCACGCAGGAGATCACGAGTTCGAGTCT	59	sequence01	+	tRNA	26	63.9902
204	GGTCCGTTGGTCTAGTTGGTTTAGGACGCCTGCCTGTCACGCAGGAGATCACGAGTTCGAGTCTCG	66	sequence01	+	tRNA	26	63.9902
205	CGAGGGTAGGACGTTGCC	18	sequence01	+	5S rRNA	25	61.5291
206	AAGATGTCGACGGTTCGAGCCCGCC	25	sequence01	+	tRNA	25	61.5291
207	GTTGGTCTAGTTGGTTTAGGACGCC	25	sequence01	+	tRNA	25	61.5291
208	TCAGTTGGGAGAGCGTCTGCCTTAC	25	sequence01	+	tRNA	25	61.5291
209	TCCCTGCGAGGGTAGGACGTTGCCATGC	28	sequence01	+	5S rRNA	25	61.5291
210	AGTAGTTGGGGGATCGCTCCCTGCGAGGGTAGGACGTTGCCATGC	45	sequence01	+	5S rRNA	25	61.5291
211	AGTTGGTTTAGGACGCCTGCCTGTCACGCAGGAGATCACGAGTTC	45	sequence01	+	tRNA	25	61.5291
212	GATGGCGAGAAGGATACACCTGTTCCCATGTCGAACACAGAAGTTAAGCT	50	sequence01	+	5S rRNA	25	61.5291
213	GTTAGAAGTGGCAGTGCGGTGACGCATGAAGCGGACTAATACTAATCGGTCGAGGACTTAACC	63	sequence01	+	Intergenic region	25	61.5291
214	TGTGGTGACGATGGCGAGAAGG	22	sequence01	+	5S rRNA	24	59.0679
215	TCTTAGCGCCGAGAGTAGTTGGGG	24	sequence01	+	5S rRNA	24	59.0679
216	GGAGAGTTGTCCGAGTGGCTGAAGGAGC	28	sequence01	+	tRNA	24	59.0679
217	AGGAGATCACGAGTTCGAGTCTCGTACGGAC	31	sequence01	+	tRNA	24	59.0679
218	CATGAAGCGGACTAATACTAATCGGTCGAGGAC	33	sequence01	+	Intergenic region	24	59.0679
219	CTTCTTAGCGCCGAGAGTAGTTGGGGGATCGCTC	34	sequence01	+	5S rRNA	24	59.0679
220	ACGCAGGAGATCACGAGTTCGAGTCTCGTACGGAC	35	sequence01	+	tRNA	24	59.0679
221	GAGTAGTTGGGGGATCGCTCCCTGCGAGGGTAGGACGTTGCCATGC	46	sequence01	+	5S rRNA	24	59.0679
222	CCGAGAGTAGTTGGGGGATCGCTCCCTGCGAGGGTAGGACGTTGCCATGC	50	sequence01	+	5S rRNA	24	59.0679
223	GGTAGATAGGTTAGAAGTGGCAGTGCGGTGACGCATGAAGCGGACTAATACTAATCGGTCGAGGACTTAACC	72	sequence01	+	Intergenic region	24	59.0679
224	CGAGAGTAGTTGGGGGATC	19	sequence01	+	5S rRNA	23	56.6067
225	AGGGTAGGACGTTGCCATGC	20	sequence01	+	5S rRNA	23	56.6067
226	CTAATCGGTCGAGGACTTAACC	22	sequence01	+	Intergenic region	23	56.6067
227	TGTGGTGACGATGGCGAGAAGGAT	24	sequence01	+	5S rRNA	23	56.6067
228	CATGAAGCGGACTAATACTAATCGGTCGAGGACTTA	36	sequence01	+	Intergenic region	23	56.6067
229	GCGGTGACGCATGAAGCGGACTAATACTAATCGGTC	36	sequence01	+	Intergenic region	23	56.6067
230	GGCTCGGTAGCTCAGTCGGTAGAGCAATGGATTGAA	36	sequence01	+	tRNA	23	56.6067
231	GAAGTGGCAGTGCGGTGACGCATGAAGCGGACTAATACTAATCGGTCGAGGACTTAACC	59	sequence01	+	Intergenic region	23	56.6067
232	TCCGACATAGCTCAGTTGGTAGAGCGCTTGACTGTTAATCAAGATGTCGACGGTTCGAGCCC	62	sequence01	+	tRNA	23	56.6067
233	CGGTCGAGGACTTAACC	17	sequence01	+	Intergenic region	22	54.1456
234	CAGGAGATCACGAGTTCGAGTCTCGTACG	29	sequence01	+	tRNA	22	54.1456
235	GTTGGTCTAGTTGGTTTAGGACGCCTGCC	29	sequence01	+	tRNA	22	54.1456
236	CTTAGCGCCGAGAGTAGTTGGGGGATCGCTC	31	sequence01	+	5S rRNA	22	54.1456
237	CATGTCGAACACAGAAGTTAAGCTTCTTAGCGCC	34	sequence01	+	5S rRNA	22	54.1456
238	GGCAGTGCGGTGACGCATGAAGCGGACTAATACTAATC	38	sequence01	+	Intergenic region	22	54.1456
239	TCTCCAAAACCGTCGGTGTGGGTTCAACTCCTACTATCCCTGCCA	45	sequence01	+	tRNA	22	54.1456
240	GGTCCGTTGGTCTAGTTGGTTTAGGACGCCTGCCTGTCACGCAGGAGATCACGA	54	sequence01	+	tRNA	22	54.1456
241	ATGGTAGAACAACGGTCTCCAAAACCGTCGGTGTGGGTTCAACTCCTACTATCCCTGCCA	60	sequence01	+	tRNA	22	54.1456
242	AGTTGGTAGAGCGCTTGACT	20	sequence01	+	tRNA	21	51.6844
243	TGTGGTGACGATGGCGAGAAGGATAC	26	sequence01	+	5S rRNA	21	51.6844
244	AGTTGGTAGAGCGCTTGACTGTTAATC	27	sequence01	+	tRNA	21	51.6844
245	GGAGGATTAGCTCAGTTGGGAGAGCGTCT	29	sequence01	+	tRNA	21	51.6844
246	CCGTTGGTCTAGTTGGTTTAGGACGCCTGCCTGTCACG	38	sequence01	+	tRNA	21	51.6844
247	TCCGACATAGCTCAGTTGGTAGAGCGCTTGACTGTTAATCAAGATGTCGACGGTTCGAGCCCGCCTG	67	sequence01	+	tRNA	21	51.6844
248	ATGAAGCGGACTAATACTAATC	22	sequence01	+	Intergenic region	20	49.2233
249	CGCCGAGAGTAGTTGGGGGATC	22	sequence01	+	5S rRNA	20	49.2233
250	ACGCAGGAGATCACGAGTTCGAGTC	25	sequence01	+	tRNA	20	49.2233
251	AGTCGGTAGAGCAATGGATTGAAGCTC	27	sequence01	+	tRNA	20	49.2233
252	TCAGTTGGGAGAGCGTCTGCCTTACAAGC	29	sequence01	+	tRNA	20	49.2233
253	TGTTAATCAAGATGTCGACGGTTCGAGCC	29	sequence01	+	tRNA	20	49.2233
254	CTCAGTTGGGAGAGCGTCTGCCTTACAAGC	30	sequence01	+	tRNA	20	49.2233
255	GCAGGAGATCACGAGTTCGAGTCTCGTACGGAC	33	sequence01	+	tRNA	20	49.2233
256	CGGATTGTGGCTCCGGCACGCGTGGGTTCGATTC	34	sequence01	+	tRNA	20	49.2233
257	GAATCGAACCCACGCGTGCCGGAGCCACAATCCG	34	sequence01	-	tRNA	20	49.2233
258	TGCCTGTCACGCAGGAGATCACGAGTTCGAGTCTC	35	sequence01	+	tRNA	20	49.2233
259	CGTTGGTCTAGTTGGTTTAGGACGCCTGCCTGTCACG	37	sequence01	+	tRNA	20	49.2233
260	AGTTGGTAGAGCGCTTGACTGTTAATCAAGATGTCGACG	39	sequence01	+	tRNA	20	49.2233
261	AGTTGGTTTAGGACGCCTGCCTGTCACGCAGGAGATCACGAGTTCGAGTCTCG	53	sequence01	+	tRNA	20	49.2233
262	AGTTTAATGGTAGAACAACGGTCTCCAAAACCGTCGGTGTGGGTTCAACTCCTACTATCCCTGCCA	66	sequence01	+	tRNA	20	49.2233
263	AAGATGTCGACGGTTCGAGCCCGCCT	26	sequence01	+	tRNA	19	46.7621
264	AGAAGTGGCAGTGCGGTGACGCATGAAGCGGACT	34	sequence01	+	Intergenic region	19	46.7621
265	CGAGAAGGATACACCTGTTCCCATGTCGAACACA	34	sequence01	+	5S rRNA	19	46.7621
266	TGTGGTGACGATGGCGAGAAGGATACACCTGTTCCCATG	39	sequence01	+	5S rRNA	19	46.7621
267	TGCCTGTCACGCAGGAGATCACGAGTTCGAGTCTCGTACGGAC	43	sequence01	+	tRNA	19	46.7621
268	GGTCCGTTGGTCTAGTTGGTTTAGGACGCCTGCCTGTCACGCAGGA	46	sequence01	+	tRNA	19	46.7621
269	ATGGCGAGAAGGATACACCTGTTCCCATGTCGAACACAGAAGTTAAGCT	49	sequence01	+	5S rRNA	19	46.7621
270	TAGAAGTGGCAGTGCGGTGACGCATGAAGCGGACTAATACTAATCGGTCGAGGACTTAACC	61	sequence01	+	Intergenic region	19	46.7621
271	TGTGGTGACGATGGCGAGAAGGATACACCTGTTCCCATGTCGAACACAGAAGTTAAGCTTCTTAGCGCCGAGAGTAGTTGGGG	83	sequence01	+	5S rRNA	19	46.7621
272	TGTGGTGACGATGGCGAGAAGGATACACCTGTTCCCATGTCGAACACAGAAGTTAAGCTTCTTAGCGCCGAGAGTAGTTGGGGGAT	86	sequence01	+	5S rRNA	19	46.7621
273	TCTTAGCGCCGAGAGTAGTTGGG	23	sequence01	+	5S rRNA	18	44.3009
274	AGTTGGTAGAGCGCTTGACTGTTAATCAAG	30	sequence01	+	tRNA	18	44.3009
275	ATGAAGCGGACTAATACTAATCGGTCGAGGACT	33	sequence01	+	Intergenic region	18	44.3009
276	TAAGCTTCTTAGCGCCGAGAGTAGTTGGGGGATCGCTC	38	sequence01	+	5S rRNA	18	44.3009
277	GTTAGAAGTGGCAGTGCGGTGACGCATGAAGCGGACTAA	39	sequence01	+	Intergenic region	18	44.3009
278	AGGACGCCTGCCTGTCACGCAGGAGATCACGAGTTCGAGTCTCGTACGGACC	52	sequence01	+	tRNA	18	44.3009
279	GGTCCGTTGGTCTAGTTGGTTTAGGACGCCTGCCTGTCACGCAGGAGATCAC	52	sequence01	+	tRNA	18	44.3009
280	GCGGGTGTAGTTTAGTGGTAAAATTCAAGCTTCCCAAGCTTGCGTCGCGGGTCC	54	sequence01	+	tRNA	18	44.3009
281	CGTTGGTCTAGTTGGTTTAGGACGCCTGCCTGTCACGCAGGAGATCACGAGTTCGAGTC	59	sequence01	+	tRNA	18	44.3009
282	AGGAGATCACGAGTTCGAGTC	21	sequence01	+	tRNA	17	41.8398
283	AGGAGATCACGAGTTCGAGTCT	22	sequence01	+	tRNA	17	41.8398
284	GGAGGGGTAGCGAAATCTGGCT	22	sequence01	+	tRNA	17	41.8398
285	GGTCCGTTGGTCTAGTTGGTTTA	23	sequence01	+	tRNA	17	41.8398
286	CAGTTGGGAGAGCGTCTGCCTTAC	24	sequence01	+	tRNA	17	41.8398
287	CCGAGAGTAGTTGGGGGATCGCTC	24	sequence01	+	5S rRNA	17	41.8398
288	CGCCGAGAGTAGTTGGGGGATCGCT	25	sequence01	+	5S rRNA	17	41.8398
289	CATTGGAAATGCTGTAAACGGGTTATACC	29	sequence01	+	tRNA	17	41.8398
290	GAGATCACGAGTTCGAGTCTCGTACGGAC	29	sequence01	+	tRNA	17	41.8398
291	CGCCGAGAGTAGTTGGGGGATCGCTCCCTG	30	sequence01	+	5S rRNA	17	41.8398
292	ATCGCTCCCTGCGAGGGTAGGACGTTGCCATGC	33	sequence01	+	5S rRNA	17	41.8398
293	AGTTGGTTTAGGACGCCTGCCTGTCACGCAGGAGATC	37	sequence01	+	tRNA	17	41.8398
294	GTCGAACACAGAAGTTAAGCTTCTTAGCGCCGAGAGT	37	sequence01	+	5S rRNA	17	41.8398
295	TTAAGCTTCTTAGCGCCGAGAGTAGTTGGGGGATCGCTC	39	sequence01	+	5S rRNA	17	41.8398
296	CATGTCGAACACAGAAGTTAAGCTTCTTAGCGCCGAGAGT	40	sequence01	+	5S rRNA	17	41.8398
297	TGTGGTGACGATGGCGAGAAGGATACACCTGTTCCCATGTCGAACACAGAAGTTAAGC	58	sequence01	+	5S rRNA	17	41.8398
298	AATGGTAGAACAACGGTCTCCAAAACCGTCGGTGTGGGTTCAACTCCTACTATCCCTGCC	60	sequence01	+	tRNA	17	41.8398
299	AGCTCAGTTGGGAGAGC	17	sequence01	+	tRNA	16	39.3786
300	GAGGGTAGGACGTTGCC	17	sequence01	+	5S rRNA	16	39.3786
301	AGGGATATAGTTTAATGGTAGAACAA	26	sequence01	+	tRNA	16	39.3786
302	TGTGGTGACGATGGCGAGAAGGATACA	27	sequence01	+	5S rRNA	16	39.3786
303	CATGTCGAACACAGAAGTTAAGCTTCTTAGCGCCGAGAG	39	sequence01	+	5S rRNA	16	39.3786
304	TGTGGTGACGATGGCGAGAAGGATACACCTGTTCCCATGTCGAACACAGA	50	sequence01	+	5S rRNA	16	39.3786
305	TCGAACACAGAAGTTAAGCTTCTTAGCGCCGAGAGTAGTTGGGGGATCGCTCCCTGCGAGGGTAGGACGTTGCCATGC	78	sequence01	+	5S rRNA	16	39.3786
306	GAGAGTAGTTGGGGGATC	18	sequence01	+	5S rRNA	15	36.9174
307	CATGAAGCGGACTAATACTAATC	23	sequence01	+	Intergenic region	15	36.9174
308	CGCCGAGAGTAGTTGGGGGATCGC	24	sequence01	+	5S rRNA	15	36.9174
309	GGAGGATTAGCTCAGTTGGGAGAGC	25	sequence01	+	tRNA	15	36.9174
310	TGTGGTGACGATGGCGAGAAGGATA	25	sequence01	+	5S rRNA	15	36.9174
311	ATGTCGAACACAGAAGTTAAGCTTCTTAG	29	sequence01	+	5S rRNA	15	36.9174
312	ACTGTTAATCAAGATGTCGACGGTTCGAGCC	31	sequence01	+	tRNA	15	36.9174
313	AGCATTGGAAATGCTGTAAACGGGTTATACC	31	sequence01	+	tRNA	15	36.9174
314	GTTGGGGGATCGCTCCCTGCGAGGGTAGGACGTTGCC	37	sequence01	+	5S rRNA	15	36.9174
315	CATGAAGCGGACTAATACTAATCGGTCGAGGACTTAAC	38	sequence01	+	Intergenic region	15	36.9174
316	ATGTCGAACACAGAAGTTAAGCTTCTTAGCGCCGAGAGT	39	sequence01	+	5S rRNA	15	36.9174
317	CCATGTCGAACACAGAAGTTAAGCTTCTTAGCGCCGAGA	39	sequence01	+	5S rRNA	15	36.9174
318	TCCGACATAGCTCAGTTGGTAGAGCGCTTGACTGTTAATCAAG	43	sequence01	+	tRNA	15	36.9174
319	GGAGGATTAGCTCAGTTGGGAGAGCGTCTGCCTTACAAGCAGAG	44	sequence01	+	tRNA	15	36.9174
320	CGAGAAGGATACACCTGTTCCCATGTCGAACACAGAAGTTAAGCT	45	sequence01	+	5S rRNA	15	36.9174
321	CGGTGACGCATGAAGCGGAC	20	sequence01	+	Intergenic region	14	34.4563
322	GTTGGTCTAGTTGGTTTAGGAC	22	sequence01	+	tRNA	14	34.4563
323	TGACGATGGCGAGAAGGATACACCT	25	sequence01	+	5S rRNA	14	34.4563
324	TGCCTTACAAGCAGAGGGTCACAGGTTCGAGCC	33	sequence01	+	tRNA	14	34.4563
325	TGTGGTGACGATGGCGAGAAGGATACACCTGTTC	34	sequence01	+	5S rRNA	14	34.4563
326	GTCCGTTGGTCTAGTTGGTTTAGGACGCCTGCCTGTCACG	40	sequence01	+	tRNA	14	34.4563
327	ATAGGTTAGAAGTGGCAGTGCGGTGACGCATGAAGCGGACT	41	sequence01	+	Intergenic region	14	34.4563
328	TCTTAGCGCCGAGAGTAGTTGGGGGATCGCTCCCTGCGAGGGTAG	45	sequence01	+	5S rRNA	14	34.4563
329	CCGAGAGTAGTTGGGGGATCGCTCCCTGCGAGGGTAGGACGTTGCC	46	sequence01	+	5S rRNA	14	34.4563
330	TGTGGTGACGATGGCGAGAAGGATACACCTGTTCCCATGTCGAACA	46	sequence01	+	5S rRNA	14	34.4563
331	AATGGTAGAACAACGGTCTCCAAAACCGTCGGTGTGGGTTCAACTCCTACT	51	sequence01	+	tRNA	14	34.4563
332	CGATGGCGAGAAGGATACACCTGTTCCCATGTCGAACACAGAAGTTAAGCT	51	sequence01	+	5S rRNA	14	34.4563
333	GGAGGGGTAGCGAAATCT	18	sequence01	+	tRNA	13	31.9951
334	AAGATGTCGACGGTTCGAGCCC	22	sequence01	+	tRNA	13	31.9951
335	TCAGTTGGTAGAGCGCTTGACT	22	sequence01	+	tRNA	13	31.9951
336	TCCGACATAGCTCAGTTGGTAG	22	sequence01	+	tRNA	13	31.9951
337	GGAGATCACGAGTTCGAGTCTCGTACGGAC	30	sequence01	+	tRNA	13	31.9951
338	ATGAAGCGGACTAATACTAATCGGTCGAGGA	31	sequence01	+	Intergenic region	13	31.9951
339	CGCTCCCTGCGAGGGTAGGACGTTGCCATGC	31	sequence01	+	5S rRNA	13	31.9951
340	TCCCATGTCGAACACAGAAGTTAAGCTTCTTAG	33	sequence01	+	5S rRNA	13	31.9951
341	TGCCTTACAAGCAGAGGGTCACAGGTTCGAGCCCTGT	37	sequence01	+	tRNA	13	31.9951
342	AGTAGTTGGGGGATCGCTCCCTGCGAGGGTAGGACGTTGCC	41	sequence01	+	5S rRNA	13	31.9951
343	GGAGGGGTAGCGAAATCTGGCTAAACGCGGCGGACTGTAAATC	43	sequence01	+	tRNA	13	31.9951
344	TTGGTTTAGGACGCCTGCCTGTCACGCAGGAGATCACGAGTTC	43	sequence01	+	tRNA	13	31.9951
345	GTCGAACACAGAAGTTAAGCTTCTTAGCGCCGAGAGTAGTTGGGGGATCGCTCCCTGCGAGGGTAGGACGTTGCCATGC	79	sequence01	+	5S rRNA	13	31.9951
346	TGTGGTGACGATGGCGAGAAGGATACACCTGTTCCCATGTCGAACACAGAAGTTAAGCTTCTTAGCGCCGAGAGTAGTTGGGGGA	85	sequence01	+	5S rRNA	13	31.9951
347	TGTGGTGACGATGGCGAGAAGGATACACCTGTTCCCATGTCGAACACAGAAGTTAAGCTTCTTAGCGCCGAGAGTAGTTGGGGGATCGCTC	91	sequence01	+	5S rRNA	13	31.9951
348	GGTAGAGCAATGGATTGAAGCTC	23	sequence01	+	tRNA	12	29.534
349	TCCGACATAGCTCAGTTGGTAGA	23	sequence01	+	tRNA	12	29.534
350	ATGGGTTCGAATCCCGTAGGGGTC	24	sequence01	+	tRNA	12	29.534
351	CAGGAGATCACGAGTTCGAGTCTC	24	sequence01	+	tRNA	12	29.534
352	GGCTCGGTAGCTCAGTCGGTAGAGC	25	sequence01	+	tRNA	12	29.534
353	GCGGGTGTAGTTTAGTGGTAAAATTC	26	sequence01	+	tRNA	12	29.534
354	CATGAAGCGGACTAATACTAATCGGTC	27	sequence01	+	Intergenic region	12	29.534
355	ATAGGTTAGAAGTGGCAGTGCGGTGACG	28	sequence01	+	Intergenic region	12	29.534
356	AAGATGTCGACGGTTCGAGCCCGCCTGTC	29	sequence01	+	tRNA	12	29.534
357	ATATTGTACTTAAACCTAACTCTTTGGCCC	30	sequence01	+	Intergenic region	12	29.534
358	TCAGTTGGGAGAGCGTCTGCCTTACAAGCA	30	sequence01	+	tRNA	12	29.534
359	TTAGCGCCGAGAGTAGTTGGGGGATCGCTC	30	sequence01	+	5S rRNA	12	29.534
360	AGAAGGATACACCTGTTCCCATGTCGAACACA	32	sequence01	+	5S rRNA	12	29.534
361	TGCCTTACAAGCAGAGGGTCACAGGTTCGAGC	32	sequence01	+	tRNA	12	29.534
362	CGGATTGTGGCTCCGGCACGCGTGGGTTCGATTCC	35	sequence01	+	tRNA	12	29.534
363	GGAATCGAACCCACGCGTGCCGGAGCCACAATCCG	35	sequence01	-	tRNA	12	29.534
364	CATGTCGAACACAGAAGTTAAGCTTCTTAGCGCCGAGA	38	sequence01	+	5S rRNA	12	29.534
365	GGCTCGGTAGCTCAGTCGGTAGAGCAATGGATTGAAGCT	39	sequence01	+	tRNA	12	29.534
366	CATGTCGAACACAGAAGTTAAGCTTCTTAGCGCCGAGAGTA	41	sequence01	+	5S rRNA	12	29.534
367	CCATGTCGAACACAGAAGTTAAGCTTCTTAGCGCCGAGAGT	41	sequence01	+	5S rRNA	12	29.534
368	GGTCCGTTGGTCTAGTTGGTTTAGGACGCCTGCCTGTCACGCA	43	sequence01	+	tRNA	12	29.534
369	GTAGAGCAATGGATTGAAGCTCCATGTGTCGGCGGTTCGATTC	43	sequence01	+	tRNA	12	29.534
370	GTAGTTGGGGGATCGCTCCCTGCGAGGGTAGGACGTTGCCATGC	44	sequence01	+	5S rRNA	12	29.534
371	GATGGCGAGAAGGATACACCTGTTCCCATGTCGAACACAGAAGTT	45	sequence01	+	5S rRNA	12	29.534
372	AGGTAGATAGGTTAGAAGTGGCAGTGCGGTGACGCATGAAGCGGACT	47	sequence01	+	Intergenic region	12	29.534
373	GTAGAACAACGGTCTCCAAAACCGTCGGTGTGGGTTCAACTCCTACTATCCCTGCCA	57	sequence01	+	tRNA	12	29.534
374	CTTCTTAGCGCCGAGAGTAGTTGGGGGATCGCTCCCTGCGAGGGTAGGACGTTGCCATGC	60	sequence01	+	5S rRNA	12	29.534
375	GACATAGCTCAGTTGGTAGAGCGCTTGACTGTTAATCAAGATGTCGACGGTTCGAGCCCGCCTGT	65	sequence01	+	tRNA	12	29.534
376	AGGTAGATAGGTTAGAAGTGGCAGTGCGGTGACGCATGAAGCGGACTAATACTAATCGGTCGAGGACT	68	sequence01	+	Intergenic region	12	29.534
377	AGGAGATCACGAGTTC	16	sequence01	+	tRNA	11	27.0728
378	GGTCGAGGACTTAACC	16	sequence01	+	Intergenic region	11	27.0728
379	ATGAAGCGGACTAATACT	18	sequence01	+	Intergenic region	11	27.0728
380	AGAAGTGGCAGTGCGGTGACG	21	sequence01	+	Intergenic region	11	27.0728
381	GGAGGGGTAGCGAAATCTGGC	21	sequence01	+	tRNA	11	27.0728
382	CCTGCGAGGGTAGGACGTTGCC	22	sequence01	+	5S rRNA	11	27.0728
383	GGTCCGTTGGTCTAGTTGGTTT	22	sequence01	+	tRNA	11	27.0728
384	ATGAAGCGGACTAATACTAATCGGTCG	27	sequence01	+	Intergenic region	11	27.0728
385	CGCCGAGAGTAGTTGGGGGATCGCTCC	27	sequence01	+	5S rRNA	11	27.0728
386	GGCAGTGCGGTGACGCATGAAGCGGACT	28	sequence01	+	Intergenic region	11	27.0728
387	CTCAGTTGGGAGAGCGTCTGCCTTACAAG	29	sequence01	+	tRNA	11	27.0728
388	TAGTTGGTTTAGGACGCCTGCCTGTCACG	29	sequence01	+	tRNA	11	27.0728
389	TCTTAGCGCCGAGAGTAGTTGGGGGATCG	29	sequence01	+	5S rRNA	11	27.0728
390	TCTTAGCGCCGAGAGTAGTTGGGGGATCGC	30	sequence01	+	5S rRNA	11	27.0728
391	GGCTCGGTAGCTCAGTCGGTAGAGCAATGGAT	32	sequence01	+	tRNA	11	27.0728
392	AGGTAGATAGGTTAGAAGTGGCAGTGCGGTGAC	33	sequence01	+	Intergenic region	11	27.0728
393	GCAGGAGATCACGAGTTCGAGTCTCGTACGGACC	34	sequence01	+	tRNA	11	27.0728
394	CCCATGTCGAACACAGAAGTTAAGCTTCTTAGCGCC	36	sequence01	+	5S rRNA	11	27.0728
395	AGGGATATAGTTTAATGGTAGAACAACGGTCTCCAAAA	38	sequence01	+	tRNA	11	27.0728
396	TTCCCATGTCGAACACAGAAGTTAAGCTTCTTAGCGCC	38	sequence01	+	5S rRNA	11	27.0728
397	AGTTAAGCTTCTTAGCGCCGAGAGTAGTTGGGGGATCGCTC	41	sequence01	+	5S rRNA	11	27.0728
398	AGGGATATAGTTTAATGGTAGAACAACGGTCTCCAAAACCGT	42	sequence01	+	tRNA	11	27.0728
399	GTTGGTTTAGGACGCCTGCCTGTCACGCAGGAGATCACGAGTTCGAGTCTCG	52	sequence01	+	tRNA	11	27.0728
400	TAGTTGGTTTAGGACGCCTGCCTGTCACGCAGGAGATCACGAGTTCGAGTCT	52	sequence01	+	tRNA	11	27.0728
401	GGCTCGGTAGCTCAGTCGGTAGAGCAATGGATTGAAGCTCCATGTGTCGGCGGTT	55	sequence01	+	tRNA	11	27.0728
402	TTTAATGGTAGAACAACGGTCTCCAAAACCGTCGGTGTGGGTTCAACTCCTACTATCCCTGCCA	64	sequence01	+	tRNA	11	27.0728
403	GTAGGACGTTGCCATGC	17	sequence01	+	5S rRNA	10	24.6116
404	AAGTGGCAGTGCGGTGACG	19	sequence01	+	Intergenic region	10	24.6116
405	CATGAAGCGGACTAATACT	19	sequence01	+	Intergenic region	10	24.6116
406	GAAGTGGCAGTGCGGTGACG	20	sequence01	+	Intergenic region	10	24.6116
407	GGAGAGTTGTCCGAGTGGCT	20	sequence01	+	tRNA	10	24.6116
408	AGAGTAGTTGGGGGATCGCTC	21	sequence01	+	5S rRNA	10	24.6116
409	CGCCGAGAGTAGTTGGGGGATCG	23	sequence01	+	5S rRNA	10	24.6116
410	CAAGATGTCGACGGTTCGAGCCCGCC	26	sequence01	+	tRNA	10	24.6116
411	CTCAGTTGGGAGAGCGTCTGCCTTAC	26	sequence01	+	tRNA	10	24.6116
412	GGACTAATACTAATCGGTCGAGGACT	26	sequence01	+	Intergenic region	10	24.6116
413	TCCGACATAGCTCAGTTGGTAGAGCG	26	sequence01	+	tRNA	10	24.6116
414	ATAGGTTAGAAGTGGCAGTGCGGTGAC	27	sequence01	+	Intergenic region	10	24.6116
415	GTGGCAGTGCGGTGACGCATGAAGCGGACT	30	sequence01	+	Intergenic region	10	24.6116
416	GTTGGTCTAGTTGGTTTAGGACGCCTGCCT	30	sequence01	+	tRNA	10	24.6116
417	TCAGTCGGTAGAGCAATGGATTGAAGCTCCAT	32	sequence01	+	tRNA	10	24.6116
418	GGGGATCGCTCCCTGCGAGGGTAGGACGTTGCC	33	sequence01	+	5S rRNA	10	24.6116
419	AGGTAGATAGGTTAGAAGTGGCAGTGCGGTGACG	34	sequence01	+	Intergenic region	10	24.6116
420	GCATGAAGCGGACTAATACTAATCGGTCGAGGACT	35	sequence01	+	Intergenic region	10	24.6116
421	GTTAGAAGTGGCAGTGCGGTGACGCATGAAGCGGAC	36	sequence01	+	Intergenic region	10	24.6116
422	TGACTGTTAATCAAGATGTCGACGGTTCGAGCCCGCC	37	sequence01	+	tRNA	10	24.6116
423	AGTTGGTAGAGCGCTTGACTGTTAATCAAGATGTCGAC	38	sequence01	+	tRNA	10	24.6116
424	AGTGCGGTGACGCATGAAGCGGACTAATACTAATCGGTC	39	sequence01	+	Intergenic region	10	24.6116
425	CGCCGAGAGTAGTTGGGGGATCGCTCCCTGCGAGGGTAG	39	sequence01	+	5S rRNA	10	24.6116
426	GCCTGCCTGTCACGCAGGAGATCACGAGTTCGAGTCTCG	39	sequence01	+	tRNA	10	24.6116
427	CCATGTCGAACACAGAAGTTAAGCTTCTTAGCGCCGAGAG	40	sequence01	+	5S rRNA	10	24.6116
428	AAGTTAAGCTTCTTAGCGCCGAGAGTAGTTGGGGGATCGCTC	42	sequence01	+	5S rRNA	10	24.6116
429	AGGTAGATAGGTTAGAAGTGGCAGTGCGGTGACGCATGAAGC	42	sequence01	+	Intergenic region	10	24.6116
430	GAACACAGAAGTTAAGCTTCTTAGCGCCGAGAGTAGTTGGGG	42	sequence01	+	5S rRNA	10	24.6116
431	TAGTTGGGGGATCGCTCCCTGCGAGGGTAGGACGTTGCCATGC	43	sequence01	+	5S rRNA	10	24.6116
432	TCCGACATAGCTCAGTTGGTAGAGCGCTTGACTGTTAATCAAGA	44	sequence01	+	tRNA	10	24.6116
433	AGGGATATAGTTTAATGGTAGAACAACGGTCTCCAAAACCGTCGGT	46	sequence01	+	tRNA	10	24.6116
434	GCGGGTGTAGTTTAGTGGTAAAATTCAAGCTTCCCAAGCTTGCGTC	46	sequence01	+	tRNA	10	24.6116
435	AGTCGGTAGAGCAATGGATTGAAGCTCCATGTGTCGGCGGTTCGATT	47	sequence01	+	tRNA	10	24.6116
436	GGTCTCCAAAACCGTCGGTGTGGGTTCAACTCCTACTATCCCTGCCA	47	sequence01	+	tRNA	10	24.6116
437	GACGCCTGCCTGTCACGCAGGAGATCACGAGTTCGAGTCTCGTACGGAC	49	sequence01	+	tRNA	10	24.6116
438	GGTCCGTTGGTCTAGTTGGTTTAGGACGCCTGCCTGTCACGCAGGAGATCA	51	sequence01	+	tRNA	10	24.6116
439	AGTTGGTTTAGGACGCCTGCCTGTCACGCAGGAGATCACGAGTTCGAGTCTC	52	sequence01	+	tRNA	10	24.6116
440	TAGTTGGTTTAGGACGCCTGCCTGTCACGCAGGAGATCACGAGTTCGAGTCTCG	54	sequence01	+	tRNA	10	24.6116
441	CATGTCGAACACAGAAGTTAAGCTTCTTAGCGCCGAGAGTAGTTGGGGGATCGCTC	56	sequence01	+	5S rRNA	10	24.6116
442	CGTTGGTCTAGTTGGTTTAGGACGCCTGCCTGTCACGCAGGAGATCACGAGTTCGAGTCTCG	62	sequence01	+	tRNA	10	24.6116
443	GTAGATAGGTTAGAAGTGGCAGTGCGGTGACGCATGAAGCGGACTAATACTAATCGGTCGAGGACTTAACC	71	sequence01	+	Intergenic region	10	24.6116
444	GGTCCGTTGGTCTAG	15	sequence01	+	tRNA	9	22.1505
445	ACGCAGGAGATCACGAGTTCG	21	sequence01	+	tRNA	9	22.1505
446	GCCGAGAGTAGTTGGGGGATC	21	sequence01	+	5S rRNA	9	22.1505
447	AGTTGGTTTAGGACGCCTGCCT	22	sequence01	+	tRNA	9	22.1505
448	GGAGAGTTGTCCGAGTGGCTGA	22	sequence01	+	tRNA	9	22.1505
449	CGTTGGTCTAGTTGGTTTAGGACGCC	26	sequence01	+	tRNA	9	22.1505
450	GTGACGATGGCGAGAAGGATACACCT	26	sequence01	+	5S rRNA	9	22.1505
451	TCTTAGCGCCGAGAGTAGTTGGGGGA	26	sequence01	+	5S rRNA	9	22.1505
452	GCGGACTAATACTAATCGGTCGAGGACT	28	sequence01	+	Intergenic region	9	22.1505
453	TCAGTTGGGAGAGCGTCTGCCTTACAAG	28	sequence01	+	tRNA	9	22.1505
454	CAGTTGGGAGAGCGTCTGCCTTACAAGCA	29	sequence01	+	tRNA	9	22.1505
455	GTCGGTAGAGCAATGGATTGAAGCTCCAT	29	sequence01	+	tRNA	9	22.1505
456	CTAGTTGGTTTAGGACGCCTGCCTGTCACG	30	sequence01	+	tRNA	9	22.1505
457	TTCTTAGCGCCGAGAGTAGTTGGGGGATCGCTC	33	sequence01	+	5S rRNA	9	22.1505
458	ATAGCTCAGTTGGTAGAGCGCTTGACTGTTAATC	34	sequence01	+	tRNA	9	22.1505
459	CCATGTCGAACACAGAAGTTAAGCTTCTTAGCGC	34	sequence01	+	5S rRNA	9	22.1505
460	CGTTGGTCTAGTTGGTTTAGGACGCCTGCCTGTC	34	sequence01	+	tRNA	9	22.1505
461	GTCGAACACAGAAGTTAAGCTTCTTAGCGCCGAGA	35	sequence01	+	5S rRNA	9	22.1505
462	TTAAGCTTCTTAGCGCCGAGAGTAGTTGGGGGATC	35	sequence01	+	5S rRNA	9	22.1505
463	TGCGGTGACGCATGAAGCGGACTAATACTAATCGGTC	37	sequence01	+	Intergenic region	9	22.1505
464	GTCGAACACAGAAGTTAAGCTTCTTAGCGCCGAGAGTA	38	sequence01	+	5S rRNA	9	22.1505
465	AGAGCAATGGATTGAAGCTCCATGTGTCGGCGGTTCGATTC	41	sequence01	+	tRNA	9	22.1505
466	GGAGAGTTGTCCGAGTGGCTGAAGGAGCAGCATTGGAAATG	41	sequence01	+	tRNA	9	22.1505
467	GTTAGAAGTGGCAGTGCGGTGACGCATGAAGCGGACTAATA	41	sequence01	+	Intergenic region	9	22.1505
468	TGTGGTGACGATGGCGAGAAGGATACACCTGTTCCCATGTCG	42	sequence01	+	5S rRNA	9	22.1505
469	AGAGTAGTTGGGGGATCGCTCCCTGCGAGGGTAGGACGTTGCC	43	sequence01	+	5S rRNA	9	22.1505
470	GTCTCCAAAACCGTCGGTGTGGGTTCAACTCCTACTATCCCTGCCA	46	sequence01	+	tRNA	9	22.1505
471	TAGTTGGTTTAGGACGCCTGCCTGTCACGCAGGAGATCACGAGTTC	46	sequence01	+	tRNA	9	22.1505
472	TCCGACATAGCTCAGTTGGTAGAGCGCTTGACTGTTAATCAAGATGTC	48	sequence01	+	tRNA	9	22.1505
473	CGTTGGTCTAGTTGGTTTAGGACGCCTGCCTGTCACGCAGGAGATCACG	49	sequence01	+	tRNA	9	22.1505
474	GACGCCTGCCTGTCACGCAGGAGATCACGAGTTCGAGTCTCGTACGGACC	50	sequence01	+	tRNA	9	22.1505
475	GGAGGATTAGCTCAGTTGGGAGAGCGTCTGCCTTACAAGCAGAGGGTCAC	50	sequence01	+	tRNA	9	22.1505
476	GCCGAGAGTAGTTGGGGGATCGCTCCCTGCGAGGGTAGGACGTTGCCATGC	51	sequence01	+	5S rRNA	9	22.1505
477	ACGATGGCGAGAAGGATACACCTGTTCCCATGTCGAACACAGAAGTTAAGCT	52	sequence01	+	5S rRNA	9	22.1505
478	AGAACAACGGTCTCCAAAACCGTCGGTGTGGGTTCAACTCCTACTATCCCTGCCA	55	sequence01	+	tRNA	9	22.1505
479	GCTCAGTTGGTAGAGCGCTTGACTGTTAATCAAGATGTCGACGGTTCGAGCCCGCC	56	sequence01	+	tRNA	9	22.1505
480	GGCTCGGTAGCTCAGTCGGTAGAGCAATGGATTGAAGCTCCATGTGTCGGCGGTTCGAT	59	sequence01	+	tRNA	9	22.1505
481	GGCTCGGTAGCTCAGTCGGTAGAGCAATGGATTGAAGCTCCATGTGTCGGCGGTTCGATT	60	sequence01	+	tRNA	9	22.1505
482	GCTGGATTATGGCTG	15	sequence01	+	mRNA	8	19.6893
483	AGTTGGTTTAGGACGCC	17	sequence01	+	tRNA	8	19.6893
484	CAGGAGATCACGAGTTCG	18	sequence01	+	tRNA	8	19.6893
485	AGATGTCGACGGTTCGAGCC	20	sequence01	+	tRNA	8	19.6893
486	GGAGGGGTAGCGAAATCTGG	20	sequence01	+	tRNA	8	19.6893
487	AAGCGGACTAATACTAATCGGTC	23	sequence01	+	Intergenic region	8	19.6893
488	GTTAGAAGTGGCAGTGCGGTGAC	23	sequence01	+	Intergenic region	8	19.6893
489	TGACGATGGCGAGAAGGATACACC	24	sequence01	+	5S rRNA	8	19.6893
490	GTCGGTAGAGCAATGGATTGAAGCTC	26	sequence01	+	tRNA	8	19.6893
491	GTTGGTAGAGCGCTTGACTGTTAATC	26	sequence01	+	tRNA	8	19.6893
492	ACGCAGGAGATCACGAGTTCGAGTCTC	27	sequence01	+	tRNA	8	19.6893
493	AGTTGGTTTAGGACGCCTGCCTGTCAC	27	sequence01	+	tRNA	8	19.6893
494	AAGCTCCATGTGTCGGCGGTTCGATTCC	28	sequence01	+	tRNA	8	19.6893
495	CCGAGAGTAGTTGGGGGATCGCTCCCTG	28	sequence01	+	5S rRNA	8	19.6893
496	TCACGCAGGAGATCACGAGTTCGAGTCTC	29	sequence01	+	tRNA	8	19.6893
497	AAGCGGACTAATACTAATCGGTCGAGGACT	30	sequence01	+	Intergenic region	8	19.6893
498	GATTGAAGCTCCATGTGTCGGCGGTTCGATTC	32	sequence01	+	tRNA	8	19.6893
499	AGGGATATAGTTTAATGGTAGAACAACGGTCTC	33	sequence01	+	tRNA	8	19.6893
500	CTCAGTCGGTAGAGCAATGGATTGAAGCTCCAT	33	sequence01	+	tRNA	8	19.6893
501	GCGGGTGTAGTTTAGTGGTAAAATTCAAGCTTC	33	sequence01	+	tRNA	8	19.6893
502	GGAGGATTAGCTCAGTTGGGAGAGCGTCTGCCT	33	sequence01	+	tRNA	8	19.6893
503	GGATTGAAGCTCCATGTGTCGGCGGTTCGATTC	33	sequence01	+	tRNA	8	19.6893
504	TGTTAATCAAGATGTCGACGGTTCGAGCCCGCC	33	sequence01	+	tRNA	8	19.6893
505	CCGACATAGCTCAGTTGGTAGAGCGCTTGACTGT	34	sequence01	+	tRNA	8	19.6893
506	GGCAGTGCGGTGACGCATGAAGCGGACTAATACT	34	sequence01	+	Intergenic region	8	19.6893
507	CATGTCGAACACAGAAGTTAAGCTTCTTAGCGCCG	35	sequence01	+	5S rRNA	8	19.6893
508	CGCATGAAGCGGACTAATACTAATCGGTCGAGGACT	36	sequence01	+	Intergenic region	8	19.6893
509	CCGTTGGTCTAGTTGGTTTAGGACGCCTGCCTGTCAC	37	sequence01	+	tRNA	8	19.6893
510	ATAGGTTAGAAGTGGCAGTGCGGTGACGCATGAAGCGGAC	40	sequence01	+	Intergenic region	8	19.6893
511	GTAGATAGGTTAGAAGTGGCAGTGCGGTGACGCATGAAGC	40	sequence01	+	Intergenic region	8	19.6893
512	AGAAGGATACACCTGTTCCCATGTCGAACACAGAAGTTAAG	41	sequence01	+	5S rRNA	8	19.6893
513	GTTGGGGGATCGCTCCCTGCGAGGGTAGGACGTTGCCATGC	41	sequence01	+	5S rRNA	8	19.6893
514	CGGTGACGCATGAAGCGGACTAATACTAATCGGTCGAGGACT	42	sequence01	+	Intergenic region	8	19.6893
515	GAGAGTAGTTGGGGGATCGCTCCCTGCGAGGGTAGGACGTTGCCA	45	sequence01	+	5S rRNA	8	19.6893
516	GTTTAGGACGCCTGCCTGTCACGCAGGAGATCACGAGTTCGAGTCT	46	sequence01	+	tRNA	8	19.6893
517	TGTGGTGACGATGGCGAGAAGGATACACCTGTTCCCATGTCGAACAC	47	sequence01	+	5S rRNA	8	19.6893
518	AGTCGGTAGAGCAATGGATTGAAGCTCCATGTGTCGGCGGTTCGATTC	48	sequence01	+	tRNA	8	19.6893
519	GAACACAGAAGTTAAGCTTCTTAGCGCCGAGAGTAGTTGGGGGATCGCTC	50	sequence01	+	5S rRNA	8	19.6893
520	GTGCGGTGACGCATGAAGCGGACTAATACTAATCGGTCGAGGACTTAACC	50	sequence01	+	Intergenic region	8	19.6893
521	GATGGCGAGAAGGATACACCTGTTCCCATGTCGAACACAGAAGTTAAGCTT	51	sequence01	+	5S rRNA	8	19.6893
522	GGAGGATTAGCTCAGTTGGGAGAGCGTCTGCCTTACAAGCAGAGGGTCACAG	52	sequence01	+	tRNA	8	19.6893
523	AGTTGGTTTAGGACGCCTGCCTGTCACGCAGGAGATCACGAGTTCGAGTCTCGT	54	sequence01	+	tRNA	8	19.6893
524	GACATAGCTCAGTTGGTAGAGCGCTTGACTGTTAATCAAGATGTCGACGGTTCGAGCC	58	sequence01	+	tRNA	8	19.6893
525	AGGGATATAGTTTAATGGTAGAACAACGGTCTCCAAAACCGTCGGTGTGGGTTCAACTC	59	sequence01	+	tRNA	8	19.6893
526	ATAGCTCAGTTGGTAGAGCGCTTGACTGTTAATCAAGATGTCGACGGTTCGAGCCCGCC	59	sequence01	+	tRNA	8	19.6893
527	GGAGGATTAGCTCAGTTGGGAGAGCGTCTGCCTTACAAGCAGAGGGTCACAGGTTCGAGC	60	sequence01	+	tRNA	8	19.6893
528	TGTGGTGACGATGGCGAGAAGGATACACCTGTTCCCATGTCGAACACAGAAGTTAAGCTTCTTAGCGCCGAGAGT	75	sequence01	+	5S rRNA	8	19.6893
529	GGCGGACTGTAAATC	15	sequence01	+	tRNA	7	17.2281
530	AGGACGCCTGCCTGTC	16	sequence01	+	tRNA	7	17.2281
531	AGGGTAGGACGTTGCC	16	sequence01	+	5S rRNA	7	17.2281
532	TTAGCTCAGTTGGGAG	16	sequence01	+	tRNA	7	17.2281
533	GCGAGGGTAGGACGTTGCC	19	sequence01	+	5S rRNA	7	17.2281
534	GAGTTCGAGTCTCGTACGGAC	21	sequence01	+	tRNA	7	17.2281
535	AGGGATATAGTTTAATGGTAGAA	23	sequence01	+	tRNA	7	17.2281
536	GGCTCGGTAGCTCAGTCGGTAGA	23	sequence01	+	tRNA	7	17.2281
537	CGCAGGAGATCACGAGTTCGAGTC	24	sequence01	+	tRNA	7	17.2281
538	TCTTAGCGCCGAGAGTAGTTGGGGG	25	sequence01	+	5S rRNA	7	17.2281
539	CGCTCCCTGCGAGGGTAGGACGTTGCC	27	sequence01	+	5S rRNA	7	17.2281
540	AGGACGCCTGCCTGTCACGCAGGAGATC	28	sequence01	+	tRNA	7	17.2281
541	GCATGAAGCGGACTAATACTAATCGGTC	28	sequence01	+	Intergenic region	7	17.2281
542	CTCCCTGCGAGGGTAGGACGTTGCCATGC	29	sequence01	+	5S rRNA	7	17.2281
543	AGCGCTTGACTGTTAATCAAGATGTCGACG	30	sequence01	+	tRNA	7	17.2281
544	GAAGCGGACTAATACTAATCGGTCGAGGACT	31	sequence01	+	Intergenic region	7	17.2281
545	GGCTCGGTAGCTCAGTCGGTAGAGCAATGGA	31	sequence01	+	tRNA	7	17.2281
546	TCTTAGCGCCGAGAGTAGTTGGGGGATCGCT	31	sequence01	+	5S rRNA	7	17.2281
547	TGTGGTGACGATGGCGAGAAGGATACACCTG	31	sequence01	+	5S rRNA	7	17.2281
548	GACTGTTAATCAAGATGTCGACGGTTCGAGCC	32	sequence01	+	tRNA	7	17.2281
549	AGTTGGTTTAGGACGCCTGCCTGTCACGCAGGA	33	sequence01	+	tRNA	7	17.2281
550	GAAGTGGCAGTGCGGTGACGCATGAAGCGGACT	33	sequence01	+	Intergenic region	7	17.2281
551	TGACTGTTAATCAAGATGTCGACGGTTCGAGCC	33	sequence01	+	tRNA	7	17.2281
552	AGGGATATAGTTTAATGGTAGAACAACGGTCTCC	34	sequence01	+	tRNA	7	17.2281
553	CTGCCTGTCACGCAGGAGATCACGAGTTCGAGTC	34	sequence01	+	tRNA	7	17.2281
554	GCCTGTCACGCAGGAGATCACGAGTTCGAGTCTC	34	sequence01	+	tRNA	7	17.2281
555	GCCTGCCTGTCACGCAGGAGATCACGAGTTCGAGTC	36	sequence01	+	tRNA	7	17.2281
556	GTCGAACACAGAAGTTAAGCTTCTTAGCGCCGAGAG	36	sequence01	+	5S rRNA	7	17.2281
557	GTTGAGGGAGTATCGGTTCGACCCCGATCGCCGGTA	36	sequence01	+	tRNA	7	17.2281
558	GTTGGTCTAGTTGGTTTAGGACGCCTGCCTGTCACGC	37	sequence01	+	tRNA	7	17.2281
559	TAGGACGCCTGCCTGTCACGCAGGAGATCACGAGTTC	37	sequence01	+	tRNA	7	17.2281
560	TGTGGTGACGATGGCGAGAAGGATACACCTGTTCCCA	37	sequence01	+	5S rRNA	7	17.2281
561	ACGCCTGCCTGTCACGCAGGAGATCACGAGTTCGAGTC	38	sequence01	+	tRNA	7	17.2281
562	AGTTGGGGGATCGCTCCCTGCGAGGGTAGGACGTTGCC	38	sequence01	+	5S rRNA	7	17.2281
563	CGGTGACGCATGAAGCGGACTAATACTAATCGGTCGAG	38	sequence01	+	Intergenic region	7	17.2281
564	GACGCCTGCCTGTCACGCAGGAGATCACGAGTTCGAGTC	39	sequence01	+	tRNA	7	17.2281
565	ACGCCTGCCTGTCACGCAGGAGATCACGAGTTCGAGTCTC	40	sequence01	+	tRNA	7	17.2281
566	GCGGGTGTAGTTTAGTGGTAAAATTCAAGCTTCCCAAGCT	40	sequence01	+	tRNA	7	17.2281
567	CCATGTCGAACACAGAAGTTAAGCTTCTTAGCGCCGAGAGTA	42	sequence01	+	5S rRNA	7	17.2281
568	AGAAGGATACACCTGTTCCCATGTCGAACACAGAAGTTAAGCT	43	sequence01	+	5S rRNA	7	17.2281
569	GAGAAGGATACACCTGTTCCCATGTCGAACACAGAAGTTAAGCT	44	sequence01	+	5S rRNA	7	17.2281
570	TGCCTGTCACGCAGGAGATCACGAGTTCGAGTCTCGTACGGACC	44	sequence01	+	tRNA	7	17.2281
571	CGGTAGAGCAATGGATTGAAGCTCCATGTGTCGGCGGTTCGATTC	45	sequence01	+	tRNA	7	17.2281
572	TCGGTAGAGCAATGGATTGAAGCTCCATGTGTCGGCGGTTCGATTC	46	sequence01	+	tRNA	7	17.2281
573	AACACAGAAGTTAAGCTTCTTAGCGCCGAGAGTAGTTGGGGGATCGCTC	49	sequence01	+	5S rRNA	7	17.2281
574	AGGGATATAGTTTAATGGTAGAACAACGGTCTCCAAAACCGTCGGTGTGGGTTCAACT	58	sequence01	+	tRNA	7	17.2281
575	GGCTCGGTAGCTCAGTCGGTAGAGCAATGGATTGAAGCTCCATGTGTCGGCGGTTCGA	58	sequence01	+	tRNA	7	17.2281
576	CGGCGGACTGTAAATC	16	sequence01	+	tRNA	6	14.767
577	CGAGGGTAGGACGTTGC	17	sequence01	+	5S rRNA	6	14.767
578	GCCGAGAGTAGTTGGGG	17	sequence01	+	5S rRNA	6	14.767
579	GGTTCGACCCCGATCGCC	18	sequence01	+	tRNA	6	14.767
580	AGGACGCCTGCCTGTCACG	19	sequence01	+	tRNA	6	14.767
581	AGTTGGTAGAGCGCTTGAC	19	sequence01	+	tRNA	6	14.767
582	GGAGGATTAGCTCAGTTGG	19	sequence01	+	tRNA	6	14.767
583	AAGCAGAGGGTCACAGGTTC	20	sequence01	+	tRNA	6	14.767
584	AGTTGGGAGAGCGTCTGCCT	20	sequence01	+	tRNA	6	14.767
585	AATGGTAGAACAACGGTCTCC	21	sequence01	+	tRNA	6	14.767
586	CGGTGACGCATGAAGCGGACT	21	sequence01	+	Intergenic region	6	14.767
587	GCGGTGACGCATGAAGCGGAC	21	sequence01	+	Intergenic region	6	14.767
588	CAAGATGTCGACGGTTCGAGCC	22	sequence01	+	tRNA	6	14.767
589	TAGAAGTGGCAGTGCGGTGACG	22	sequence01	+	Intergenic region	6	14.767
590	GCAGGAGATCACGAGTTCGAGTC	23	sequence01	+	tRNA	6	14.767
591	AGGTAGATAGGTTAGAAGTGGCAG	24	sequence01	+	Intergenic region	6	14.767
592	AGGTAGATAGGTTAGAAGTGGCAGT	25	sequence01	+	Intergenic region	6	14.767
593	TAGTTGGTTTAGGACGCCTGCCTGTC	26	sequence01	+	tRNA	6	14.767
594	AGGTAGATAGGTTAGAAGTGGCAGTGC	27	sequence01	+	Intergenic region	6	14.767
595	GATGGCGAGAAGGATACACCTGTTCCC	27	sequence01	+	5S rRNA	6	14.767
596	GGCTCGGTAGCTCAGTCGGTAGAGCAA	27	sequence01	+	tRNA	6	14.767
597	TCCGACATAGCTCAGTTGGTAGAGCGC	27	sequence01	+	tRNA	6	14.767
598	AGTTGGTAGAGCGCTTGACTGTTAATCAA	29	sequence01	+	tRNA	6	14.767
599	GTTGGTAGAGCGCTTGACTGTTAATCAAG	29	sequence01	+	tRNA	6	14.767
600	AGATAGGTTAGAAGTGGCAGTGCGGTGACG	30	sequence01	+	Intergenic region	6	14.767
601	TCGAACACAGAAGTTAAGCTTCTTAGCGCC	30	sequence01	+	5S rRNA	6	14.767
602	TTCCCATGTCGAACACAGAAGTTAAGCTTC	30	sequence01	+	5S rRNA	6	14.767
603	TTGGGGGATCGCTCCCTGCGAGGGTAGGAC	30	sequence01	+	5S rRNA	6	14.767
604	AAGGATACACCTGTTCCCATGTCGAACACAG	31	sequence01	+	5S rRNA	6	14.767
605	CGAGAAGGATACACCTGTTCCCATGTCGAAC	31	sequence01	+	5S rRNA	6	14.767
606	AGCTCAGTTGGTAGAGCGCTTGACTGTTAATC	32	sequence01	+	tRNA	6	14.767
607	ATGAAGCGGACTAATACTAATCGGTCGAGGAC	32	sequence01	+	Intergenic region	6	14.767
608	GAAGCGGACTAATACTAATCGGTCGAGGACTT	32	sequence01	+	Intergenic region	6	14.767
609	GTCTAGTTGGTTTAGGACGCCTGCCTGTCACG	32	sequence01	+	tRNA	6	14.767
610	GTTAGAAGTGGCAGTGCGGTGACGCATGAAGC	32	sequence01	+	Intergenic region	6	14.767
611	TAGCTCAGTTGGGAGAGCGTCTGCCTTACAAG	32	sequence01	+	tRNA	6	14.767
612	ATGTCGAACACAGAAGTTAAGCTTCTTAGCGCC	33	sequence01	+	5S rRNA	6	14.767
613	CGACATAGCTCAGTTGGTAGAGCGCTTGACTGT	33	sequence01	+	tRNA	6	14.767
614	TCTTAGCGCCGAGAGTAGTTGGGGGATCGCTCC	33	sequence01	+	5S rRNA	6	14.767
615	TGACTGTTAATCAAGATGTCGACGGTTCGAGCCC	34	sequence01	+	tRNA	6	14.767
616	TGCCTGTCACGCAGGAGATCACGAGTTCGAGTCT	34	sequence01	+	tRNA	6	14.767
617	CGAGAAGGATACACCTGTTCCCATGTCGAACACAG	35	sequence01	+	5S rRNA	6	14.767
618	AATGGATTGAAGCTCCATGTGTCGGCGGTTCGATTC	36	sequence01	+	tRNA	6	14.767
619	GTGGCAGTGCGGTGACGCATGAAGCGGACTAATACT	36	sequence01	+	Intergenic region	6	14.767
620	TCTTAGCGCCGAGAGTAGTTGGGGGATCGCTCCCTG	36	sequence01	+	5S rRNA	6	14.767
621	AAGCTTCTTAGCGCCGAGAGTAGTTGGGGGATCGCTC	37	sequence01	+	5S rRNA	6	14.767
622	ACGCATGAAGCGGACTAATACTAATCGGTCGAGGACT	37	sequence01	+	Intergenic region	6	14.767
623	GCAGTGCGGTGACGCATGAAGCGGACTAATACTAATC	37	sequence01	+	Intergenic region	6	14.767
624	GCATGAAGCGGACTAATACTAATCGGTCGAGGACTTA	37	sequence01	+	Intergenic region	6	14.767
625	GGTGACGCATGAAGCGGACTAATACTAATCGGTCGAG	37	sequence01	+	Intergenic region	6	14.767
626	ATGTCGAACACAGAAGTTAAGCTTCTTAGCGCCGAGAG	38	sequence01	+	5S rRNA	6	14.767
627	TTAGGACGCCTGCCTGTCACGCAGGAGATCACGAGTTC	38	sequence01	+	tRNA	6	14.767
628	AGGTTAGAAGTGGCAGTGCGGTGACGCATGAAGCGGACT	39	sequence01	+	Intergenic region	6	14.767
629	ATGGCGAGAAGGATACACCTGTTCCCATGTCGAACACAG	39	sequence01	+	5S rRNA	6	14.767
630	GTGGCAGTGCGGTGACGCATGAAGCGGACTAATACTAATC	40	sequence01	+	Intergenic region	6	14.767
631	AACACAGAAGTTAAGCTTCTTAGCGCCGAGAGTAGTTGGGG	41	sequence01	+	5S rRNA	6	14.767
632	CGCTTGACTGTTAATCAAGATGTCGACGGTTCGAGCCCGCC	41	sequence01	+	tRNA	6	14.767
633	CTCAGTCGGTAGAGCAATGGATTGAAGCTCCATGTGTCGGC	41	sequence01	+	tRNA	6	14.767
634	AACACAGAAGTTAAGCTTCTTAGCGCCGAGAGTAGTTGGGGG	42	sequence01	+	5S rRNA	6	14.767
635	GGAGAGTTGTCCGAGTGGCTGAAGGAGCAGCATTGGAAATGC	42	sequence01	+	tRNA	6	14.767
636	TAGAGCAATGGATTGAAGCTCCATGTGTCGGCGGTTCGATTC	42	sequence01	+	tRNA	6	14.767
637	GGCTCGGTAGCTCAGTCGGTAGAGCAATGGATTGAAGCTCCAT	43	sequence01	+	tRNA	6	14.767
638	CCATGTCGAACACAGAAGTTAAGCTTCTTAGCGCCGAGAGTAGT	44	sequence01	+	5S rRNA	6	14.767
639	ATAGGTTAGAAGTGGCAGTGCGGTGACGCATGAAGCGGACTAATA	45	sequence01	+	Intergenic region	6	14.767
640	GAACACAGAAGTTAAGCTTCTTAGCGCCGAGAGTAGTTGGGGGAT	45	sequence01	+	5S rRNA	6	14.767
641	AGAGTAGTTGGGGGATCGCTCCCTGCGAGGGTAGGACGTTGCCATGC	47	sequence01	+	5S rRNA	6	14.767
642	GCCTGCCTGTCACGCAGGAGATCACGAGTTCGAGTCTCGTACGGACCG	48	sequence01	+	tRNA	6	14.767
643	TTTATGGAGGGGTAGCGAAATCTGGCTAAACGCGGCGGACTGTAAATC	48	sequence01	+	tRNA	6	14.767
644	AGGTAGATAGGTTAGAAGTGGCAGTGCGGTGACGCATGAAGCGGACTAA	49	sequence01	+	Intergenic region	6	14.767
645	GGAGAGTTGTCCGAGTGGCTGAAGGAGCAGCATTGGAAATGCTGTAAAC	49	sequence01	+	tRNA	6	14.767
646	TCCGACATAGCTCAGTTGGTAGAGCGCTTGACTGTTAATCAAGATGTCGAC	51	sequence01	+	tRNA	6	14.767
647	ATGGACGAGCAAGTACAATCCCCCATATTGTACTTAAACCTAACTCTTTGGCCC	54	sequence01	+	Intergenic region	6	14.767
648	ATGTCGAACACAGAAGTTAAGCTTCTTAGCGCCGAGAGTAGTTGGGGGATCGCTCC	56	sequence01	+	5S rRNA	6	14.767
649	TCTAGTTGGTTTAGGACGCCTGCCTGTCACGCAGGAGATCACGAGTTCGAGTCTCG	56	sequence01	+	tRNA	6	14.767
650	AATGGTAGAACAACGGTCTCCAAAACCGTCGGTGTGGGTTCAACTCCTACTATCCCT	57	sequence01	+	tRNA	6	14.767
651	TCCGACATAGCTCAGTTGGTAGAGCGCTTGACTGTTAATCAAGATGTCGACGGTTCG	57	sequence01	+	tRNA	6	14.767
652	GGTCCGTTGGTCTAGTTGGTTTAGGACGCCTGCCTGTCACGCAGGAGATCACGAGTTCG	59	sequence01	+	tRNA	6	14.767
653	GGTCCGTTGGTCTAGTTGGTTTAGGACGCCTGCCTGTCACGCAGGAGATCACGAGTTCGA	60	sequence01	+	tRNA	6	14.767
654	GGAGGATTAGCTCAGTTGGGAGAGCGTCTGCCTTACAAGCAGAGGGTCACAGGTTCGAGCC	61	sequence01	+	tRNA	6	14.767
655	AGGGATATAGTTTAATGGTAGAACAACGGTCTCCAAAACCGTCGGTGTGGGTTCAACTCCTA	62	sequence01	+	tRNA	6	14.767
656	GGAGGATTAGCTCAGTTGGGAGAGCGTCTGCCTTACAAGCAGAGGGTCACAGGTTCGAGCCCTG	64	sequence01	+	tRNA	6	14.767
657	TCTAGTTGGTTTAGGACGCCTGCCTGTCACGCAGGAGATCACGAGTTCGAGTCTCGTACGGACC	64	sequence01	+	tRNA	6	14.767
658	TAGATAGGTTAGAAGTGGCAGTGCGGTGACGCATGAAGCGGACTAATACTAATCGGTCGAGGACTTAACC	70	sequence01	+	Intergenic region	6	14.767
659	AGTTGGTAGAGCGCT	15	sequence01	+	tRNA	5	12.3058
660	GCTCAGTTGGTAGAG	15	sequence01	+	tRNA	5	12.3058
661	AGTCCTCAGTCCCAA	15	sequence01	-	Intergenic region	5	12.3058
662	AGTTGGTAGAGCGCTT	16	sequence01	+	tRNA	5	12.3058
663	GCGGCGGACTGTAAATC	17	sequence01	+	tRNA	5	12.3058
664	TAGTTGGGGGATCGCTC	17	sequence01	+	5S rRNA	5	12.3058
665	AAGTGGCAGTGCGGTGAC	18	sequence01	+	Intergenic region	5	12.3058
666	CGCCGAGAGTAGTTGGGG	18	sequence01	+	5S rRNA	5	12.3058
667	GCCGAGAGTAGTTGGGGG	18	sequence01	+	5S rRNA	5	12.3058
668	TGTGGTGACGATGGCGAG	18	sequence01	+	5S rRNA	5	12.3058
669	AGGGATATAGTTTAATGGT	19	sequence01	+	tRNA	5	12.3058
670	CGCACCGGATTGTGGCTCC	19	sequence01	+	tRNA	5	12.3058
671	GGAGCCACAATCCGGTGCG	19	sequence01	-	tRNA	5	12.3058
672	GAGTAGTTGGGGGATCGCTC	20	sequence01	+	5S rRNA	5	12.3058
673	TAATACTAATCGGTCGAGGA	20	sequence01	+	Intergenic region	5	12.3058
674	CGAGAGTAGTTGGGGGATCGC	21	sequence01	+	5S rRNA	5	12.3058
675	CTTGCGTCGCGGGTCCGATTC	21	sequence01	+	tRNA	5	12.3058
676	CGGATTGTGGCTCCGGCACGCG	22	sequence01	+	tRNA	5	12.3058
677	CGCGTGCCGGAGCCACAATCCG	22	sequence01	-	tRNA	5	12.3058
678	TGCGGTGACGCATGAAGCGGAC	22	sequence01	+	Intergenic region	5	12.3058
679	AGTTGGGAGAGCGTCTGCCTTAC	23	sequence01	+	tRNA	5	12.3058
680	CAAGATGTCGACGGTTCGAGCCC	23	sequence01	+	tRNA	5	12.3058
681	TAGTTGGTTTAGGACGCCTGCCT	23	sequence01	+	tRNA	5	12.3058
682	TGTGGTGACGATGGCGAGAAGGA	23	sequence01	+	5S rRNA	5	12.3058
683	CATGAAGCGGACTAATACTAATCG	24	sequence01	+	Intergenic region	5	12.3058
684	GCAGGAGATCACGAGTTCGAGTCT	24	sequence01	+	tRNA	5	12.3058
685	GCATGAAGCGGACTAATACTAATC	24	sequence01	+	Intergenic region	5	12.3058
686	AATCAAGATGTCGACGGTTCGAGCC	25	sequence01	+	tRNA	5	12.3058
687	GGGATATAGTTTAATGGTAGAACAAC	26	sequence01	+	tRNA	5	12.3058
688	GGTGACGCATGAAGCGGACTAATACT	26	sequence01	+	Intergenic region	5	12.3058
689	GATTCGAACCTGTACATTGTTTCCAAT	27	sequence01	-	tRNA	5	12.3058
690	CAAGATGTCGACGGTTCGAGCCCGCCT	27	sequence01	+	tRNA	5	12.3058
691	AAGATGTCGACGGTTCGAGCCCGCCTGT	28	sequence01	+	tRNA	5	12.3058
692	GCGGTGACGCATGAAGCGGACTAATACT	28	sequence01	+	Intergenic region	5	12.3058
693	AGCGGACTAATACTAATCGGTCGAGGACT	29	sequence01	+	Intergenic region	5	12.3058
694	GCCGAGAGTAGTTGGGGGATCGCTCCCTG	29	sequence01	+	5S rRNA	5	12.3058
695	GGAGAGTTGTCCGAGTGGCTGAAGGAGCA	29	sequence01	+	tRNA	5	12.3058
696	GGCTCGGTAGCTCAGTCGGTAGAGCAATG	29	sequence01	+	tRNA	5	12.3058
697	AGGATACACCTGTTCCCATGTCGAACACAG	30	sequence01	+	5S rRNA	5	12.3058
698	CATGAAGCGGACTAATACTAATCGGTCGAG	30	sequence01	+	Intergenic region	5	12.3058
699	CCCATGTCGAACACAGAAGTTAAGCTTCTT	30	sequence01	+	5S rRNA	5	12.3058
700	CGTTGGTCTAGTTGGTTTAGGACGCCTGCC	30	sequence01	+	tRNA	5	12.3058
701	CTCAGTTGGTAGAGCGCTTGACTGTTAATC	30	sequence01	+	tRNA	5	12.3058
702	CTGTTAATCAAGATGTCGACGGTTCGAGCC	30	sequence01	+	tRNA	5	12.3058
703	GAGATCACGAGTTCGAGTCTCGTACGGACC	30	sequence01	+	tRNA	5	12.3058
704	GCTTCTTAGCGCCGAGAGTAGTTGGGGGAT	30	sequence01	+	5S rRNA	5	12.3058
705	TAGTTGGTTTAGGACGCCTGCCTGTCACGC	30	sequence01	+	tRNA	5	12.3058
706	TGTTAATCAAGATGTCGACGGTTCGAGCCC	30	sequence01	+	tRNA	5	12.3058
707	AGTGCGGTGACGCATGAAGCGGACTAATACT	31	sequence01	+	Intergenic region	5	12.3058
708	AGTGGCAGTGCGGTGACGCATGAAGCGGACT	31	sequence01	+	Intergenic region	5	12.3058
709	GCTTCTTAGCGCCGAGAGTAGTTGGGGGATC	31	sequence01	+	5S rRNA	5	12.3058
710	GGAGAGTTGTCCGAGTGGCTGAAGGAGCAGC	31	sequence01	+	tRNA	5	12.3058
711	GGAGATCACGAGTTCGAGTCTCGTACGGACC	31	sequence01	+	tRNA	5	12.3058
712	GGAGGATTAGCTCAGTTGGGAGAGCGTCTGC	31	sequence01	+	tRNA	5	12.3058
713	TTAATCAAGATGTCGACGGTTCGAGCCCGCC	31	sequence01	+	tRNA	5	12.3058
714	ATTCAAGCTTCCCAAGCTTGCGTCGCGGGTCC	32	sequence01	+	tRNA	5	12.3058
715	GCGAGAAGGATACACCTGTTCCCATGTCGAAC	32	sequence01	+	5S rRNA	5	12.3058
716	GTGACGATGGCGAGAAGGATACACCTGTTCCC	32	sequence01	+	5S rRNA	5	12.3058
717	TCGCTCCCTGCGAGGGTAGGACGTTGCCATGC	32	sequence01	+	5S rRNA	5	12.3058
718	AGAAGGATACACCTGTTCCCATGTCGAACACAG	33	sequence01	+	5S rRNA	5	12.3058
719	GCAGTGCGGTGACGCATGAAGCGGACTAATACT	33	sequence01	+	Intergenic region	5	12.3058
720	GCATGAAGCGGACTAATACTAATCGGTCGAGGA	33	sequence01	+	Intergenic region	5	12.3058
721	TCAGTTGGTAGAGCGCTTGACTGTTAATCAAGA	33	sequence01	+	tRNA	5	12.3058
722	TGTGGTGACGATGGCGAGAAGGATACACCTGTT	33	sequence01	+	5S rRNA	5	12.3058
723	CGCCGAGAGTAGTTGGGGGATCGCTCCCTGCGAG	34	sequence01	+	5S rRNA	5	12.3058
724	GATCGCTCCCTGCGAGGGTAGGACGTTGCCATGC	34	sequence01	+	5S rRNA	5	12.3058
725	GGCTCGGTAGCTCAGTCGGTAGAGCAATGGATTG	34	sequence01	+	tRNA	5	12.3058
726	TAAGCTTCTTAGCGCCGAGAGTAGTTGGGGGATC	34	sequence01	+	5S rRNA	5	12.3058
727	CGCAGGAGATCACGAGTTCGAGTCTCGTACGGACC	35	sequence01	+	tRNA	5	12.3058
728	CGCCGAGAGTAGTTGGGGGATCGCTCCCTGCGAGG	35	sequence01	+	5S rRNA	5	12.3058
729	CTTAGCGCCGAGAGTAGTTGGGGGATCGCTCCCTG	35	sequence01	+	5S rRNA	5	12.3058
730	GCTTCTTAGCGCCGAGAGTAGTTGGGGGATCGCTC	35	sequence01	+	5S rRNA	5	12.3058
731	GTTAAGCTTCTTAGCGCCGAGAGTAGTTGGGGGAT	35	sequence01	+	5S rRNA	5	12.3058
732	TCGAACACAGAAGTTAAGCTTCTTAGCGCCGAGAG	35	sequence01	+	5S rRNA	5	12.3058
733	ACGCATGAAGCGGACTAATACTAATCGGTCGAGGAC	36	sequence01	+	Intergenic region	5	12.3058
734	GCATGAAGCGGACTAATACTAATCGGTCGAGGACTT	36	sequence01	+	Intergenic region	5	12.3058
735	TTAGAAGTGGCAGTGCGGTGACGCATGAAGCGGACT	36	sequence01	+	Intergenic region	5	12.3058
736	AGAAGTGGCAGTGCGGTGACGCATGAAGCGGACTAAT	37	sequence01	+	Intergenic region	5	12.3058
737	TCCCATGTCGAACACAGAAGTTAAGCTTCTTAGCGCC	37	sequence01	+	5S rRNA	5	12.3058
738	AAGTTAAGCTTCTTAGCGCCGAGAGTAGTTGGGGGATC	38	sequence01	+	5S rRNA	5	12.3058
739	CGGATTGTGGCTCCGGCACGCGTGGGTTCGATTCCCAC	38	sequence01	+	tRNA	5	12.3058
740	GTGGGAATCGAACCCACGCGTGCCGGAGCCACAATCCG	38	sequence01	-	tRNA	5	12.3058
741	CGTTGGTCTAGTTGGTTTAGGACGCCTGCCTGTCACGC	38	sequence01	+	tRNA	5	12.3058
742	GACGCATGAAGCGGACTAATACTAATCGGTCGAGGACT	38	sequence01	+	Intergenic region	5	12.3058
743	GAGAGTAGTTGGGGGATCGCTCCCTGCGAGGGTAGGAC	38	sequence01	+	5S rRNA	5	12.3058
744	GGCTCGGTAGCTCAGTCGGTAGAGCAATGGATTGAAGC	38	sequence01	+	tRNA	5	12.3058
745	GTGACGCATGAAGCGGACTAATACTAATCGGTCGAGGA	38	sequence01	+	Intergenic region	5	12.3058
746	TCACGCAGGAGATCACGAGTTCGAGTCTCGTACGGACC	38	sequence01	+	tRNA	5	12.3058
747	GCATGAAGCGGACTAATACTAATCGGTCGAGGACTTAAC	39	sequence01	+	Intergenic region	5	12.3058
748	TTTAGGACGCCTGCCTGTCACGCAGGAGATCACGAGTTC	39	sequence01	+	tRNA	5	12.3058
749	GATGGCGAGAAGGATACACCTGTTCCCATGTCGAACACAG	40	sequence01	+	5S rRNA	5	12.3058
750	GGTGACGCATGAAGCGGACTAATACTAATCGGTCGAGGAC	40	sequence01	+	Intergenic region	5	12.3058
751	GTTTAGGACGCCTGCCTGTCACGCAGGAGATCACGAGTTC	40	sequence01	+	tRNA	5	12.3058
752	TCAGTTGGTAGAGCGCTTGACTGTTAATCAAGATGTCGAC	40	sequence01	+	tRNA	5	12.3058
753	AGGGATATAGTTTAATGGTAGAACAACGGTCTCCAAAACCG	41	sequence01	+	tRNA	5	12.3058
754	CGATGGCGAGAAGGATACACCTGTTCCCATGTCGAACACAG	41	sequence01	+	5S rRNA	5	12.3058
755	GTCGAACACAGAAGTTAAGCTTCTTAGCGCCGAGAGTAGTT	41	sequence01	+	5S rRNA	5	12.3058
756	ATGTCGAACACAGAAGTTAAGCTTCTTAGCGCCGAGAGTAGT	42	sequence01	+	5S rRNA	5	12.3058
757	CGCCGAGAGTAGTTGGGGGATCGCTCCCTGCGAGGGTAGGAC	42	sequence01	+	5S rRNA	5	12.3058
758	GAGTAGTTGGGGGATCGCTCCCTGCGAGGGTAGGACGTTGCC	42	sequence01	+	5S rRNA	5	12.3058
759	GGTTAGAAGTGGCAGTGCGGTGACGCATGAAGCGGACTAATA	42	sequence01	+	Intergenic region	5	12.3058
760	CCCATGTCGAACACAGAAGTTAAGCTTCTTAGCGCCGAGAGTA	43	sequence01	+	5S rRNA	5	12.3058
761	GGAGGATTAGCTCAGTTGGGAGAGCGTCTGCCTTACAAGCAGAGG	45	sequence01	+	tRNA	5	12.3058
762	GGTCCGTTGGTCTAGTTGGTTTAGGACGCCTGCCTGTCACGCAGG	45	sequence01	+	tRNA	5	12.3058
763	CGAGAGTAGTTGGGGGATCGCTCCCTGCGAGGGTAGGACGTTGCCA	46	sequence01	+	5S rRNA	5	12.3058
764	GAACACAGAAGTTAAGCTTCTTAGCGCCGAGAGTAGTTGGGGGATC	46	sequence01	+	5S rRNA	5	12.3058
765	GACGCCTGCCTGTCACGCAGGAGATCACGAGTTCGAGTCTCGTACG	46	sequence01	+	tRNA	5	12.3058
766	AAGGATACACCTGTTCCCATGTCGAACACAGAAGTTAAGCTTCTTAG	47	sequence01	+	5S rRNA	5	12.3058
767	CGTTGGTCTAGTTGGTTTAGGACGCCTGCCTGTCACGCAGGAGATCAC	48	sequence01	+	tRNA	5	12.3058
768	GCAGTGCGGTGACGCATGAAGCGGACTAATACTAATCGGTCGAGGACT	48	sequence01	+	Intergenic region	5	12.3058
769	GTTTAGGACGCCTGCCTGTCACGCAGGAGATCACGAGTTCGAGTCTCG	48	sequence01	+	tRNA	5	12.3058
770	TCTAGTTGGTTTAGGACGCCTGCCTGTCACGCAGGAGATCACGAGTTC	48	sequence01	+	tRNA	5	12.3058
771	AGTTGGTTTAGGACGCCTGCCTGTCACGCAGGAGATCACGAGTTCGAGTC	50	sequence01	+	tRNA	5	12.3058
772	CCGTTGGTCTAGTTGGTTTAGGACGCCTGCCTGTCACGCAGGAGATCACG	50	sequence01	+	tRNA	5	12.3058
773	GGACGCCTGCCTGTCACGCAGGAGATCACGAGTTCGAGTCTCGTACGGAC	50	sequence01	+	tRNA	5	12.3058
774	GTTGGTTTAGGACGCCTGCCTGTCACGCAGGAGATCACGAGTTCGAGTCT	50	sequence01	+	tRNA	5	12.3058
775	AAGGATACACCTGTTCCCATGTCGAACACAGAAGTTAAGCTTCTTAGCGCC	51	sequence01	+	5S rRNA	5	12.3058
776	CGAACACAGAAGTTAAGCTTCTTAGCGCCGAGAGTAGTTGGGGGATCGCTC	51	sequence01	+	5S rRNA	5	12.3058
777	CTCAGTCGGTAGAGCAATGGATTGAAGCTCCATGTGTCGGCGGTTCGATTC	51	sequence01	+	tRNA	5	12.3058
778	TTGGTTTAGGACGCCTGCCTGTCACGCAGGAGATCACGAGTTCGAGTCTCG	51	sequence01	+	tRNA	5	12.3058
779	GATGGCGAGAAGGATACACCTGTTCCCATGTCGAACACAGAAGTTAAGCTTC	52	sequence01	+	5S rRNA	5	12.3058
780	AGTTTAATGGTAGAACAACGGTCTCCAAAACCGTCGGTGTGGGTTCAACTCCT	53	sequence01	+	tRNA	5	12.3058
781	GTTGGTCTAGTTGGTTTAGGACGCCTGCCTGTCACGCAGGAGATCACGAGTTC	53	sequence01	+	tRNA	5	12.3058
782	TGTGGTGACGATGGCGAGAAGGATACACCTGTTCCCATGTCGAACACAGAAGT	53	sequence01	+	5S rRNA	5	12.3058
783	TCTAGTTGGTTTAGGACGCCTGCCTGTCACGCAGGAGATCACGAGTTCGAGTCTC	55	sequence01	+	tRNA	5	12.3058
784	GGTCCGTTGGTCTAGTTGGTTTAGGACGCCTGCCTGTCACGCAGGAGATCACGAGT	56	sequence01	+	tRNA	5	12.3058
785	GCTCAGTTGGTAGAGCGCTTGACTGTTAATCAAGATGTCGACGGTTCGAGCCCGCCT	57	sequence01	+	tRNA	5	12.3058
786	TGTGGTGACGATGGCGAGAAGGATACACCTGTTCCCATGTCGAACACAGAAGTTAAG	57	sequence01	+	5S rRNA	5	12.3058
787	GTCGAACACAGAAGTTAAGCTTCTTAGCGCCGAGAGTAGTTGGGGGATCGCTCCCTGC	58	sequence01	+	5S rRNA	5	12.3058
788	GCGGGTGTAGTTTAGTGGTAAAATTCAAGCTTCCCAAGCTTGCGTCGCGGGTCCGATTC	59	sequence01	+	tRNA	5	12.3058
789	GGAGGATTAGCTCAGTTGGGAGAGCGTCTGCCTTACAAGCAGAGGGTCACAGGTTCGAG	59	sequence01	+	tRNA	5	12.3058
790	AGGGATATAGTTTAATGGTAGAACAACGGTCTCCAAAACCGTCGGTGTGGGTTCAACTCC	60	sequence01	+	tRNA	5	12.3058
791	AGTTGGTTTAGGACGCCTGCCTGTCACGCAGGAGATCACGAGTTCGAGTCTCGTACGGAC	60	sequence01	+	tRNA	5	12.3058
792	GGTCCGTTGGTCTAGTTGGTTTAGGACGCCTGCCTGTCACGCAGGAGATCACGAGTTCGAG	61	sequence01	+	tRNA	5	12.3058
793	TTAGAAGTGGCAGTGCGGTGACGCATGAAGCGGACTAATACTAATCGGTCGAGGACTTAACC	62	sequence01	+	Intergenic region	5	12.3058
794	TAGTTTAATGGTAGAACAACGGTCTCCAAAACCGTCGGTGTGGGTTCAACTCCTACTATCCCTGCCA	67	sequence01	+	tRNA	5	12.3058
795	GATAGGTTAGAAGTGGCAGTGCGGTGACGCATGAAGCGGACTAATACTAATCGGTCGAGGACTTAACC	68	sequence01	+	Intergenic region	5	12.3058
796	GTCGAACACAGAAGTTAAGCTTCTTAGCGCCGAGAGTAGTTGGGGGATCGCTCCCTGCGAGGGTAGGACGTTGCC	75	sequence01	+	5S rRNA	5	12.3058
797	TGTGGTGACGATGGCGAGAAGGATACACCTGTTCCCATGTCGAACACAGAAGTTAAGCTTCTTAGCGCCGAGAGTAGTTGGG	82	sequence01	+	5S rRNA	5	12.3058
798	TGTGGTGACGATGGCGAGAAGGATACACCTGTTCCCATGTCGAACACAGAAGTTAAGCTTCTTAGCGCCGAGAGTAGTTGGGGGATC	87	sequence01	+	5S rRNA	5	12.3058
799	CGCTCCTTCGGGTTC	15	sequence01	+	tRNA	4	9.84465
800	GGGTAGGACGTTGCC	15	sequence01	+	5S rRNA	4	9.84465
801	CCTGCGAGGGTAGGAC	16	sequence01	+	5S rRNA	4	9.84465
802	GAGGGTAGGACGTTGC	16	sequence01	+	5S rRNA	4	9.84465
803	GGTCCGTTGGTCTAGT	16	sequence01	+	tRNA	4	9.84465
804	TCCGACATAGCTCAGT	16	sequence01	+	tRNA	4	9.84465
805	CGAGAGTAGTTGGGGGA	17	sequence01	+	5S rRNA	4	9.84465
806	CTCAGTTGGGAGAGCGTC	18	sequence01	+	tRNA	4	9.84465
807	GCACCGGATTGTGGCTCC	18	sequence01	+	tRNA	4	9.84465
808	GGAGCCACAATCCGGTGC	18	sequence01	-	tRNA	4	9.84465
809	AATACTAATCGGTCGAGGA	19	sequence01	+	Intergenic region	4	9.84465
810	GAAGTGGCAGTGCGGTGAC	19	sequence01	+	Intergenic region	4	9.84465
811	GGGTAGGACGTTGCCATGC	19	sequence01	+	5S rRNA	4	9.84465
812	GGTGACGCATGAAGCGGAC	19	sequence01	+	Intergenic region	4	9.84465
813	GATGGCGAGAAGGATACACC	20	sequence01	+	5S rRNA	4	9.84465
814	AGATGTCGACGGTTCGAGCCC	21	sequence01	+	tRNA	4	9.84465
815	GGAGAGTTGTCCGAGTGGCTG	21	sequence01	+	tRNA	4	9.84465
816	GGTGACGATGGCGAGAAGGAT	21	sequence01	+	5S rRNA	4	9.84465
817	TAATACTAATCGGTCGAGGAC	21	sequence01	+	Intergenic region	4	9.84465
818	CCGAGAGTAGTTGGGGGATCGC	22	sequence01	+	5S rRNA	4	9.84465
819	CGAGAGTAGTTGGGGGATCGCT	22	sequence01	+	5S rRNA	4	9.84465
820	GTAGAACAACGGTCTCCAAAAC	22	sequence01	+	tRNA	4	9.84465
821	TCTTAGCGCCGAGAGTAGTTGG	22	sequence01	+	5S rRNA	4	9.84465
822	GTTTAGGACGCCTGCCTGTCACG	23	sequence01	+	tRNA	4	9.84465
823	AGTTTAATGGTAGAACAACGGTCT	24	sequence01	+	tRNA	4	9.84465
824	CATGTCGAACACAGAAGTTAAGCT	24	sequence01	+	5S rRNA	4	9.84465
825	CGTTGGTCTAGTTGGTTTAGGACG	24	sequence01	+	tRNA	4	9.84465
826	AGCTCAGTTGGGAGAGCGTCTGCCT	25	sequence01	+	tRNA	4	9.84465
827	AGTGCGGTGACGCATGAAGCGGACT	25	sequence01	+	Intergenic region	4	9.84465
828	GCATGAAGCGGACTAATACTAATCG	25	sequence01	+	Intergenic region	4	9.84465
829	GGTTAGAAGTGGCAGTGCGGTGACG	25	sequence01	+	Intergenic region	4	9.84465
830	GTGACGATGGCGAGAAGGATACACC	25	sequence01	+	5S rRNA	4	9.84465
831	ACGCAGGAGATCACGAGTTCGAGTCT	26	sequence01	+	tRNA	4	9.84465
832	AGTTGGGAGAGCGTCTGCCTTACAAG	26	sequence01	+	tRNA	4	9.84465
833	CACGCAGGAGATCACGAGTTCGAGTC	26	sequence01	+	tRNA	4	9.84465
834	CTGTCACGCAGGAGATCACGAGTTCG	26	sequence01	+	tRNA	4	9.84465
835	GCTCCCTGCGAGGGTAGGACGTTGCC	26	sequence01	+	5S rRNA	4	9.84465
836	GGAGAGTTGTCCGAGTGGCTGAAGGA	26	sequence01	+	tRNA	4	9.84465
837	GTTGGTCTAGTTGGTTTAGGACGCCT	26	sequence01	+	tRNA	4	9.84465
838	TAATCAAGATGTCGACGGTTCGAGCC	26	sequence01	+	tRNA	4	9.84465
839	TTGGTTTAGGACGCCTGCCTGTCACG	26	sequence01	+	tRNA	4	9.84465
840	CCCTGCGAGGGTAGGACGTTGCCATGC	27	sequence01	+	5S rRNA	4	9.84465
841	CCGTTGGTCTAGTTGGTTTAGGACGCC	27	sequence01	+	tRNA	4	9.84465
842	CGGACTAATACTAATCGGTCGAGGACT	27	sequence01	+	Intergenic region	4	9.84465
843	GCAGTGCGGTGACGCATGAAGCGGACT	27	sequence01	+	Intergenic region	4	9.84465
844	GGAGAGTTGTCCGAGTGGCTGAAGGAG	27	sequence01	+	tRNA	4	9.84465
845	TAGGTTAGAAGTGGCAGTGCGGTGACG	27	sequence01	+	Intergenic region	4	9.84465
846	AGGGATATAGTTTAATGGTAGAACAACG	28	sequence01	+	tRNA	4	9.84465
847	GATAGGTTAGAAGTGGCAGTGCGGTGAC	28	sequence01	+	Intergenic region	4	9.84465
848	GTCGGTAGAGCAATGGATTGAAGCTCCA	28	sequence01	+	tRNA	4	9.84465
849	GTTGGTCTAGTTGGTTTAGGACGCCTGC	28	sequence01	+	tRNA	4	9.84465
850	AATCAAGATGTCGACGGTTCGAGCCCGCC	29	sequence01	+	tRNA	4	9.84465
851	GTCCGTTGGTCTAGTTGGTTTAGGACGCC	29	sequence01	+	tRNA	4	9.84465
852	AGTGGCAGTGCGGTGACGCATGAAGCGGAC	30	sequence01	+	Intergenic region	4	9.84465
853	GAGAAGGATACACCTGTTCCCATGTCGAAC	30	sequence01	+	5S rRNA	4	9.84465
854	GCGGGTGTAGTTTAGTGGTAAAATTCAAGC	30	sequence01	+	tRNA	4	9.84465
855	GCTCAGTTGGGAGAGCGTCTGCCTTACAAG	30	sequence01	+	tRNA	4	9.84465
856	TGACGATGGCGAGAAGGATACACCTGTTCC	30	sequence01	+	5S rRNA	4	9.84465
857	AAGATGTCGACGGTTCGAGCCCGCCTGTCGG	31	sequence01	+	tRNA	4	9.84465
858	AAGCGGACTAATACTAATCGGTCGAGGACTT	31	sequence01	+	Intergenic region	4	9.84465
859	CTCAGTTGGGAGAGCGTCTGCCTTACAAGCA	31	sequence01	+	tRNA	4	9.84465
860	GTTAGAAGTGGCAGTGCGGTGACGCATGAAG	31	sequence01	+	Intergenic region	4	9.84465
861	TGACGATGGCGAGAAGGATACACCTGTTCCC	31	sequence01	+	5S rRNA	4	9.84465
862	AATTCAAGCTTCCCAAGCTTGCGTCGCGGGTC	32	sequence01	+	tRNA	4	9.84465
863	ACGCAGGAGATCACGAGTTCGAGTCTCGTACG	32	sequence01	+	tRNA	4	9.84465
864	CATGTGTCGGCGGTTCGATTCCGTCCCGCGCC	32	sequence01	+	tRNA	4	9.84465
865	CGGATTGTGGCTCCGGCACGCGTGGGTTCGAT	32	sequence01	+	tRNA	4	9.84465
866	ATCGAACCCACGCGTGCCGGAGCCACAATCCG	32	sequence01	-	tRNA	4	9.84465
867	GCAGTAACATGGGTTCGAATCCCGTAGGGGTC	32	sequence01	+	tRNA	4	9.84465
868	GGAGGATTAGCTCAGTTGGGAGAGCGTCTGCC	32	sequence01	+	tRNA	4	9.84465
869	TTGGTCTAGTTGGTTTAGGACGCCTGCCTGTC	32	sequence01	+	tRNA	4	9.84465
870	AATTCAAGCTTCCCAAGCTTGCGTCGCGGGTCC	33	sequence01	+	tRNA	4	9.84465
871	CATGTCGAACACAGAAGTTAAGCTTCTTAGCGC	33	sequence01	+	5S rRNA	4	9.84465
872	GCCTGTCACGCAGGAGATCACGAGTTCGAGTCT	33	sequence01	+	tRNA	4	9.84465
873	GGCTCGGTAGCTCAGTCGGTAGAGCAATGGATT	33	sequence01	+	tRNA	4	9.84465
874	TAGTTGGGGGATCGCTCCCTGCGAGGGTAGGAC	33	sequence01	+	5S rRNA	4	9.84465
875	TTTATGGAGGGGTAGCGAAATCTGGCTAAACGC	33	sequence01	+	tRNA	4	9.84465
876	CTGTTAATCAAGATGTCGACGGTTCGAGCCCGCC	34	sequence01	+	tRNA	4	9.84465
877	GGTGACGCATGAAGCGGACTAATACTAATCGGTC	34	sequence01	+	Intergenic region	4	9.84465
878	AGGGATATAGTTTAATGGTAGAACAACGGTCTCCA	35	sequence01	+	tRNA	4	9.84465
879	ATGAAGCGGACTAATACTAATCGGTCGAGGACTTA	35	sequence01	+	Intergenic region	4	9.84465
880	CCTGCCTGTCACGCAGGAGATCACGAGTTCGAGTC	35	sequence01	+	tRNA	4	9.84465
881	CTTCTTAGCGCCGAGAGTAGTTGGGGGATCGCTCC	35	sequence01	+	5S rRNA	4	9.84465
882	CTTGACTGTTAATCAAGATGTCGACGGTTCGAGCC	35	sequence01	+	tRNA	4	9.84465
883	GGTGACGCATGAAGCGGACTAATACTAATCGGTCG	35	sequence01	+	Intergenic region	4	9.84465
884	AGCTTCTTAGCGCCGAGAGTAGTTGGGGGATCGCTC	36	sequence01	+	5S rRNA	4	9.84465
885	CGCCGAGAGTAGTTGGGGGATCGCTCCCTGCGAGGG	36	sequence01	+	5S rRNA	4	9.84465
886	GACGCATGAAGCGGACTAATACTAATCGGTCGAGGA	36	sequence01	+	Intergenic region	4	9.84465
887	GGAGAGTTGTCCGAGTGGCTGAAGGAGCAGCATTGG	36	sequence01	+	tRNA	4	9.84465
888	TCGAACACAGAAGTTAAGCTTCTTAGCGCCGAGAGT	36	sequence01	+	5S rRNA	4	9.84465
889	AGCGCTTGACTGTTAATCAAGATGTCGACGGTTCGAG	37	sequence01	+	tRNA	4	9.84465
890	CAATGGATTGAAGCTCCATGTGTCGGCGGTTCGATTC	37	sequence01	+	tRNA	4	9.84465
891	CATGAAGCGGACTAATACTAATCGGTCGAGGACTTAA	37	sequence01	+	Intergenic region	4	9.84465
892	GACATAGCTCAGTTGGTAGAGCGCTTGACTGTTAATC	37	sequence01	+	tRNA	4	9.84465
893	AATCCCCCATATTGTACTTAAACCTAACTCTTTGGCCC	38	sequence01	+	Intergenic region	4	9.84465
894	ACGCATGAAGCGGACTAATACTAATCGGTCGAGGACTT	38	sequence01	+	Intergenic region	4	9.84465
895	CCATGTCGAACACAGAAGTTAAGCTTCTTAGCGCCGAG	38	sequence01	+	5S rRNA	4	9.84465
896	CGACATAGCTCAGTTGGTAGAGCGCTTGACTGTTAATC	38	sequence01	+	tRNA	4	9.84465
897	CTTCTTAGCGCCGAGAGTAGTTGGGGGATCGCTCCCTG	38	sequence01	+	5S rRNA	4	9.84465
898	GATGGCGAGAAGGATACACCTGTTCCCATGTCGAACAC	38	sequence01	+	5S rRNA	4	9.84465
899	TGTGGTGACGATGGCGAGAAGGATACACCTGTTCCCAT	38	sequence01	+	5S rRNA	4	9.84465
900	GCGGGTGTAGTTTAGTGGTAAAATTCAAGCTTCCCAAGC	39	sequence01	+	tRNA	4	9.84465
901	ATGTCGAACACAGAAGTTAAGCTTCTTAGCGCCGAGAGTA	40	sequence01	+	5S rRNA	4	9.84465
902	CGCCTGCCTGTCACGCAGGAGATCACGAGTTCGAGTCTCG	40	sequence01	+	tRNA	4	9.84465
903	TCAGTCGGTAGAGCAATGGATTGAAGCTCCATGTGTCGGC	40	sequence01	+	tRNA	4	9.84465
904	TGTGGTGACGATGGCGAGAAGGATACACCTGTTCCCATGT	40	sequence01	+	5S rRNA	4	9.84465
905	AGAGCGCTTGACTGTTAATCAAGATGTCGACGGTTCGAGCC	41	sequence01	+	tRNA	4	9.84465
906	GATAGGTTAGAAGTGGCAGTGCGGTGACGCATGAAGCGGAC	41	sequence01	+	Intergenic region	4	9.84465
907	GGTGACGCATGAAGCGGACTAATACTAATCGGTCGAGGACT	41	sequence01	+	Intergenic region	4	9.84465
908	TCTTAGCGCCGAGAGTAGTTGGGGGATCGCTCCCTGCGAGG	41	sequence01	+	5S rRNA	4	9.84465
909	GCCTGTCACGCAGGAGATCACGAGTTCGAGTCTCGTACGGAC	42	sequence01	+	tRNA	4	9.84465
910	GGAGGATTAGCTCAGTTGGGAGAGCGTCTGCCTTACAAGCAG	42	sequence01	+	tRNA	4	9.84465
911	AGCGCTTGACTGTTAATCAAGATGTCGACGGTTCGAGCCCGCC	43	sequence01	+	tRNA	4	9.84465
912	TCTTAGCGCCGAGAGTAGTTGGGGGATCGCTCCCTGCGAGGGT	43	sequence01	+	5S rRNA	4	9.84465
913	GGAGAGTTGTCCGAGTGGCTGAAGGAGCAGCATTGGAAATGCTG	44	sequence01	+	tRNA	4	9.84465
914	TTCCCATGTCGAACACAGAAGTTAAGCTTCTTAGCGCCGAGAGT	44	sequence01	+	5S rRNA	4	9.84465
915	GTTAGAAGTGGCAGTGCGGTGACGCATGAAGCGGACTAATACTAATC	47	sequence01	+	Intergenic region	4	9.84465
916	ACGCCTGCCTGTCACGCAGGAGATCACGAGTTCGAGTCTCGTACGGAC	48	sequence01	+	tRNA	4	9.84465
917	AGCTCAGTCGGTAGAGCAATGGATTGAAGCTCCATGTGTCGGCGGTTC	48	sequence01	+	tRNA	4	9.84465
918	AGGGATATAGTTTAATGGTAGAACAACGGTCTCCAAAACCGTCGGTGT	48	sequence01	+	tRNA	4	9.84465
919	AGTTGGTAGAGCGCTTGACTGTTAATCAAGATGTCGACGGTTCGAGCC	48	sequence01	+	tRNA	4	9.84465
920	CGAGAGTAGTTGGGGGATCGCTCCCTGCGAGGGTAGGACGTTGCCATG	48	sequence01	+	5S rRNA	4	9.84465
921	GATGGCGAGAAGGATACACCTGTTCCCATGTCGAACACAGAAGTTAAGC	49	sequence01	+	5S rRNA	4	9.84465
922	GGAGGATTAGCTCAGTTGGGAGAGCGTCTGCCTTACAAGCAGAGGGTCA	49	sequence01	+	tRNA	4	9.84465
923	AGCGCTTGACTGTTAATCAAGATGTCGACGGTTCGAGCCCGCCTGTCGGA	50	sequence01	+	tRNA	4	9.84465
924	AGGACGCCTGCCTGTCACGCAGGAGATCACGAGTTCGAGTCTCGTACGGAC	51	sequence01	+	tRNA	4	9.84465
925	GACATAGCTCAGTTGGTAGAGCGCTTGACTGTTAATCAAGATGTCGACGGTTC	53	sequence01	+	tRNA	4	9.84465
926	GTCGAACACAGAAGTTAAGCTTCTTAGCGCCGAGAGTAGTTGGGGGATCGCTCC	54	sequence01	+	5S rRNA	4	9.84465
927	GTCTAGTTGGTTTAGGACGCCTGCCTGTCACGCAGGAGATCACGAGTTCGAGTC	54	sequence01	+	tRNA	4	9.84465
928	TGTGGTGACGATGGCGAGAAGGATACACCTGTTCCCATGTCGAACACAGAAGTT	54	sequence01	+	5S rRNA	4	9.84465
929	GTCTAGTTGGTTTAGGACGCCTGCCTGTCACGCAGGAGATCACGAGTTCGAGTCT	55	sequence01	+	tRNA	4	9.84465
930	TAGTTGGTTTAGGACGCCTGCCTGTCACGCAGGAGATCACGAGTTCGAGTCTCGT	55	sequence01	+	tRNA	4	9.84465
931	AGTTGGTAGAGCGCTTGACTGTTAATCAAGATGTCGACGGTTCGAGCCCGCCTGTC	56	sequence01	+	tRNA	4	9.84465
932	GTTAGAAGTGGCAGTGCGGTGACGCATGAAGCGGACTAATACTAATCGGTCGAGGA	56	sequence01	+	Intergenic region	4	9.84465
933	AGGGATATAGTTTAATGGTAGAACAACGGTCTCCAAAACCGTCGGTGTGGGTTCAAC	57	sequence01	+	tRNA	4	9.84465
934	CATGTCGAACACAGAAGTTAAGCTTCTTAGCGCCGAGAGTAGTTGGGGGATCGCTCC	57	sequence01	+	5S rRNA	4	9.84465
935	CATGTCGAACACAGAAGTTAAGCTTCTTAGCGCCGAGAGTAGTTGGGGGATCGCTCCC	58	sequence01	+	5S rRNA	4	9.84465
936	AAAGTGGATGGACGAGCAAGTACAATCCCCCATATTGTACTTAAACCTAACTCTTTGGCCC	61	sequence01	+	Intergenic region	4	9.84465
937	AGTTGGTTTAGGACGCCTGCCTGTCACGCAGGAGATCACGAGTTCGAGTCTCGTACGGACC	61	sequence01	+	tRNA	4	9.84465
938	CCATGTCGAACACAGAAGTTAAGCTTCTTAGCGCCGAGAGTAGTTGGGGGATCGCTCCCTG	61	sequence01	+	5S rRNA	4	9.84465
939	CGTTGGTCTAGTTGGTTTAGGACGCCTGCCTGTCACGCAGGAGATCACGAGTTCGAGTCTC	61	sequence01	+	tRNA	4	9.84465
940	AAGCTTCTTAGCGCCGAGAGTAGTTGGGGGATCGCTCCCTGCGAGGGTAGGACGTTGCCATGC	63	sequence01	+	5S rRNA	4	9.84465
941	TTAAGCTTCTTAGCGCCGAGAGTAGTTGGGGGATCGCTCCCTGCGAGGGTAGGACGTTGCCATGC	65	sequence01	+	5S rRNA	4	9.84465
942	AGGTAGATAGGTTAGAAGTGGCAGTGCGGTGACGCATGAAGCGGACTAATACTAATCGGTCGAGGAC	67	sequence01	+	Intergenic region	4	9.84465
943	AGGTAGATAGGTTAGAAGTGGCAGTGCGGTGACGCATGAAGCGGACTAATACTAATCGGTCGAGGACTT	69	sequence01	+	Intergenic region	4	9.84465
944	TGTGGTGACGATGGCGAGAAGGATACACCTGTTCCCATGTCGAACACAGAAGTTAAGCTTCTTAGCGCC	69	sequence01	+	5S rRNA	4	9.84465
945	AGAAGTTAAGCTTCTTAGCGCCGAGAGTAGTTGGGGGATCGCTCCCTGCGAGGGTAGGACGTTGCCATGC	70	sequence01	+	5S rRNA	4	9.84465
946	TGTGGTGACGATGGCGAGAAGGATACACCTGTTCCCATGTCGAACACAGAAGTTAAGCTTCTTAGCGCCGAGAG	74	sequence01	+	5S rRNA	4	9.84465
947	TGTGGTGACGATGGCGAGAAGGATACACCTGTTCCCATGTCGAACACAGAAGTTAAGCTTCTTAGCGCCGAGAGTAGTTGG	81	sequence01	+	5S rRNA	4	9.84465
948	TGTGGTGACGATGGCGAGAAGGATACACCTGTTCCCATGTCGAACACAGAAGTTAAGCTTCTTAGCGCCGAGAGTAGTTGGGGGATCG	88	sequence01	+	5S rRNA	4	9.84465
949	AGGGATATAGTTTAA	15	sequence01	+	tRNA	3	7.38349
950	GATGGCGAGAAGGAT	15	sequence01	+	5S rRNA	3	7.38349
951	TAGCTCAGTTGGGAG	15	sequence01	+	tRNA	3	7.38349
952	AGTTCGAGTCTCGTAC	16	sequence01	+	tRNA	3	7.38349
953	CAGTTGGTAGAGCGCT	16	sequence01	+	tRNA	3	7.38349
954	CGGTGACGCATGAAGC	16	sequence01	+	Intergenic region	3	7.38349
955	CTGCGAGGGTAGGACG	16	sequence01	+	5S rRNA	3	7.38349
956	CTTGCGTCGCGGGTCC	16	sequence01	+	tRNA	3	7.38349
957	GAGAGTAGTTGGGGGA	16	sequence01	+	5S rRNA	3	7.38349
958	AGGAGATCACGAGTTCG	17	sequence01	+	tRNA	3	7.38349
959	GAGCAGCATTGGAAATG	17	sequence01	+	tRNA	3	7.38349
960	GCACCGGATTGTGGCTC	17	sequence01	+	tRNA	3	7.38349
961	GAGCCACAATCCGGTGC	17	sequence01	-	tRNA	3	7.38349
962	TCAGTTGGTAGAGCGCT	17	sequence01	+	tRNA	3	7.38349
963	TGAAGCGGACTAATACT	17	sequence01	+	Intergenic region	3	7.38349
964	AGTGGCAGTGCGGTGACG	18	sequence01	+	Intergenic region	3	7.38349
965	ATGTCGACGGTTCGAGCC	18	sequence01	+	tRNA	3	7.38349
966	GGTGACGATGGCGAGAAG	18	sequence01	+	5S rRNA	3	7.38349
967	GTAGTTGGGGGATCGCTC	18	sequence01	+	5S rRNA	3	7.38349
968	TAGTTGGTTTAGGACGCC	18	sequence01	+	tRNA	3	7.38349
969	AAGCGGACTAATACTAATC	19	sequence01	+	Intergenic region	3	7.38349
970	CGCCGAGAGTAGTTGGGGG	19	sequence01	+	5S rRNA	3	7.38349
971	GACATAGCTCAGTTGGTAG	19	sequence01	+	tRNA	3	7.38349
972	GGCGGTAGTGGCGAAGTGG	19	sequence01	+	tRNA	3	7.38349
973	CCACTTCGCCACTACCGCC	19	sequence01	-	tRNA	3	7.38349
974	TCCGACATAGCTCAGTTGG	19	sequence01	+	tRNA	3	7.38349
975	AACTCCTACTATCCCTGCCA	20	sequence01	+	tRNA	3	7.38349
976	AGTAGTTGGGGGATCGCTCC	20	sequence01	+	5S rRNA	3	7.38349
977	ATGGTAGAACAACGGTCTCC	20	sequence01	+	tRNA	3	7.38349
978	CCGAGAGTAGTTGGGGGATC	20	sequence01	+	5S rRNA	3	7.38349
979	CGCAGGAGATCACGAGTTCG	20	sequence01	+	tRNA	3	7.38349
980	GATGTCGACGGTTCGAGCCC	20	sequence01	+	tRNA	3	7.38349
981	GCATGAAGCGGACTAATACT	20	sequence01	+	Intergenic region	3	7.38349
982	GGTGACGCATGAAGCGGACT	20	sequence01	+	Intergenic region	3	7.38349
983	GTAGTTGGGGGATCGCTCCC	20	sequence01	+	5S rRNA	3	7.38349
984	CAGTTGGGAGAGCGTCTGCCT	21	sequence01	+	tRNA	3	7.38349
985	CCGAGAGTAGTTGGGGGATCG	21	sequence01	+	5S rRNA	3	7.38349
986	GGAGATCACGAGTTCGAGTCT	21	sequence01	+	tRNA	3	7.38349
987	GGTTCGAGCCCGCCTGTCGGA	21	sequence01	+	tRNA	3	7.38349
988	GGTTTAGGACGCCTGCCTGTC	21	sequence01	+	tRNA	3	7.38349
989	GTTAGAAGTGGCAGTGCGGTG	21	sequence01	+	Intergenic region	3	7.38349
990	TGCGAGGGTAGGACGTTGCCA	21	sequence01	+	5S rRNA	3	7.38349
991	ACTAATACTAATCGGTCGAGGA	22	sequence01	+	Intergenic region	3	7.38349
992	AGGTAGATAGGTTAGAAGTGGC	22	sequence01	+	Intergenic region	3	7.38349
993	CGATGGCGAGAAGGATACACCT	22	sequence01	+	5S rRNA	3	7.38349
994	GTAGAGCAATGGATTGAAGCTC	22	sequence01	+	tRNA	3	7.38349
995	TTAGAAGTGGCAGTGCGGTGAC	22	sequence01	+	Intergenic region	3	7.38349
996	AGCGGACTAATACTAATCGGTCG	23	sequence01	+	Intergenic region	3	7.38349
997	AGGAGATCACGAGTTCGAGTCTC	23	sequence01	+	tRNA	3	7.38349
998	ATGAAGCGGACTAATACTAATCG	23	sequence01	+	Intergenic region	3	7.38349
999	CGTTGGTCTAGTTGGTTTAGGAC	23	sequence01	+	tRNA	3	7.38349
1000	GGTAGAGCGCTTGACTGTTAATC	23	sequence01	+	tRNA	3	7.38349
1001	TTAGAAGTGGCAGTGCGGTGACG	23	sequence01	+	Intergenic region	3	7.38349
1002	TTAGCGCCGAGAGTAGTTGGGGG	23	sequence01	+	5S rRNA	3	7.38349
1003	AGTGCGGTGACGCATGAAGCGGAC	24	sequence01	+	Intergenic region	3	7.38349
1004	CGAGAGTAGTTGGGGGATCGCTCC	24	sequence01	+	5S rRNA	3	7.38349
1005	CGGATTGTGGCTCCGGCACGCGTG	24	sequence01	+	tRNA	3	7.38349
1006	CACGCGTGCCGGAGCCACAATCCG	24	sequence01	-	tRNA	3	7.38349
1007	GAGTAGTTGGGGGATCGCTCCCTG	24	sequence01	+	5S rRNA	3	7.38349
1008	GATACACCTGTTCCCATGTCGAAC	24	sequence01	+	5S rRNA	3	7.38349
1009	GGTTAGAAGTGGCAGTGCGGTGAC	24	sequence01	+	Intergenic region	3	7.38349
1010	TGTCACGCAGGAGATCACGAGTTC	24	sequence01	+	tRNA	3	7.38349
1011	AGGTTAGAAGTGGCAGTGCGGTGAC	25	sequence01	+	Intergenic region	3	7.38349
1012	CATGGGTTCGAATCCCGTAGGGGTC	25	sequence01	+	tRNA	3	7.38349
1013	CCCATGTCGAACACAGAAGTTAAGC	25	sequence01	+	5S rRNA	3	7.38349
1014	TCGGTAGAGCAATGGATTGAAGCTC	25	sequence01	+	tRNA	3	7.38349
1015	AGGTTAGAAGTGGCAGTGCGGTGACG	26	sequence01	+	Intergenic region	3	7.38349
1016	CATGTCGAACACAGAAGTTAAGCTTC	26	sequence01	+	5S rRNA	3	7.38349
1017	GTTAGAAGTGGCAGTGCGGTGACGCA	26	sequence01	+	Intergenic region	3	7.38349
1018	GTTGGGAGAGCGTCTGCCTTACAAGC	26	sequence01	+	tRNA	3	7.38349
1019	TTCTTAGCGCCGAGAGTAGTTGGGGG	26	sequence01	+	5S rRNA	3	7.38349
1020	AGTTGGGAGAGCGTCTGCCTTACAAGC	27	sequence01	+	tRNA	3	7.38349
1021	ATTGGAAATGCTGTAAACGGGTTATAC	27	sequence01	+	tRNA	3	7.38349
1022	CACGCAGGAGATCACGAGTTCGAGTCT	27	sequence01	+	tRNA	3	7.38349
1023	CGAGAAGGATACACCTGTTCCCATGTC	27	sequence01	+	5S rRNA	3	7.38349
1024	GCGGGTGTAGTTTAGTGGTAAAATTCA	27	sequence01	+	tRNA	3	7.38349
1025	GTCGAACACAGAAGTTAAGCTTCTTAG	27	sequence01	+	5S rRNA	3	7.38349
1026	GTCGGTAGAGCAATGGATTGAAGCTCC	27	sequence01	+	tRNA	3	7.38349
1027	GTCGGTGTGGGTTCAACTCCTACTATC	27	sequence01	+	tRNA	3	7.38349
1028	CGAGAGTAGTTGGGGGATCGCTCCCTGC	28	sequence01	+	5S rRNA	3	7.38349
1029	GAACACAGAAGTTAAGCTTCTTAGCGCC	28	sequence01	+	5S rRNA	3	7.38349
1030	TAGTTGGTTTAGGACGCCTGCCTGTCAC	28	sequence01	+	tRNA	3	7.38349
1031	TCACGCAGGAGATCACGAGTTCGAGTCT	28	sequence01	+	tRNA	3	7.38349
1032	TTAATCAAGATGTCGACGGTTCGAGCCC	28	sequence01	+	tRNA	3	7.38349
1033	TTCTTAGCGCCGAGAGTAGTTGGGGGAT	28	sequence01	+	5S rRNA	3	7.38349
1034	AAGCTTCTTAGCGCCGAGAGTAGTTGGGG	29	sequence01	+	5S rRNA	3	7.38349
1035	AGGATACACCTGTTCCCATGTCGAACACA	29	sequence01	+	5S rRNA	3	7.38349
1036	AGTTGGTTTAGGACGCCTGCCTGTCACGC	29	sequence01	+	tRNA	3	7.38349
1037	ATGAAGCGGACTAATACTAATCGGTCGAG	29	sequence01	+	Intergenic region	3	7.38349
1038	CAGTCGGTAGAGCAATGGATTGAAGCTCC	29	sequence01	+	tRNA	3	7.38349
1039	GGATTCGAACCTGTACATTGTTTCCAATA	29	sequence01	-	tRNA	3	7.38349
1040	TTCCCATGTCGAACACAGAAGTTAAGCTT	29	sequence01	+	5S rRNA	3	7.38349
1041	AAGCTTCTTAGCGCCGAGAGTAGTTGGGGG	30	sequence01	+	5S rRNA	3	7.38349
1042	AAGGATACACCTGTTCCCATGTCGAACACA	30	sequence01	+	5S rRNA	3	7.38349
1043	ATGAAGCGGACTAATACTAATCGGTCGAGG	30	sequence01	+	Intergenic region	3	7.38349
1044	CAGTCGGTAGAGCAATGGATTGAAGCTCCA	30	sequence01	+	tRNA	3	7.38349
1045	GGACTAATACTAATCGGTCGAGGACTTAAC	30	sequence01	+	Intergenic region	3	7.38349
1046	GGTGACGCATGAAGCGGACTAATACTAATC	30	sequence01	+	Intergenic region	3	7.38349
1047	GTGACGATGGCGAGAAGGATACACCTGTTC	30	sequence01	+	5S rRNA	3	7.38349
1048	TGTTCCCATGTCGAACACAGAAGTTAAGCT	30	sequence01	+	5S rRNA	3	7.38349
1049	CAGGAGATCACGAGTTCGAGTCTCGTACGGA	31	sequence01	+	tRNA	3	7.38349
1050	CAGTCGGTAGAGCAATGGATTGAAGCTCCAT	31	sequence01	+	tRNA	3	7.38349
1051	CATGTCGAACACAGAAGTTAAGCTTCTTAGC	31	sequence01	+	5S rRNA	3	7.38349
1052	CGTTGGTCTAGTTGGTTTAGGACGCCTGCCT	31	sequence01	+	tRNA	3	7.38349
1053	CTCAGTCGGTAGAGCAATGGATTGAAGCTCC	31	sequence01	+	tRNA	3	7.38349
1054	CTGTTAATCAAGATGTCGACGGTTCGAGCCC	31	sequence01	+	tRNA	3	7.38349
1055	GGTCTCCAAAACCGTCGGTGTGGGTTCAACT	31	sequence01	+	tRNA	3	7.38349
1056	GTCTAGTTGGTTTAGGACGCCTGCCTGTCAC	31	sequence01	+	tRNA	3	7.38349
1057	GTTGGTTTAGGACGCCTGCCTGTCACGCAGG	31	sequence01	+	tRNA	3	7.38349
1058	TCTAGTTGGTTTAGGACGCCTGCCTGTCACG	31	sequence01	+	tRNA	3	7.38349
1059	AAGATGTCGACGGTTCGAGCCCGCCTGTCGGA	32	sequence01	+	tRNA	3	7.38349
1060	AAGTGGCAGTGCGGTGACGCATGAAGCGGACT	32	sequence01	+	Intergenic region	3	7.38349
1061	AGATAGGTTAGAAGTGGCAGTGCGGTGACGCA	32	sequence01	+	Intergenic region	3	7.38349
1062	AGTTGGGGGATCGCTCCCTGCGAGGGTAGGAC	32	sequence01	+	5S rRNA	3	7.38349
1063	AGTTGGTTTAGGACGCCTGCCTGTCACGCAGG	32	sequence01	+	tRNA	3	7.38349
1064	CTCAGTTGGTAGAGCGCTTGACTGTTAATCAA	32	sequence01	+	tRNA	3	7.38349
1065	CTTCTTAGCGCCGAGAGTAGTTGGGGGATCGC	32	sequence01	+	5S rRNA	3	7.38349
1066	GGGATCGCTCCCTGCGAGGGTAGGACGTTGCC	32	sequence01	+	5S rRNA	3	7.38349
1067	GTTAATCAAGATGTCGACGGTTCGAGCCCGCC	32	sequence01	+	tRNA	3	7.38349
1068	AAGCTTCTTAGCGCCGAGAGTAGTTGGGGGATC	33	sequence01	+	5S rRNA	3	7.38349
1069	CACGCAGGAGATCACGAGTTCGAGTCTCGTACG	33	sequence01	+	tRNA	3	7.38349
1070	CCCATGTCGAACACAGAAGTTAAGCTTCTTAGC	33	sequence01	+	5S rRNA	3	7.38349
1071	CGAGAAGGATACACCTGTTCCCATGTCGAACAC	33	sequence01	+	5S rRNA	3	7.38349
1072	CGTTGGTCTAGTTGGTTTAGGACGCCTGCCTGT	33	sequence01	+	tRNA	3	7.38349
1073	GACACATACTTCGAGGAGGAACTCACGATGGCC	33	sequence01	+	Intergenic region	3	7.38349
1074	GAGAAGGATACACCTGTTCCCATGTCGAACACA	33	sequence01	+	5S rRNA	3	7.38349
1075	GTAGATAGGTTAGAAGTGGCAGTGCGGTGACGC	33	sequence01	+	Intergenic region	3	7.38349
1076	GTCCGTTGGTCTAGTTGGTTTAGGACGCCTGCC	33	sequence01	+	tRNA	3	7.38349
1077	GTTAATCAAGATGTCGACGGTTCGAGCCCGCCT	33	sequence01	+	tRNA	3	7.38349
1078	TGAAGCGGACTAATACTAATCGGTCGAGGACTT	33	sequence01	+	Intergenic region	3	7.38349
1079	TTAGCTCAGTTGGGAGAGCGTCTGCCTTACAAG	33	sequence01	+	tRNA	3	7.38349
1080	AAAACCGTCGGTGTGGGTTCAACTCCTACTATCC	34	sequence01	+	tRNA	3	7.38349
1081	CCCATGTCGAACACAGAAGTTAAGCTTCTTAGCG	34	sequence01	+	5S rRNA	3	7.38349
1082	CCTGTCACGCAGGAGATCACGAGTTCGAGTCTCG	34	sequence01	+	tRNA	3	7.38349
1083	CGCAGGAGATCACGAGTTCGAGTCTCGTACGGAC	34	sequence01	+	tRNA	3	7.38349
1084	CGCATGAAGCGGACTAATACTAATCGGTCGAGGA	34	sequence01	+	Intergenic region	3	7.38349
1085	CGGTGACGCATGAAGCGGACTAATACTAATCGGT	34	sequence01	+	Intergenic region	3	7.38349
1086	GTTGGTCTAGTTGGTTTAGGACGCCTGCCTGTCA	34	sequence01	+	tRNA	3	7.38349
1087	TAGTTGGTTTAGGACGCCTGCCTGTCACGCAGGA	34	sequence01	+	tRNA	3	7.38349
1088	TGTTAATCAAGATGTCGACGGTTCGAGCCCGCCT	34	sequence01	+	tRNA	3	7.38349
1089	TTGGTCTAGTTGGTTTAGGACGCCTGCCTGTCAC	34	sequence01	+	tRNA	3	7.38349
1090	AAAATTCAAGCTTCCCAAGCTTGCGTCGCGGGTCC	35	sequence01	+	tRNA	3	7.38349
1091	AGAACAACGGTCTCCAAAACCGTCGGTGTGGGTTC	35	sequence01	+	tRNA	3	7.38349
1092	AGAAGGATACACCTGTTCCCATGTCGAACACAGAA	35	sequence01	+	5S rRNA	3	7.38349
1093	AGTAGTTGGGGGATCGCTCCCTGCGAGGGTAGGAC	35	sequence01	+	5S rRNA	3	7.38349
1094	CCGTTGGTCTAGTTGGTTTAGGACGCCTGCCTGTC	35	sequence01	+	tRNA	3	7.38349
1095	GGTAGAGCGCTTGACTGTTAATCAAGATGTCGACG	35	sequence01	+	tRNA	3	7.38349
1096	TAGAAGTGGCAGTGCGGTGACGCATGAAGCGGACT	35	sequence01	+	Intergenic region	3	7.38349
1097	TCTAGTTGGTTTAGGACGCCTGCCTGTCACGCAGG	35	sequence01	+	tRNA	3	7.38349
1098	AGGTAGATAGGTTAGAAGTGGCAGTGCGGTGACGCA	36	sequence01	+	Intergenic region	3	7.38349
1099	ATAGGTTAGAAGTGGCAGTGCGGTGACGCATGAAGC	36	sequence01	+	Intergenic region	3	7.38349
1100	CAGTGCGGTGACGCATGAAGCGGACTAATACTAATC	36	sequence01	+	Intergenic region	3	7.38349
1101	GATGGCGAGAAGGATACACCTGTTCCCATGTCGAAC	36	sequence01	+	5S rRNA	3	7.38349
1102	TGTAAACGGGTTATACCTGTTTCAAGGGTTCGAATC	36	sequence01	+	tRNA	3	7.38349
1103	ATGTCGAACACAGAAGTTAAGCTTCTTAGCGCCGAGA	37	sequence01	+	5S rRNA	3	7.38349
1104	GCGGTGACGCATGAAGCGGACTAATACTAATCGGTCG	37	sequence01	+	Intergenic region	3	7.38349
1105	TGTTAATCAAGATGTCGACGGTTCGAGCCCGCCTGTC	37	sequence01	+	tRNA	3	7.38349
1106	TTCTTAGCGCCGAGAGTAGTTGGGGGATCGCTCCCTG	37	sequence01	+	5S rRNA	3	7.38349
1107	AGGTAGATAGGTTAGAAGTGGCAGTGCGGTGACGCATG	38	sequence01	+	Intergenic region	3	7.38349
1108	AGTCGGTAGAGCAATGGATTGAAGCTCCATGTGTCGGC	38	sequence01	+	tRNA	3	7.38349
1109	GATTGAAGCTCCATGTGTCGGCGGTTCGATTCCGTCCC	38	sequence01	+	tRNA	3	7.38349
1110	GGTGACGCATGAAGCGGACTAATACTAATCGGTCGAGG	38	sequence01	+	Intergenic region	3	7.38349
1111	GTTGGTAGAGCGCTTGACTGTTAATCAAGATGTCGACG	38	sequence01	+	tRNA	3	7.38349
1112	TAGTTGGGGGATCGCTCCCTGCGAGGGTAGGACGTTGC	38	sequence01	+	5S rRNA	3	7.38349
1113	TGACTGTTAATCAAGATGTCGACGGTTCGAGCCCGCCT	38	sequence01	+	tRNA	3	7.38349
1114	TGCCTTACAAGCAGAGGGTCACAGGTTCGAGCCCTGTA	38	sequence01	+	tRNA	3	7.38349
1115	TTGACTGTTAATCAAGATGTCGACGGTTCGAGCCCGCC	38	sequence01	+	tRNA	3	7.38349
1116	AAAACCGTCGGTGTGGGTTCAACTCCTACTATCCCTGCC	39	sequence01	+	tRNA	3	7.38349
1117	CTTGACTGTTAATCAAGATGTCGACGGTTCGAGCCCGCC	39	sequence01	+	tRNA	3	7.38349
1118	GAAGTGGCAGTGCGGTGACGCATGAAGCGGACTAATACT	39	sequence01	+	Intergenic region	3	7.38349
1119	GATGGCGAGAAGGATACACCTGTTCCCATGTCGAACACA	39	sequence01	+	5S rRNA	3	7.38349
1120	GTGGCAGTGCGGTGACGCATGAAGCGGACTAATACTAAT	39	sequence01	+	Intergenic region	3	7.38349
1121	AGAAGTGGCAGTGCGGTGACGCATGAAGCGGACTAATACT	40	sequence01	+	Intergenic region	3	7.38349
1122	CGCATGAAGCGGACTAATACTAATCGGTCGAGGACTTAAC	40	sequence01	+	Intergenic region	3	7.38349
1123	GTCGAACACAGAAGTTAAGCTTCTTAGCGCCGAGAGTAGT	40	sequence01	+	5S rRNA	3	7.38349
1124	TTGGGGGATCGCTCCCTGCGAGGGTAGGACGTTGCCATGC	40	sequence01	+	5S rRNA	3	7.38349
1125	ACGCATGAAGCGGACTAATACTAATCGGTCGAGGACTTAAC	41	sequence01	+	Intergenic region	3	7.38349
1126	ACGCCTGCCTGTCACGCAGGAGATCACGAGTTCGAGTCTCG	41	sequence01	+	tRNA	3	7.38349
1127	AGTGGCAGTGCGGTGACGCATGAAGCGGACTAATACTAATC	41	sequence01	+	Intergenic region	3	7.38349
1128	CCCATGTCGAACACAGAAGTTAAGCTTCTTAGCGCCGAGAG	41	sequence01	+	5S rRNA	3	7.38349
1129	CTGCCTGTCACGCAGGAGATCACGAGTTCGAGTCTCGTACG	41	sequence01	+	tRNA	3	7.38349
1130	TCAGTTGGTAGAGCGCTTGACTGTTAATCAAGATGTCGACG	41	sequence01	+	tRNA	3	7.38349
1131	AAGTGGCAGTGCGGTGACGCATGAAGCGGACTAATACTAATC	42	sequence01	+	Intergenic region	3	7.38349
1132	CGCTTGACTGTTAATCAAGATGTCGACGGTTCGAGCCCGCCT	42	sequence01	+	tRNA	3	7.38349
1133	GATAGGTTAGAAGTGGCAGTGCGGTGACGCATGAAGCGGACT	42	sequence01	+	Intergenic region	3	7.38349
1134	GCCGAGAGTAGTTGGGGGATCGCTCCCTGCGAGGGTAGGACG	42	sequence01	+	5S rRNA	3	7.38349
1135	TAAGCTTCTTAGCGCCGAGAGTAGTTGGGGGATCGCTCCCTG	42	sequence01	+	5S rRNA	3	7.38349
1136	TCTAGTTGGTTTAGGACGCCTGCCTGTCACGCAGGAGATCAC	42	sequence01	+	tRNA	3	7.38349
1137	AAGGATACACCTGTTCCCATGTCGAACACAGAAGTTAAGCTTC	43	sequence01	+	5S rRNA	3	7.38349
1138	ATGTCGAACACAGAAGTTAAGCTTCTTAGCGCCGAGAGTAGTT	43	sequence01	+	5S rRNA	3	7.38349
1139	GACTGTTAATCAAGATGTCGACGGTTCGAGCCCGCCTGTCGGA	43	sequence01	+	tRNA	3	7.38349
1140	CGAGAGTAGTTGGGGGATCGCTCCCTGCGAGGGTAGGACGTTGC	44	sequence01	+	5S rRNA	3	7.38349
1141	GAAGTAATATATAGCACGTATATTCAAGCCAATTCGTTTCGTGC	44	sequence01	+	Intergenic region	3	7.38349
1142	GGAGGGGTAGCGAAATCTGGCTAAACGCGGCGGACTGTAAATCC	44	sequence01	+	tRNA	3	7.38349
1143	GTAGATAGGTTAGAAGTGGCAGTGCGGTGACGCATGAAGCGGAC	44	sequence01	+	Intergenic region	3	7.38349
1144	AACACAGAAGTTAAGCTTCTTAGCGCCGAGAGTAGTTGGGGGATC	45	sequence01	+	5S rRNA	3	7.38349
1145	AGAGCGCTTGACTGTTAATCAAGATGTCGACGGTTCGAGCCCGCC	45	sequence01	+	tRNA	3	7.38349
1146	ATGTCGAACACAGAAGTTAAGCTTCTTAGCGCCGAGAGTAGTTGG	45	sequence01	+	5S rRNA	3	7.38349
1147	CTGCCTGTCACGCAGGAGATCACGAGTTCGAGTCTCGTACGGACC	45	sequence01	+	tRNA	3	7.38349
1148	GCGGGTGTAGTTTAGTGGTAAAATTCAAGCTTCCCAAGCTTGCGT	45	sequence01	+	tRNA	3	7.38349
1149	GGTAGATAGGTTAGAAGTGGCAGTGCGGTGACGCATGAAGCGGAC	45	sequence01	+	Intergenic region	3	7.38349
1150	GTTGGTCTAGTTGGTTTAGGACGCCTGCCTGTCACGCAGGAGATC	45	sequence01	+	tRNA	3	7.38349
1151	TCCGACATAGCTCAGTTGGTAGAGCGCTTGACTGTTAATCAAGAT	45	sequence01	+	tRNA	3	7.38349
1152	AAGTGGCAGTGCGGTGACGCATGAAGCGGACTAATACTAATCGGTC	46	sequence01	+	Intergenic region	3	7.38349
1153	AGTGCGGTGACGCATGAAGCGGACTAATACTAATCGGTCGAGGACT	46	sequence01	+	Intergenic region	3	7.38349
1154	AGTTGGTAGAGCGCTTGACTGTTAATCAAGATGTCGACGGTTCGAG	46	sequence01	+	tRNA	3	7.38349
1155	ATGTCGAACACAGAAGTTAAGCTTCTTAGCGCCGAGAGTAGTTGGG	46	sequence01	+	5S rRNA	3	7.38349
1156	CGGTAGAGCAATGGATTGAAGCTCCATGTGTCGGCGGTTCGATTCC	46	sequence01	+	tRNA	3	7.38349
1157	GATTATTCCGACATAGCTCAGTTGGTAGAGCGCTTGACTGTTAATC	46	sequence01	+	tRNA	3	7.38349
1158	GCCTGCCTGTCACGCAGGAGATCACGAGTTCGAGTCTCGTACGGAC	46	sequence01	+	tRNA	3	7.38349
1159	GGAGAGTTGTCCGAGTGGCTGAAGGAGCAGCATTGGAAATGCTGTA	46	sequence01	+	tRNA	3	7.38349
1160	GGTAGATAGGTTAGAAGTGGCAGTGCGGTGACGCATGAAGCGGACT	46	sequence01	+	Intergenic region	3	7.38349
1161	ACGATGGCGAGAAGGATACACCTGTTCCCATGTCGAACACAGAAGTT	47	sequence01	+	5S rRNA	3	7.38349
1162	AGTTGGTAGAGCGCTTGACTGTTAATCAAGATGTCGACGGTTCGAGC	47	sequence01	+	tRNA	3	7.38349
1163	CCATGTCGAACACAGAAGTTAAGCTTCTTAGCGCCGAGAGTAGTTGG	47	sequence01	+	5S rRNA	3	7.38349
1164	CGAGAAGGATACACCTGTTCCCATGTCGAACACAGAAGTTAAGCTTC	47	sequence01	+	5S rRNA	3	7.38349
1165	GAAGTGGCAGTGCGGTGACGCATGAAGCGGACTAATACTAATCGGTC	47	sequence01	+	Intergenic region	3	7.38349
1166	GATGGCGAGAAGGATACACCTGTTCCCATGTCGAACACAGAAGTTAA	47	sequence01	+	5S rRNA	3	7.38349
1167	GTTGGTAGAGCGCTTGACTGTTAATCAAGATGTCGACGGTTCGAGCC	47	sequence01	+	tRNA	3	7.38349
1168	AGTTGGGAGAGCGTCTGCCTTACAAGCAGAGGGTCACAGGTTCGAGCC	48	sequence01	+	tRNA	3	7.38349
1169	GGCGGTAGTGGCGAAGTGGTTAACGCACCGGATTGTGGCTCCGGCACG	48	sequence01	+	tRNA	3	7.38349
1170	CGTGCCGGAGCCACAATCCGGTGCGTTAACCACTTCGCCACTACCGCC	48	sequence01	-	tRNA	3	7.38349
1171	GGCTCGGTAGCTCAGTCGGTAGAGCAATGGATTGAAGCTCCATGTGTC	48	sequence01	+	tRNA	3	7.38349
1172	GTTGGTCTAGTTGGTTTAGGACGCCTGCCTGTCACGCAGGAGATCACG	48	sequence01	+	tRNA	3	7.38349
1173	TCTTAGCGCCGAGAGTAGTTGGGGGATCGCTCCCTGCGAGGGTAGGAC	48	sequence01	+	5S rRNA	3	7.38349
1174	AGTCGGTAGAGCAATGGATTGAAGCTCCATGTGTCGGCGGTTCGATTCC	49	sequence01	+	tRNA	3	7.38349
1175	CAGGTAGATAGGTTAGAAGTGGCAGTGCGGTGACGCATGAAGCGGACTA	49	sequence01	+	Intergenic region	3	7.38349
1176	CCATGTCGAACACAGAAGTTAAGCTTCTTAGCGCCGAGAGTAGTTGGGG	49	sequence01	+	5S rRNA	3	7.38349
1177	GGTCCGTTGGTCTAGTTGGTTTAGGACGCCTGCCTGTCACGCAGGAGAT	49	sequence01	+	tRNA	3	7.38349
1178	TCTTAGCGCCGAGAGTAGTTGGGGGATCGCTCCCTGCGAGGGTAGGACG	49	sequence01	+	5S rRNA	3	7.38349
1179	TCGAACACAGAAGTTAAGCTTCTTAGCGCCGAGAGTAGTTGGGGGATCGC	50	sequence01	+	5S rRNA	3	7.38349
1180	AGGTAGATAGGTTAGAAGTGGCAGTGCGGTGACGCATGAAGCGGACTAATA	51	sequence01	+	Intergenic region	3	7.38349
1181	CAACGGTCTCCAAAACCGTCGGTGTGGGTTCAACTCCTACTATCCCTGCCA	51	sequence01	+	tRNA	3	7.38349
1182	CGCCGAGAGTAGTTGGGGGATCGCTCCCTGCGAGGGTAGGACGTTGCCATG	51	sequence01	+	5S rRNA	3	7.38349
1183	CTCAGTTGGGAGAGCGTCTGCCTTACAAGCAGAGGGTCACAGGTTCGAGCC	51	sequence01	+	tRNA	3	7.38349
1184	GACTCAAAATCCAGTTCCCGTTGAGGGAGTATCGGTTCGACCCCGATCGCC	51	sequence01	+	tRNA	3	7.38349
1185	TAGTTGGTTTAGGACGCCTGCCTGTCACGCAGGAGATCACGAGTTCGAGTC	51	sequence01	+	tRNA	3	7.38349
1186	CATGTCGAACACAGAAGTTAAGCTTCTTAGCGCCGAGAGTAGTTGGGGGATC	52	sequence01	+	5S rRNA	3	7.38349
1187	TTGGTTTAGGACGCCTGCCTGTCACGCAGGAGATCACGAGTTCGAGTCTCGT	52	sequence01	+	tRNA	3	7.38349
1188	AACACAGAAGTTAAGCTTCTTAGCGCCGAGAGTAGTTGGGGGATCGCTCCCTG	53	sequence01	+	5S rRNA	3	7.38349
1189	AAGTGGCAGTGCGGTGACGCATGAAGCGGACTAATACTAATCGGTCGAGGACT	53	sequence01	+	Intergenic region	3	7.38349
1190	CAGTTGGTAGAGCGCTTGACTGTTAATCAAGATGTCGACGGTTCGAGCCCGCC	53	sequence01	+	tRNA	3	7.38349
1191	GTCGAACACAGAAGTTAAGCTTCTTAGCGCCGAGAGTAGTTGGGGGATCGCTC	53	sequence01	+	5S rRNA	3	7.38349
1192	GAACACAGAAGTTAAGCTTCTTAGCGCCGAGAGTAGTTGGGGGATCGCTCCCTG	54	sequence01	+	5S rRNA	3	7.38349
1193	AGTTGGTTTAGGACGCCTGCCTGTCACGCAGGAGATCACGAGTTCGAGTCTCGTA	55	sequence01	+	tRNA	3	7.38349
1194	GGTCTAGTTGGTTTAGGACGCCTGCCTGTCACGCAGGAGATCACGAGTTCGAGTC	55	sequence01	+	tRNA	3	7.38349
1195	GTCGAACACAGAAGTTAAGCTTCTTAGCGCCGAGAGTAGTTGGGGGATCGCTCCC	55	sequence01	+	5S rRNA	3	7.38349
1196	AATGGTAGAACAACGGTCTCCAAAACCGTCGGTGTGGGTTCAACTCCTACTATCCC	56	sequence01	+	tRNA	3	7.38349
1197	AGTTTAATGGTAGAACAACGGTCTCCAAAACCGTCGGTGTGGGTTCAACTCCTACT	56	sequence01	+	tRNA	3	7.38349
1198	AGTTGGTAGAGCGCTTGACTGTTAATCAAGATGTCGACGGTTCGAGCCCGCCTGTCG	57	sequence01	+	tRNA	3	7.38349
1199	CGATGGCGAGAAGGATACACCTGTTCCCATGTCGAACACAGAAGTTAAGCTTCTTAG	57	sequence01	+	5S rRNA	3	7.38349
1200	CTTAGCGCCGAGAGTAGTTGGGGGATCGCTCCCTGCGAGGGTAGGACGTTGCCATGC	57	sequence01	+	5S rRNA	3	7.38349
1201	AGGTTAGAAGTGGCAGTGCGGTGACGCATGAAGCGGACTAATACTAATCGGTCGAGGA	58	sequence01	+	Intergenic region	3	7.38349
1202	GAAACGAAGTAATATATAGCACGTATATTCAAGCCAATTCGTTTCGTGCCGTGGTTATC	59	sequence01	+	Intergenic region	3	7.38349
1203	TCTAGTTGGTTTAGGACGCCTGCCTGTCACGCAGGAGATCACGAGTTCGAGTCTCGTAC	59	sequence01	+	tRNA	3	7.38349
1204	TTCTTAGCGCCGAGAGTAGTTGGGGGATCGCTCCCTGCGAGGGTAGGACGTTGCCATGC	59	sequence01	+	5S rRNA	3	7.38349
1205	TTGGTTTAGGACGCCTGCCTGTCACGCAGGAGATCACGAGTTCGAGTCTCGTACGGACC	59	sequence01	+	tRNA	3	7.38349
1206	CGTTGGTCTAGTTGGTTTAGGACGCCTGCCTGTCACGCAGGAGATCACGAGTTCGAGTCT	60	sequence01	+	tRNA	3	7.38349
1207	GTTGGTCTAGTTGGTTTAGGACGCCTGCCTGTCACGCAGGAGATCACGAGTTCGAGTCTCG	61	sequence01	+	tRNA	3	7.38349
1208	GGTCCGTTGGTCTAGTTGGTTTAGGACGCCTGCCTGTCACGCAGGAGATCACGAGTTCGAGT	62	sequence01	+	tRNA	3	7.38349
1209	GACATAGCTCAGTTGGTAGAGCGCTTGACTGTTAATCAAGATGTCGACGGTTCGAGCCCGCCT	63	sequence01	+	tRNA	3	7.38349
1210	GGCTCGGTAGCTCAGTCGGTAGAGCAATGGATTGAAGCTCCATGTGTCGGCGGTTCGATTCCG	63	sequence01	+	tRNA	3	7.38349
1211	CGTTGGTCTAGTTGGTTTAGGACGCCTGCCTGTCACGCAGGAGATCACGAGTTCGAGTCTCGTA	64	sequence01	+	tRNA	3	7.38349
1212	TCCGACATAGCTCAGTTGGTAGAGCGCTTGACTGTTAATCAAGATGTCGACGGTTCGAGCCCGCCT	66	sequence01	+	tRNA	3	7.38349
1213	AGTTAAGCTTCTTAGCGCCGAGAGTAGTTGGGGGATCGCTCCCTGCGAGGGTAGGACGTTGCCATGC	67	sequence01	+	5S rRNA	3	7.38349
1214	GGTCCGTTGGTCTAGTTGGTTTAGGACGCCTGCCTGTCACGCAGGAGATCACGAGTTCGAGTCTCGT	67	sequence01	+	tRNA	3	7.38349
1215	GGTCCGTTGGTCTAGTTGGTTTAGGACGCCTGCCTGTCACGCAGGAGATCACGAGTTCGAGTCTCGTA	68	sequence01	+	tRNA	3	7.38349
1216	TCCGACATAGCTCAGTTGGTAGAGCGCTTGACTGTTAATCAAGATGTCGACGGTTCGAGCCCGCCTGT	68	sequence01	+	tRNA	3	7.38349
1217	GAAGTTAAGCTTCTTAGCGCCGAGAGTAGTTGGGGGATCGCTCCCTGCGAGGGTAGGACGTTGCCATGC	69	sequence01	+	5S rRNA	3	7.38349
1218	TGTGGTGACGATGGCGAGAAGGATACACCTGTTCCCATGTCGAACACAGAAGTTAAGCTTCTTAGCGCCG	70	sequence01	+	5S rRNA	3	7.38349
1219	TGTGGTGACGATGGCGAGAAGGATACACCTGTTCCCATGTCGAACACAGAAGTTAAGCTTCTTAGCGCCGAGA	73	sequence01	+	5S rRNA	3	7.38349
1220	ATGGACGAGCAAGTACAATCCCCCATATTGTACTTAAACCTAACTCTTTGGCCCTACTGCTACTAAGCGGTAGAGTCATT	80	sequence01	+	Intergenic region	3	7.38349
1221	ATGTCGAACACAGAAGTTAAGCTTCTTAGCGCCGAGAGTAGTTGGGGGATCGCTCCCTGCGAGGGTAGGACGTTGCCATGC	81	sequence01	+	5S rRNA	3	7.38349
1222	TTCCCATGTCGAACACAGAAGTTAAGCTTCTTAGCGCCGAGAGTAGTTGGGGGATCGCTCCCTGCGAGGGTAGGACGTTGCC	82	sequence01	+	5S rRNA	3	7.38349
1223	ACCGGATTGTGGCTC	15	sequence01	+	tRNA	2	4.92233
1224	GAGCCACAATCCGGT	15	sequence01	-	tRNA	2	4.92233
1225	ACGCAGGAGATCACG	15	sequence01	+	tRNA	2	4.92233
1226	CCAATACAGCGACCT	15	sequence01	-	tRNA	2	4.92233
1227	AGTAGTTGGGGGATC	15	sequence01	+	5S rRNA	2	4.92233
1228	CGCATGAAGCGGACT	15	sequence01	+	Intergenic region	2	4.92233
1229	GGAGATCACGAGTTC	15	sequence01	+	tRNA	2	4.92233
1230	GGCAGTGCGGTGACG	15	sequence01	+	Intergenic region	2	4.92233
1231	GTTCGAGTCTCGTAC	15	sequence01	+	tRNA	2	4.92233
1232	AAGATGTCGACGGTTC	16	sequence01	+	tRNA	2	4.92233
1233	ACCGGATTGTGGCTCC	16	sequence01	+	tRNA	2	4.92233
1234	GGAGCCACAATCCGGT	16	sequence01	-	tRNA	2	4.92233
1235	AGCAGCATTGGAAATG	16	sequence01	+	tRNA	2	4.92233
1236	AGTTGGGGGATCGCTC	16	sequence01	+	5S rRNA	2	4.92233
1237	CGAGAGTAGTTGGGGG	16	sequence01	+	5S rRNA	2	4.92233
1238	CGATGGCGAGAAGGAT	16	sequence01	+	5S rRNA	2	4.92233
1239	GAAGCGGACTAATACT	16	sequence01	+	Intergenic region	2	4.92233
1240	GAGGGAGTATCGGTTC	16	sequence01	+	tRNA	2	4.92233
1241	GGAGGATTAGCTCAGT	16	sequence01	+	tRNA	2	4.92233
1242	GGCGGACTGTAAATCC	16	sequence01	+	tRNA	2	4.92233
1243	GGCGGTAGTGGCGAAG	16	sequence01	+	tRNA	2	4.92233
1244	CTTCGCCACTACCGCC	16	sequence01	-	tRNA	2	4.92233
1245	AACACAGAAGTTAAGCT	17	sequence01	+	5S rRNA	2	4.92233
1246	CCGAGAGTAGTTGGGGG	17	sequence01	+	5S rRNA	2	4.92233
1247	GCGGACTAATACTAATC	17	sequence01	+	Intergenic region	2	4.92233
1248	GGAGAGTTGTCCGAGTG	17	sequence01	+	tRNA	2	4.92233
1249	GGCGGTAGTGGCGAAGT	17	sequence01	+	tRNA	2	4.92233
1250	ACTTCGCCACTACCGCC	17	sequence01	-	tRNA	2	4.92233
1251	GGTCCGTTGGTCTAGTT	17	sequence01	+	tRNA	2	4.92233
1252	AAGATGTCGACGGTTCGA	18	sequence01	+	tRNA	2	4.92233
1253	AGCGGACTAATACTAATC	18	sequence01	+	Intergenic region	2	4.92233
1254	CGAGAGTAGTTGGGGGAT	18	sequence01	+	5S rRNA	2	4.92233
1255	GACGATGGCGAGAAGGAT	18	sequence01	+	5S rRNA	2	4.92233
1256	GCAGGAGATCACGAGTTC	18	sequence01	+	tRNA	2	4.92233
1257	GCGGACTAATACTAATCG	18	sequence01	+	Intergenic region	2	4.92233
1258	TCCCATGTCGAACACAGA	18	sequence01	+	5S rRNA	2	4.92233
1259	AATCGGTCGAGGACTTAAC	19	sequence01	+	Intergenic region	2	4.92233
1260	AATGGTAGAACAACGGTCT	19	sequence01	+	tRNA	2	4.92233
1261	AGTAGTTGGGGGATCGCTC	19	sequence01	+	5S rRNA	2	4.92233
1262	AGTTGGGAGAGCGTCTGCC	19	sequence01	+	tRNA	2	4.92233
1263	ATACTAATCGGTCGAGGAC	19	sequence01	+	Intergenic region	2	4.92233
1264	ATGGCGAGAAGGATACACC	19	sequence01	+	5S rRNA	2	4.92233
1265	CGAACACAGAAGTTAAGCT	19	sequence01	+	5S rRNA	2	4.92233
1266	CGCAGGAGATCACGAGTTC	19	sequence01	+	tRNA	2	4.92233
1267	GATGTCGACGGTTCGAGCC	19	sequence01	+	tRNA	2	4.92233
1268	GCAGAGGGTCACAGGTTCG	19	sequence01	+	tRNA	2	4.92233
1269	GCAGGAGATCACGAGTTCG	19	sequence01	+	tRNA	2	4.92233
1270	GTTGGGAGAGCGTCTGCCT	19	sequence01	+	tRNA	2	4.92233
1271	GTTGGTAGAGCGCTTGACT	19	sequence01	+	tRNA	2	4.92233
1272	GTTGGTCTAGTTGGTTTAG	19	sequence01	+	tRNA	2	4.92233
1273	AAGATGTCGACGGTTCGAGC	20	sequence01	+	tRNA	2	4.92233
1274	AGGATTAGCTCAGTTGGGAG	20	sequence01	+	tRNA	2	4.92233
1275	AGGTAGATAGGTTAGAAGTG	20	sequence01	+	Intergenic region	2	4.92233
1276	CAGTTGGTAGAGCGCTTGAC	20	sequence01	+	tRNA	2	4.92233
1277	CCAAGCTTGCGTCGCGGGTC	20	sequence01	+	tRNA	2	4.92233
1278	CTGCGAGGGTAGGACGTTGC	20	sequence01	+	5S rRNA	2	4.92233
1279	GAAGCGGACTAATACTAATC	20	sequence01	+	Intergenic region	2	4.92233
1280	GACATAGCTCAGTTGGTAGA	20	sequence01	+	tRNA	2	4.92233
1281	GATAGGTTAGAAGTGGCAGT	20	sequence01	+	Intergenic region	2	4.92233
1282	GCCGGCGTGGCGGAATTGGC	20	sequence01	+	tRNA	2	4.92233
1283	TACATTGTTTCCAATACAGC	20	sequence01	-	tRNA	2	4.92233
1284	GGAGATCACGAGTTCGAGTC	20	sequence01	+	tRNA	2	4.92233
1285	GTAGATAGGTTAGAAGTGGC	20	sequence01	+	Intergenic region	2	4.92233
1286	GTCGAACACAGAAGTTAAGC	20	sequence01	+	5S rRNA	2	4.92233
1287	GTCGGTAGAGCAATGGATTG	20	sequence01	+	tRNA	2	4.92233
1288	GTGACGATGGCGAGAAGGAT	20	sequence01	+	5S rRNA	2	4.92233
1289	GTTGGTAGAGCGCTTGACTG	20	sequence01	+	tRNA	2	4.92233
1290	TAGGACGCCTGCCTGTCACG	20	sequence01	+	tRNA	2	4.92233
1291	TGCCTTACAAGCAGAGGGTC	20	sequence01	+	tRNA	2	4.92233
1292	TGCTACTAAGCGGTAGAGTC	20	sequence01	+	Intergenic region	2	4.92233
1293	AAGCAGAGGGTCACAGGTTCG	21	sequence01	+	tRNA	2	4.92233
1294	AGATAGGTTAGAAGTGGCAGT	21	sequence01	+	Intergenic region	2	4.92233
1295	AGTTGGTTTAGGACGCCTGCC	21	sequence01	+	tRNA	2	4.92233
1296	CAGAGGGTCACAGGTTCGAGC	21	sequence01	+	tRNA	2	4.92233
1297	CAGTTGGTAGAGCGCTTGACT	21	sequence01	+	tRNA	2	4.92233
1298	CGCCGAGAGTAGTTGGGGGAT	21	sequence01	+	5S rRNA	2	4.92233
1299	CTGCGAGGGTAGGACGTTGCC	21	sequence01	+	5S rRNA	2	4.92233
1300	GACATAGCTCAGTTGGTAGAG	21	sequence01	+	tRNA	2	4.92233
1301	GGCGGTAGTGGCGAAGTGGTT	21	sequence01	+	tRNA	2	4.92233
1302	AACCACTTCGCCACTACCGCC	21	sequence01	-	tRNA	2	4.92233
1303	GGTCCGTTGGTCTAGTTGGTT	21	sequence01	+	tRNA	2	4.92233
1304	GTTGGTCTAGTTGGTTTAGGA	21	sequence01	+	tRNA	2	4.92233
1305	TAGAGCGCTTGACTGTTAATC	21	sequence01	+	tRNA	2	4.92233
1306	TGACGATGGCGAGAAGGATAC	21	sequence01	+	5S rRNA	2	4.92233
1307	AAGTGGTAAGGCAGAGGTCTGC	22	sequence01	+	tRNA	2	4.92233
1308	AATACTAATCGGTCGAGGACTT	22	sequence01	+	Intergenic region	2	4.92233
1309	AGGACGCCTGCCTGTCACGCAG	22	sequence01	+	tRNA	2	4.92233
1310	CTTGCGTCGCGGGTCCGATTCC	22	sequence01	+	tRNA	2	4.92233
1311	GCAGAGGGTCACAGGTTCGAGC	22	sequence01	+	tRNA	2	4.92233
1312	GCCGGCGTGGCGGAATTGGCAG	22	sequence01	+	tRNA	2	4.92233
1313	GCTTGCGTCGCGGGTCCGATTC	22	sequence01	+	tRNA	2	4.92233
1314	GGAGATCACGAGTTCGAGTCTC	22	sequence01	+	tRNA	2	4.92233
1315	TAGCGCCGAGAGTAGTTGGGGG	22	sequence01	+	5S rRNA	2	4.92233
1316	TAGTTGGTTTAGGACGCCTGCC	22	sequence01	+	tRNA	2	4.92233
1317	TCAGTTGGGAGAGCGTCTGCCT	22	sequence01	+	tRNA	2	4.92233
1318	TCCCATGTCGAACACAGAAGTT	22	sequence01	+	5S rRNA	2	4.92233
1319	TGACGATGGCGAGAAGGATACA	22	sequence01	+	5S rRNA	2	4.92233
1320	TTTAGGACGCCTGCCTGTCACG	22	sequence01	+	tRNA	2	4.92233
1321	ACGATGGCGAGAAGGATACACCT	23	sequence01	+	5S rRNA	2	4.92233
1322	ACTTAAACCTAACTCTTTGGCCC	23	sequence01	+	Intergenic region	2	4.92233
1323	AGGTAGATAGGTTAGAAGTGGCA	23	sequence01	+	Intergenic region	2	4.92233
1324	AGTTGGTAGAGCGCTTGACTGTT	23	sequence01	+	tRNA	2	4.92233
1325	CCATGTCGAACACAGAAGTTAAG	23	sequence01	+	5S rRNA	2	4.92233
1326	CCGAGAGTAGTTGGGGGATCGCT	23	sequence01	+	5S rRNA	2	4.92233
1327	GAGAGTAGTTGGGGGATCGCTCC	23	sequence01	+	5S rRNA	2	4.92233
1328	GCTCAGTTGGGAGAGCGTCTGCC	23	sequence01	+	tRNA	2	4.92233
1329	GGAGGGGTAGCGAAATCTGGCTA	23	sequence01	+	tRNA	2	4.92233
1330	GTCGGTGTGGGTTCAACTCCTAC	23	sequence01	+	tRNA	2	4.92233
1331	GTTAAGCTTCTTAGCGCCGAGAG	23	sequence01	+	5S rRNA	2	4.92233
1332	TCACGCAGGAGATCACGAGTTCG	23	sequence01	+	tRNA	2	4.92233
1333	GATGTCGACGGTTCGAGCCCGCCT	24	sequence01	+	tRNA	2	4.92233
1334	GGTAGATAGGTTAGAAGTGGCAGT	24	sequence01	+	Intergenic region	2	4.92233
1335	TAGTTGGTTTAGGACGCCTGCCTG	24	sequence01	+	tRNA	2	4.92233
1336	TCAAGATGTCGACGGTTCGAGCCC	24	sequence01	+	tRNA	2	4.92233
1337	TTGGTCTAGTTGGTTTAGGACGCC	24	sequence01	+	tRNA	2	4.92233
1338	AATACTAATCGGTCGAGGACTTAAC	25	sequence01	+	Intergenic region	2	4.92233
1339	ACGGCAGTAACATGGGTTCGAATCC	25	sequence01	+	tRNA	2	4.92233
1340	AGGACGCCTGCCTGTCACGCAGGAG	25	sequence01	+	tRNA	2	4.92233
1341	CCGTTGGTCTAGTTGGTTTAGGACG	25	sequence01	+	tRNA	2	4.92233
1342	CCTGCGAGGGTAGGACGTTGCCATG	25	sequence01	+	5S rRNA	2	4.92233
1343	CGCAGGAGATCACGAGTTCGAGTCT	25	sequence01	+	tRNA	2	4.92233
1344	GATGGCGAGAAGGATACACCTGTTC	25	sequence01	+	5S rRNA	2	4.92233
1345	GTGACGCATGAAGCGGACTAATACT	25	sequence01	+	Intergenic region	2	4.92233
1346	GTTGGGAGAGCGTCTGCCTTACAAG	25	sequence01	+	tRNA	2	4.92233
1347	TCTAGTTGGTTTAGGACGCCTGCCT	25	sequence01	+	tRNA	2	4.92233
1348	TGAAGCGGACTAATACTAATCGGTC	25	sequence01	+	Intergenic region	2	4.92233
1349	AAGTGGTAAGGCAATGGACTTTGACT	26	sequence01	+	tRNA	2	4.92233
1350	AGGTAGATAGGTTAGAAGTGGCAGTG	26	sequence01	+	Intergenic region	2	4.92233
1351	CAGAGGGTCACAGGTTCGAGCCCTGT	26	sequence01	+	tRNA	2	4.92233
1352	CAGTGCGGTGACGCATGAAGCGGACT	26	sequence01	+	Intergenic region	2	4.92233
1353	CGATGGCGAGAAGGATACACCTGTTC	26	sequence01	+	5S rRNA	2	4.92233
1354	GATCGCTCCCTGCGAGGGTAGGACGT	26	sequence01	+	5S rRNA	2	4.92233
1355	GGAGATCACGAGTTCGAGTCTCGTAC	26	sequence01	+	tRNA	2	4.92233
1356	GGGATCGCTCCCTGCGAGGGTAGGAC	26	sequence01	+	5S rRNA	2	4.92233
1357	GGTTAGAAGTGGCAGTGCGGTGACGC	26	sequence01	+	Intergenic region	2	4.92233
1358	TGACGATGGCGAGAAGGATACACCTG	26	sequence01	+	5S rRNA	2	4.92233
1359	TTAGCGCCGAGAGTAGTTGGGGGATC	26	sequence01	+	5S rRNA	2	4.92233
1360	CGGTGACGCATGAAGCGGACTAATACT	27	sequence01	+	Intergenic region	2	4.92233
1361	GATGTCGACGGTTCGAGCCCGCCTGTC	27	sequence01	+	tRNA	2	4.92233
1362	GATTGAAGCTCCATGTGTCGGCGGTTC	27	sequence01	+	tRNA	2	4.92233
1363	GGAGATCACGAGTTCGAGTCTCGTACG	27	sequence01	+	tRNA	2	4.92233
1364	GGCAGTGCGGTGACGCATGAAGCGGAC	27	sequence01	+	Intergenic region	2	4.92233
1365	GGGAGTATCGGTTCGACCCCGATCGCC	27	sequence01	+	tRNA	2	4.92233
1366	GGTCTAGTTGGTTTAGGACGCCTGCCT	27	sequence01	+	tRNA	2	4.92233
1367	GTCCGTTGGTCTAGTTGGTTTAGGACG	27	sequence01	+	tRNA	2	4.92233
1368	GTTGGTTTAGGACGCCTGCCTGTCACG	27	sequence01	+	tRNA	2	4.92233
1369	TAATCAAGATGTCGACGGTTCGAGCCC	27	sequence01	+	tRNA	2	4.92233
1370	TCCCATGTCGAACACAGAAGTTAAGCT	27	sequence01	+	5S rRNA	2	4.92233
1371	ACTAATACTAATCGGTCGAGGACTTAAC	28	sequence01	+	Intergenic region	2	4.92233
1372	AGATCACGAGTTCGAGTCTCGTACGGAC	28	sequence01	+	tRNA	2	4.92233
1373	AGTCGGTAGAGCAATGGATTGAAGCTCC	28	sequence01	+	tRNA	2	4.92233
1374	AGTTGGGAGAGCGTCTGCCTTACAAGCA	28	sequence01	+	tRNA	2	4.92233
1375	ATTGTACTTAAACCTAACTCTTTGGCCC	28	sequence01	+	Intergenic region	2	4.92233
1376	CAGGTAGATAGGTTAGAAGTGGCAGTGC	28	sequence01	+	Intergenic region	2	4.92233
1377	CATGAAGCGGACTAATACTAATCGGTCG	28	sequence01	+	Intergenic region	2	4.92233
1378	CCATGTCGAACACAGAAGTTAAGCTTCT	28	sequence01	+	5S rRNA	2	4.92233
1379	CCCATGTCGAACACAGAAGTTAAGCTTC	28	sequence01	+	5S rRNA	2	4.92233
1380	CGATGGCGAGAAGGATACACCTGTTCCC	28	sequence01	+	5S rRNA	2	4.92233
1381	CGGACTAATACTAATCGGTCGAGGACTT	28	sequence01	+	Intergenic region	2	4.92233
1382	GATTAGCTCAGTTGGGAGAGCGTCTGCC	28	sequence01	+	tRNA	2	4.92233
1383	GCGGGTGTAGTTTAGTGGTAAAATTCAA	28	sequence01	+	tRNA	2	4.92233
1384	GTCACGCAGGAGATCACGAGTTCGAGTC	28	sequence01	+	tRNA	2	4.92233
1385	GTGACGATGGCGAGAAGGATACACCTGT	28	sequence01	+	5S rRNA	2	4.92233
1386	GTTAATCAAGATGTCGACGGTTCGAGCC	28	sequence01	+	tRNA	2	4.92233
1387	GTTGGGGGATCGCTCCCTGCGAGGGTAG	28	sequence01	+	5S rRNA	2	4.92233
1388	GATTCGAACCTGTACATTGTTTCCAATA	28	sequence01	-	tRNA	2	4.92233
1389	TCTGGCTAAACGCGGCGGACTGTAAATC	28	sequence01	+	tRNA	2	4.92233
1390	TGACGATGGCGAGAAGGATACACCTGTT	28	sequence01	+	5S rRNA	2	4.92233
1391	TTATGGAGGATTAGCTCAGTTGGGAGAG	28	sequence01	+	tRNA	2	4.92233
1392	AAGCGGACTAATACTAATCGGTCGAGGAC	29	sequence01	+	Intergenic region	2	4.92233
1393	ATCAAGATGTCGACGGTTCGAGCCCGCCT	29	sequence01	+	tRNA	2	4.92233
1394	AGGATTCGAACCTGTACATTGTTTCCAAT	29	sequence01	-	tRNA	2	4.92233
1395	CAGAGGGTCACAGGTTCGAGCCCTGTATC	29	sequence01	+	tRNA	2	4.92233
1396	CCCATGTCGAACACAGAAGTTAAGCTTCT	29	sequence01	+	5S rRNA	2	4.92233
1397	GCGCTTGACTGTTAATCAAGATGTCGACG	29	sequence01	+	tRNA	2	4.92233
1398	GATTCGAACCTGTACATTGTTTCCAATAC	29	sequence01	-	tRNA	2	4.92233
1399	GTCACGCAGGAGATCACGAGTTCGAGTCT	29	sequence01	+	tRNA	2	4.92233
1400	GTTGGGAGAGCGTCTGCCTTACAAGCAGA	29	sequence01	+	tRNA	2	4.92233
1401	TAGCGCCGAGAGTAGTTGGGGGATCGCTC	29	sequence01	+	5S rRNA	2	4.92233
1402	TCAGTCGGTAGAGCAATGGATTGAAGCTC	29	sequence01	+	tRNA	2	4.92233
1403	TCAGTTGGTAGAGCGCTTGACTGTTAATC	29	sequence01	+	tRNA	2	4.92233
1404	TTCTTAGCGCCGAGAGTAGTTGGGGGATC	29	sequence01	+	5S rRNA	2	4.92233
1405	AGTCGGTAGAGCAATGGATTGAAGCTCCAT	30	sequence01	+	tRNA	2	4.92233
1406	AGTTGGTTTAGGACGCCTGCCTGTCACGCA	30	sequence01	+	tRNA	2	4.92233
1407	ATGGATTGAAGCTCCATGTGTCGGCGGTTC	30	sequence01	+	tRNA	2	4.92233
1408	GCCCCAGGCAGGATTCGAACCTGTACATTG	30	sequence01	-	tRNA	2	4.92233
1409	CCGTCGGTGTGGGTTCAACTCCTACTATCC	30	sequence01	+	tRNA	2	4.92233
1410	CTGTCACGCAGGAGATCACGAGTTCGAGTC	30	sequence01	+	tRNA	2	4.92233
1411	GATGTCGACGGTTCGAGCCCGCCTGTCGGA	30	sequence01	+	tRNA	2	4.92233
1412	GTCACGCAGGAGATCACGAGTTCGAGTCTC	30	sequence01	+	tRNA	2	4.92233
1413	GTCGAACACAGAAGTTAAGCTTCTTAGCGC	30	sequence01	+	5S rRNA	2	4.92233
1414	GTTTAATGGTAGAACAACGGTCTCCAAAAC	30	sequence01	+	tRNA	2	4.92233
1415	TAAGCTTCTTAGCGCCGAGAGTAGTTGGGG	30	sequence01	+	5S rRNA	2	4.92233
1416	TAATCAAGATGTCGACGGTTCGAGCCCGCC	30	sequence01	+	tRNA	2	4.92233
1417	TTAGGACGCCTGCCTGTCACGCAGGAGATC	30	sequence01	+	tRNA	2	4.92233
1418	TTCTTAGCGCCGAGAGTAGTTGGGGGATCG	30	sequence01	+	5S rRNA	2	4.92233
1419	AAGTAATTGGTGTTCCGGTGCATATGAAGAT	31	sequence01	+	Intergenic region	2	4.92233
1420	AGCTCAGTTGGGAGAGCGTCTGCCTTACAAG	31	sequence01	+	tRNA	2	4.92233
1421	AGTTGGGAGAGCGTCTGCCTTACAAGCAGAG	31	sequence01	+	tRNA	2	4.92233
1422	AGTTGGTAGAGCGCTTGACTGTTAATCAAGA	31	sequence01	+	tRNA	2	4.92233
1423	ATTCAAGCTTCCCAAGCTTGCGTCGCGGGTC	31	sequence01	+	tRNA	2	4.92233
1424	CATATTGTACTTAAACCTAACTCTTTGGCCC	31	sequence01	+	Intergenic region	2	4.92233
1425	GAAGGATACACCTGTTCCCATGTCGAACACA	31	sequence01	+	5S rRNA	2	4.92233
1426	GAAGTTAAGCTTCTTAGCGCCGAGAGTAGTT	31	sequence01	+	5S rRNA	2	4.92233
1427	GTAGATAGGTTAGAAGTGGCAGTGCGGTGAC	31	sequence01	+	Intergenic region	2	4.92233
1428	GTCGAACACAGAAGTTAAGCTTCTTAGCGCC	31	sequence01	+	5S rRNA	2	4.92233
1429	GTGACGATGGCGAGAAGGATACACCTGTTCC	31	sequence01	+	5S rRNA	2	4.92233
1430	GTTGGGGGATCGCTCCCTGCGAGGGTAGGAC	31	sequence01	+	5S rRNA	2	4.92233
1431	TAGTTGGTTTAGGACGCCTGCCTGTCACGCA	31	sequence01	+	tRNA	2	4.92233
1432	TCCCATGTCGAACACAGAAGTTAAGCTTCTT	31	sequence01	+	5S rRNA	2	4.92233
1433	TTCAAGCTTCCCAAGCTTGCGTCGCGGGTCC	31	sequence01	+	tRNA	2	4.92233
1434	AATCAAGATGTCGACGGTTCGAGCCCGCCTGT	32	sequence01	+	tRNA	2	4.92233
1435	ACTGTTAATCAAGATGTCGACGGTTCGAGCCC	32	sequence01	+	tRNA	2	4.92233
1436	ATTGAAGCTCCATGTGTCGGCGGTTCGATTCC	32	sequence01	+	tRNA	2	4.92233
1437	CAGTGCGGTGACGCATGAAGCGGACTAATACT	32	sequence01	+	Intergenic region	2	4.92233
1438	CAGTTGGGAGAGCGTCTGCCTTACAAGCAGAG	32	sequence01	+	tRNA	2	4.92233
1439	CCATGTCGAACACAGAAGTTAAGCTTCTTAGC	32	sequence01	+	5S rRNA	2	4.92233
1440	CCGGTACTAAGAGGTTTTCAGGAAGCTCTAAG	32	sequence01	+	Intergenic region	2	4.92233
1441	CCTTTCACGGCAGTAACATGGGTTCGAATCCC	32	sequence01	+	tRNA	2	4.92233
1442	GAAGTGGCAGTGCGGTGACGCATGAAGCGGAC	32	sequence01	+	Intergenic region	2	4.92233
1443	GACATAGCTCAGTTGGTAGAGCGCTTGACTGT	32	sequence01	+	tRNA	2	4.92233
1444	GCCTGTCACGCAGGAGATCACGAGTTCGAGTC	32	sequence01	+	tRNA	2	4.92233
1445	GATTCGAACCTGTACATTGTTTCCAATACAGC	32	sequence01	-	tRNA	2	4.92233
1446	GGTGACGATGGCGAGAAGGATACACCTGTTCC	32	sequence01	+	5S rRNA	2	4.92233
1447	TAGTTTAATGGTAGAACAACGGTCTCCAAAAC	32	sequence01	+	tRNA	2	4.92233
1448	TCTAGTTGGTTTAGGACGCCTGCCTGTCACGC	32	sequence01	+	tRNA	2	4.92233
1449	TGAAGCGGACTAATACTAATCGGTCGAGGACT	32	sequence01	+	Intergenic region	2	4.92233
1450	TGTGGTGACGATGGCGAGAAGGATACACCTGT	32	sequence01	+	5S rRNA	2	4.92233
1451	AAGGATACACCTGTTCCCATGTCGAACACAGAA	33	sequence01	+	5S rRNA	2	4.92233
1452	AGCGGACTAATACTAATCGGTCGAGGACTTAAC	33	sequence01	+	Intergenic region	2	4.92233
1453	ATATTGTACTTAAACCTAACTCTTTGGCCCTAC	33	sequence01	+	Intergenic region	2	4.92233
1454	CAATTGGAACAAGAATTACGTCAGACTAAAGAA	33	sequence01	+	mRNA	2	4.92233
1455	CGGATTGTGGCTCCGGCACGCGTGGGTTCGATT	33	sequence01	+	tRNA	2	4.92233
1456	AATCGAACCCACGCGTGCCGGAGCCACAATCCG	33	sequence01	-	tRNA	2	4.92233
1457	GAACACAGAAGTTAAGCTTCTTAGCGCCGAGAG	33	sequence01	+	5S rRNA	2	4.92233
1458	GACTGTTAATCAAGATGTCGACGGTTCGAGCCC	33	sequence01	+	tRNA	2	4.92233
1459	GAGGGAGTATCGGTTCGACCCCGATCGCCGGTA	33	sequence01	+	tRNA	2	4.92233
1460	GGATTCGAACCTGTACATTGTTTCCAATACAGC	33	sequence01	-	tRNA	2	4.92233
1461	TAAGCTTCTTAGCGCCGAGAGTAGTTGGGGGAT	33	sequence01	+	5S rRNA	2	4.92233
1462	TAGTTTAATGGTAGAACAACGGTCTCCAAAACC	33	sequence01	+	tRNA	2	4.92233
1463	TCCGTTGGTCTAGTTGGTTTAGGACGCCTGCCT	33	sequence01	+	tRNA	2	4.92233
1464	AAAATTCAAGCTTCCCAAGCTTGCGTCGCGGGTC	34	sequence01	+	tRNA	2	4.92233
1465	AAGCGGACTAATACTAATCGGTCGAGGACTTAAC	34	sequence01	+	Intergenic region	2	4.92233
1466	AAGGATACACCTGTTCCCATGTCGAACACAGAAG	34	sequence01	+	5S rRNA	2	4.92233
1467	AGCAATGGATTGAAGCTCCATGTGTCGGCGGTTC	34	sequence01	+	tRNA	2	4.92233
1468	CACCTGTTCCCATGTCGAACACAGAAGTTAAGCT	34	sequence01	+	5S rRNA	2	4.92233
1469	CTTACAAGCAGAGGGTCACAGGTTCGAGCCCTGT	34	sequence01	+	tRNA	2	4.92233
1470	GACATAGCTCAGTTGGTAGAGCGCTTGACTGTTA	34	sequence01	+	tRNA	2	4.92233
1471	GCGGGTGTAGTTTAGTGGTAAAATTCAAGCTTCC	34	sequence01	+	tRNA	2	4.92233
1472	GGGGGATCGCTCCCTGCGAGGGTAGGACGTTGCC	34	sequence01	+	5S rRNA	2	4.92233
1473	GTAGAGCGCTTGACTGTTAATCAAGATGTCGACG	34	sequence01	+	tRNA	2	4.92233
1474	TAATCAAGATGTCGACGGTTCGAGCCCGCCTGTC	34	sequence01	+	tRNA	2	4.92233
1475	TCTTAGCGCCGAGAGTAGTTGGGGGATCGCTCCC	34	sequence01	+	5S rRNA	2	4.92233
1476	TGGCGAGAAGGATACACCTGTTCCCATGTCGAAC	34	sequence01	+	5S rRNA	2	4.92233
1477	TGGTCTAGTTGGTTTAGGACGCCTGCCTGTCACG	34	sequence01	+	tRNA	2	4.92233
1478	AATGGTAGAACAACGGTCTCCAAAACCGTCGGTGT	35	sequence01	+	tRNA	2	4.92233
1479	ACGCATGAAGCGGACTAATACTAATCGGTCGAGGA	35	sequence01	+	Intergenic region	2	4.92233
1480	AGGTAGATAGGTTAGAAGTGGCAGTGCGGTGACGC	35	sequence01	+	Intergenic region	2	4.92233
1481	AGTTGGTAGAGCGCTTGACTGTTAATCAAGATGTC	35	sequence01	+	tRNA	2	4.92233
1482	CCTGTCACGCAGGAGATCACGAGTTCGAGTCTCGT	35	sequence01	+	tRNA	2	4.92233
1483	CTGCCTGTCACGCAGGAGATCACGAGTTCGAGTCT	35	sequence01	+	tRNA	2	4.92233
1484	GCGAGAAGGATACACCTGTTCCCATGTCGAACACA	35	sequence01	+	5S rRNA	2	4.92233
1485	GCGGGTGTAGTTTAGTGGTAAAATTCAAGCTTCCC	35	sequence01	+	tRNA	2	4.92233
1486	CAGGATTCGAACCTGTACATTGTTTCCAATACAGC	35	sequence01	-	tRNA	2	4.92233
1487	TGGCAGTGCGGTGACGCATGAAGCGGACTAATACT	35	sequence01	+	Intergenic region	2	4.92233
1488	TTAATCAAGATGTCGACGGTTCGAGCCCGCCTGTC	35	sequence01	+	tRNA	2	4.92233
1489	TTGGTTTAGGACGCCTGCCTGTCACGCAGGAGATC	35	sequence01	+	tRNA	2	4.92233
1490	AATGGACTTTGACTCCATCATGCGCTGGTTCGAATC	36	sequence01	+	tRNA	2	4.92233
1491	ACATAGCTCAGTTGGTAGAGCGCTTGACTGTTAATC	36	sequence01	+	tRNA	2	4.92233
1492	AGTTAAGCTTCTTAGCGCCGAGAGTAGTTGGGGGAT	36	sequence01	+	5S rRNA	2	4.92233
1493	CACGCAGGAGATCACGAGTTCGAGTCTCGTACGGAC	36	sequence01	+	tRNA	2	4.92233
1494	CCATGTCGAACACAGAAGTTAAGCTTCTTAGCGCCG	36	sequence01	+	5S rRNA	2	4.92233
1495	CGGATTGTGGCTCCGGCACGCGTGGGTTCGATTCCC	36	sequence01	+	tRNA	2	4.92233
1496	GGGAATCGAACCCACGCGTGCCGGAGCCACAATCCG	36	sequence01	-	tRNA	2	4.92233
1497	CGTCTGCCTTACAAGCAGAGGGTCACAGGTTCGAGC	36	sequence01	+	tRNA	2	4.92233
1498	CGTTGGTCTAGTTGGTTTAGGACGCCTGCCTGTCAC	36	sequence01	+	tRNA	2	4.92233
1499	GTGCGGTGACGCATGAAGCGGACTAATACTAATCGG	36	sequence01	+	Intergenic region	2	4.92233
1500	GTTAAGCTTCTTAGCGCCGAGAGTAGTTGGGGGATC	36	sequence01	+	5S rRNA	2	4.92233
1501	GTTGGGGGATCGCTCCCTGCGAGGGTAGGACGTTGC	36	sequence01	+	5S rRNA	2	4.92233
1502	TAAAATTCAAGCTTCCCAAGCTTGCGTCGCGGGTCC	36	sequence01	+	tRNA	2	4.92233
1503	TATTCCGACATAGCTCAGTTGGTAGAGCGCTTGACT	36	sequence01	+	tRNA	2	4.92233
1504	TCCGTTGGTCTAGTTGGTTTAGGACGCCTGCCTGTC	36	sequence01	+	tRNA	2	4.92233
1505	TGGCGAGAAGGATACACCTGTTCCCATGTCGAACAC	36	sequence01	+	5S rRNA	2	4.92233
1506	AAGTTAAGCTTCTTAGCGCCGAGAGTAGTTGGGGGAT	37	sequence01	+	5S rRNA	2	4.92233
1507	AGAGCGCTTGACTGTTAATCAAGATGTCGACGGTTCG	37	sequence01	+	tRNA	2	4.92233
1508	AGGGATATAGTTTAATGGTAGAACAACGGTCTCCAAA	37	sequence01	+	tRNA	2	4.92233
1509	AGTTAAGCTTCTTAGCGCCGAGAGTAGTTGGGGGATC	37	sequence01	+	5S rRNA	2	4.92233
1510	ATGAAGCGGACTAATACTAATCGGTCGAGGACTTAAC	37	sequence01	+	Intergenic region	2	4.92233
1511	CAGAGGTCTGCAAAACCTTCATCACCGGTTCAAATCC	37	sequence01	+	tRNA	2	4.92233
1512	CATGTCGAACACAGAAGTTAAGCTTCTTAGCGCCGAG	37	sequence01	+	5S rRNA	2	4.92233
1513	CGAGAAGGATACACCTGTTCCCATGTCGAACACAGAA	37	sequence01	+	5S rRNA	2	4.92233
1514	CGCATGAAGCGGACTAATACTAATCGGTCGAGGACTT	37	sequence01	+	Intergenic region	2	4.92233
1515	CGCCTGCCTGTCACGCAGGAGATCACGAGTTCGAGTC	37	sequence01	+	tRNA	2	4.92233
1516	GCCTGCCTGTCACGCAGGAGATCACGAGTTCGAGTCT	37	sequence01	+	tRNA	2	4.92233
1517	GTAAAATTCAAGCTTCCCAAGCTTGCGTCGCGGGTCC	37	sequence01	+	tRNA	2	4.92233
1518	GTCCGTTGGTCTAGTTGGTTTAGGACGCCTGCCTGTC	37	sequence01	+	tRNA	2	4.92233
1519	TCGAACACAGAAGTTAAGCTTCTTAGCGCCGAGAGTA	37	sequence01	+	5S rRNA	2	4.92233
1520	TCGGTAGAGCAATGGATTGAAGCTCCATGTGTCGGCG	37	sequence01	+	tRNA	2	4.92233
1521	TTCCCATGTCGAACACAGAAGTTAAGCTTCTTAGCGC	37	sequence01	+	5S rRNA	2	4.92233
1522	AAGTGGCAGTGCGGTGACGCATGAAGCGGACTAATACT	38	sequence01	+	Intergenic region	2	4.92233
1523	AGGTTAGAAGTGGCAGTGCGGTGACGCATGAAGCGGAC	38	sequence01	+	Intergenic region	2	4.92233
1524	AGTAGTTGGGGGATCGCTCCCTGCGAGGGTAGGACGTT	38	sequence01	+	5S rRNA	2	4.92233
1525	ATGGCGAGAAGGATACACCTGTTCCCATGTCGAACACA	38	sequence01	+	5S rRNA	2	4.92233
1526	ATTCCGACATAGCTCAGTTGGTAGAGCGCTTGACTGTT	38	sequence01	+	tRNA	2	4.92233
1527	CCGTTGAGGGAGTATCGGTTCGACCCCGATCGCCGGTA	38	sequence01	+	tRNA	2	4.92233
1528	GCAATGGATTGAAGCTCCATGTGTCGGCGGTTCGATTC	38	sequence01	+	tRNA	2	4.92233
1529	GCCTGCCTGTCACGCAGGAGATCACGAGTTCGAGTCTC	38	sequence01	+	tRNA	2	4.92233
1530	GGTAAAATTCAAGCTTCCCAAGCTTGCGTCGCGGGTCC	38	sequence01	+	tRNA	2	4.92233
1531	GGTTAGAAGTGGCAGTGCGGTGACGCATGAAGCGGACT	38	sequence01	+	Intergenic region	2	4.92233
1532	TATTCCGACATAGCTCAGTTGGTAGAGCGCTTGACTGT	38	sequence01	+	tRNA	2	4.92233
1533	TCCGACATAGCTCAGTTGGTAGAGCGCTTGACTGTTAA	38	sequence01	+	tRNA	2	4.92233
1534	TCTTAGCGCCGAGAGTAGTTGGGGGATCGCTCCCTGCG	38	sequence01	+	5S rRNA	2	4.92233
1535	ACGCATGAAGCGGACTAATACTAATCGGTCGAGGACTTA	39	sequence01	+	Intergenic region	2	4.92233
1536	ACGCCTGCCTGTCACGCAGGAGATCACGAGTTCGAGTCT	39	sequence01	+	tRNA	2	4.92233
1537	AGAGCAATGGATTGAAGCTCCATGTGTCGGCGGTTCGAT	39	sequence01	+	tRNA	2	4.92233
1538	AGTCGGTAGAGCAATGGATTGAAGCTCCATGTGTCGGCG	39	sequence01	+	tRNA	2	4.92233
1539	AGTTGGTTTAGGACGCCTGCCTGTCACGCAGGAGATCAC	39	sequence01	+	tRNA	2	4.92233
1540	CAGTCGGTAGAGCAATGGATTGAAGCTCCATGTGTCGGC	39	sequence01	+	tRNA	2	4.92233
1541	CCGACATAGCTCAGTTGGTAGAGCGCTTGACTGTTAATC	39	sequence01	+	tRNA	2	4.92233
1542	CCTGCCTGTCACGCAGGAGATCACGAGTTCGAGTCTCGT	39	sequence01	+	tRNA	2	4.92233
1543	GAACACAGAAGTTAAGCTTCTTAGCGCCGAGAGTAGTTG	39	sequence01	+	5S rRNA	2	4.92233
1544	GAAGTTAAGCTTCTTAGCGCCGAGAGTAGTTGGGGGATC	39	sequence01	+	5S rRNA	2	4.92233
1545	GCTTCTTAGCGCCGAGAGTAGTTGGGGGATCGCTCCCTG	39	sequence01	+	5S rRNA	2	4.92233
1546	GTCCGTTGGTCTAGTTGGTTTAGGACGCCTGCCTGTCAC	39	sequence01	+	tRNA	2	4.92233
1547	AGTAGTTGGGGGATCGCTCCCTGCGAGGGTAGGACGTTGC	40	sequence01	+	5S rRNA	2	4.92233
1548	AGTTGGTTTAGGACGCCTGCCTGTCACGCAGGAGATCACG	40	sequence01	+	tRNA	2	4.92233
1549	CAGTGCGGTGACGCATGAAGCGGACTAATACTAATCGGTC	40	sequence01	+	Intergenic region	2	4.92233
1550	CGCCGAGAGTAGTTGGGGGATCGCTCCCTGCGAGGGTAGG	40	sequence01	+	5S rRNA	2	4.92233
1551	CGGATTGTGGCTCCGGCACGCGTGGGTTCGATTCCCACCT	40	sequence01	+	tRNA	2	4.92233
1552	AGGTGGGAATCGAACCCACGCGTGCCGGAGCCACAATCCG	40	sequence01	-	tRNA	2	4.92233
1553	CGGTAGAGCAATGGATTGAAGCTCCATGTGTCGGCGGTTC	40	sequence01	+	tRNA	2	4.92233
1554	GGCGAGTAGTTCTGGCAAATCATAATATGTTTCGAGCAAG	40	sequence01	-	mRNA	2	4.92233
1555	GAGCAATGGATTGAAGCTCCATGTGTCGGCGGTTCGATTC	40	sequence01	+	tRNA	2	4.92233
1556	GCCTGCCTGTCACGCAGGAGATCACGAGTTCGAGTCTCGT	40	sequence01	+	tRNA	2	4.92233
1557	GTTGGTCTAGTTGGTTTAGGACGCCTGCCTGTCACGCAGG	40	sequence01	+	tRNA	2	4.92233
1558	TCGAACACAGAAGTTAAGCTTCTTAGCGCCGAGAGTAGTT	40	sequence01	+	5S rRNA	2	4.92233
1559	TGCCTTACAAGCAGAGGGTCACAGGTTCGAGCCCTGTATC	40	sequence01	+	tRNA	2	4.92233
1560	TGTTAATCAAGATGTCGACGGTTCGAGCCCGCCTGTCGGA	40	sequence01	+	tRNA	2	4.92233
1561	TTTATGGAGGGGTAGCGAAATCTGGCTAAACGCGGCGGAC	40	sequence01	+	tRNA	2	4.92233
1562	AAGGATACACCTGTTCCCATGTCGAACACAGAAGTTAAGCT	41	sequence01	+	5S rRNA	2	4.92233
1563	ACTGTTAATCAAGATGTCGACGGTTCGAGCCCGCCTGTCGG	41	sequence01	+	tRNA	2	4.92233
1564	CAGTGCGGTGACGCATGAAGCGGACTAATACTAATCGGTCG	41	sequence01	+	Intergenic region	2	4.92233
1565	CCGACATAGCTCAGTTGGTAGAGCGCTTGACTGTTAATCAA	41	sequence01	+	tRNA	2	4.92233
1566	GACGCCTGCCTGTCACGCAGGAGATCACGAGTTCGAGTCTC	41	sequence01	+	tRNA	2	4.92233
1567	GAGAAGGATACACCTGTTCCCATGTCGAACACAGAAGTTAA	41	sequence01	+	5S rRNA	2	4.92233
1568	GGTAGATAGGTTAGAAGTGGCAGTGCGGTGACGCATGAAGC	41	sequence01	+	Intergenic region	2	4.92233
1569	GGTTTAGGACGCCTGCCTGTCACGCAGGAGATCACGAGTTC	41	sequence01	+	tRNA	2	4.92233
1570	TAGAAGTGGCAGTGCGGTGACGCATGAAGCGGACTAATACT	41	sequence01	+	Intergenic region	2	4.92233
1571	TAGTTGGTTTAGGACGCCTGCCTGTCACGCAGGAGATCACG	41	sequence01	+	tRNA	2	4.92233
1572	TCCCATGTCGAACACAGAAGTTAAGCTTCTTAGCGCCGAGA	41	sequence01	+	5S rRNA	2	4.92233
1573	TGTGGTGACGATGGCGAGAAGGATACACCTGTTCCCATGTC	41	sequence01	+	5S rRNA	2	4.92233
1574	TTCCCATGTCGAACACAGAAGTTAAGCTTCTTAGCGCCGAG	41	sequence01	+	5S rRNA	2	4.92233
1575	CGTTTCGCGAATCTGGTTATAGGTTGCTTCATCTAAACCAA	41	sequence01	-	mRNA	2	4.92233
1576	TTGTACTTAAACCTAACTCTTTGGCCCTACTGCTACTAAGC	41	sequence01	+	Intergenic region	2	4.92233
1577	ACGATGGCGAGAAGGATACACCTGTTCCCATGTCGAACACAG	42	sequence01	+	5S rRNA	2	4.92233
1578	AGTTGGGGGATCGCTCCCTGCGAGGGTAGGACGTTGCCATGC	42	sequence01	+	5S rRNA	2	4.92233
1579	ATTCCGACATAGCTCAGTTGGTAGAGCGCTTGACTGTTAATC	42	sequence01	+	tRNA	2	4.92233
1580	ATTGTACTTAAACCTAACTCTTTGGCCCTACTGCTACTAAGC	42	sequence01	+	Intergenic region	2	4.92233
1581	CCTGTCACGCAGGAGATCACGAGTTCGAGTCTCGTACGGACC	42	sequence01	+	tRNA	2	4.92233
1582	CTTCTTAGCGCCGAGAGTAGTTGGGGGATCGCTCCCTGCGAG	42	sequence01	+	5S rRNA	2	4.92233
1583	GATGGCGAGAAGGATACACCTGTTCCCATGTCGAACACAGAA	42	sequence01	+	5S rRNA	2	4.92233
1584	AGATAGGTTAGAAGTGGCAGTGCGGTGACGCATGAAGCGGACT	43	sequence01	+	Intergenic region	2	4.92233
1585	AGGGATATAGTTTAATGGTAGAACAACGGTCTCCAAAACCGTC	43	sequence01	+	tRNA	2	4.92233
1586	ATGAAGAATGATATGGCTCGGTAGCTCAGTCGGTAGAGCAATG	43	sequence01	+	tRNA	2	4.92233
1587	CGCCGAGAGTAGTTGGGGGATCGCTCCCTGCGAGGGTAGGACG	43	sequence01	+	5S rRNA	2	4.92233
1588	GAACACAGAAGTTAAGCTTCTTAGCGCCGAGAGTAGTTGGGGG	43	sequence01	+	5S rRNA	2	4.92233
1589	GAAGTTAAGCTTCTTAGCGCCGAGAGTAGTTGGGGGATCGCTC	43	sequence01	+	5S rRNA	2	4.92233
1590	GAGAGTAGTTGGGGGATCGCTCCCTGCGAGGGTAGGACGTTGC	43	sequence01	+	5S rRNA	2	4.92233
1591	GATTGAAGCTCCATGTGTCGGCGGTTCGATTCCGTCCCGCGCC	43	sequence01	+	tRNA	2	4.92233
1592	GCCTGTCACGCAGGAGATCACGAGTTCGAGTCTCGTACGGACC	43	sequence01	+	tRNA	2	4.92233
1593	GGAGAGTTGTCCGAGTGGCTGAAGGAGCAGCATTGGAAATGCT	43	sequence01	+	tRNA	2	4.92233
1594	TAGATAGGTTAGAAGTGGCAGTGCGGTGACGCATGAAGCGGAC	43	sequence01	+	Intergenic region	2	4.92233
1595	TCCCATGTCGAACACAGAAGTTAAGCTTCTTAGCGCCGAGAGT	43	sequence01	+	5S rRNA	2	4.92233
1596	TTCCCATGTCGAACACAGAAGTTAAGCTTCTTAGCGCCGAGAG	43	sequence01	+	5S rRNA	2	4.92233
1597	AGGACGCCTGCCTGTCACGCAGGAGATCACGAGTTCGAGTCTCG	44	sequence01	+	tRNA	2	4.92233
1598	AGGGATATAGTTTAATGGTAGAACAACGGTCTCCAAAACCGTCG	44	sequence01	+	tRNA	2	4.92233
1599	ATTTTACTCCCCCAAAGTGGATGGACGAGCAAGTACAATCCCCC	44	sequence01	+	Intergenic region	2	4.92233
1600	CGCCGAGAGTAGTTGGGGGATCGCTCCCTGCGAGGGTAGGACGT	44	sequence01	+	5S rRNA	2	4.92233
1601	CGGTGACGCATGAAGCGGACTAATACTAATCGGTCGAGGACTTA	44	sequence01	+	Intergenic region	2	4.92233
1602	GCCTGTCACGCAGGAGATCACGAGTTCGAGTCTCGTACGGACCG	44	sequence01	+	tRNA	2	4.92233
1603	GGTCCGTTGGTCTAGTTGGTTTAGGACGCCTGCCTGTCACGCAG	44	sequence01	+	tRNA	2	4.92233
1604	GTGACGCATGAAGCGGACTAATACTAATCGGTCGAGGACTTAAC	44	sequence01	+	Intergenic region	2	4.92233
1605	GTGGCAGTGCGGTGACGCATGAAGCGGACTAATACTAATCGGTC	44	sequence01	+	Intergenic region	2	4.92233
1606	TGAAGACCCGATCGTCAAGGATTTGATGGACGTTTACCGGCGTC	44	sequence01	+	mRNA	2	4.92233
1607	TGGTAGAGCGCTTGACTGTTAATCAAGATGTCGACGGTTCGAGC	44	sequence01	+	tRNA	2	4.92233
1608	TTAGGACGCCTGCCTGTCACGCAGGAGATCACGAGTTCGAGTCT	44	sequence01	+	tRNA	2	4.92233
1609	AAGTGGCAGTGCGGTGACGCATGAAGCGGACTAATACTAATCGGT	45	sequence01	+	Intergenic region	2	4.92233
1610	CCCATGTCGAACACAGAAGTTAAGCTTCTTAGCGCCGAGAGTAGT	45	sequence01	+	5S rRNA	2	4.92233
1611	CGCTTGACTGTTAATCAAGATGTCGACGGTTCGAGCCCGCCTGTC	45	sequence01	+	tRNA	2	4.92233
1612	GGTAGAGCAATGGATTGAAGCTCCATGTGTCGGCGGTTCGATTCC	45	sequence01	+	tRNA	2	4.92233
1613	GTTCCCATGTCGAACACAGAAGTTAAGCTTCTTAGCGCCGAGAGT	45	sequence01	+	5S rRNA	2	4.92233
1614	GTTTAGTGGTAAAATTCAAGCTTCCCAAGCTTGCGTCGCGGGTCC	45	sequence01	+	tRNA	2	4.92233
1615	TAGGACGCCTGCCTGTCACGCAGGAGATCACGAGTTCGAGTCTCG	45	sequence01	+	tRNA	2	4.92233
1616	TTTAGGACGCCTGCCTGTCACGCAGGAGATCACGAGTTCGAGTCT	45	sequence01	+	tRNA	2	4.92233
1617	AGTCGGTAGAGCAATGGATTGAAGCTCCATGTGTCGGCGGTTCGAT	46	sequence01	+	tRNA	2	4.92233
1618	AGTTTAATGGTAGAACAACGGTCTCCAAAACCGTCGGTGTGGGTTC	46	sequence01	+	tRNA	2	4.92233
1619	CGAGAAGGATACACCTGTTCCCATGTCGAACACAGAAGTTAAGCTT	46	sequence01	+	5S rRNA	2	4.92233
1620	CGGTGACGCATGAAGCGGACTAATACTAATCGGTCGAGGACTTAAC	46	sequence01	+	Intergenic region	2	4.92233
1621	CTCAGTTGGGAGAGCGTCTGCCTTACAAGCAGAGGGTCACAGGTTC	46	sequence01	+	tRNA	2	4.92233
1622	TAGATAGGTTAGAAGTGGCAGTGCGGTGACGCATGAAGCGGACTAA	46	sequence01	+	Intergenic region	2	4.92233
1623	TTAGAAGTGGCAGTGCGGTGACGCATGAAGCGGACTAATACTAATC	46	sequence01	+	Intergenic region	2	4.92233
1624	TTCTTAGCGCCGAGAGTAGTTGGGGGATCGCTCCCTGCGAGGGTAG	46	sequence01	+	5S rRNA	2	4.92233
1625	AGCGCTTGACTGTTAATCAAGATGTCGACGGTTCGAGCCCGCCTGTC	47	sequence01	+	tRNA	2	4.92233
1626	AGGGATATAGTTTAATGGTAGAACAACGGTCTCCAAAACCGTCGGTG	47	sequence01	+	tRNA	2	4.92233
1627	AGTTGGGAGAGCGTCTGCCTTACAAGCAGAGGGTCACAGGTTCGAGC	47	sequence01	+	tRNA	2	4.92233
1628	CAGGTAGATAGGTTAGAAGTGGCAGTGCGGTGACGCATGAAGCGGAC	47	sequence01	+	Intergenic region	2	4.92233
1629	CGCCTGCCTGTCACGCAGGAGATCACGAGTTCGAGTCTCGTACGGAC	47	sequence01	+	tRNA	2	4.92233
1630	CTAGTTGGTTTAGGACGCCTGCCTGTCACGCAGGAGATCACGAGTTC	47	sequence01	+	tRNA	2	4.92233
1631	GCAGTGCGGTGACGCATGAAGCGGACTAATACTAATCGGTCGAGGAC	47	sequence01	+	Intergenic region	2	4.92233
1632	GCGGGTGTAGTTTAGTGGTAAAATTCAAGCTTCCCAAGCTTGCGTCG	47	sequence01	+	tRNA	2	4.92233
1633	GCTCAGTTGGGAGAGCGTCTGCCTTACAAGCAGAGGGTCACAGGTTC	47	sequence01	+	tRNA	2	4.92233
1634	GGAGGATTAGCTCAGTTGGGAGAGCGTCTGCCTTACAAGCAGAGGGT	47	sequence01	+	tRNA	2	4.92233
1635	GTAGATAGGTTAGAAGTGGCAGTGCGGTGACGCATGAAGCGGACTAA	47	sequence01	+	Intergenic region	2	4.92233
1636	GTCGGTAGAGCAATGGATTGAAGCTCCATGTGTCGGCGGTTCGATTC	47	sequence01	+	tRNA	2	4.92233
1637	GTTGGTCTAGTTGGTTTAGGACGCCTGCCTGTCACGCAGGAGATCAC	47	sequence01	+	tRNA	2	4.92233
1638	TTTAGGACGCCTGCCTGTCACGCAGGAGATCACGAGTTCGAGTCTCG	47	sequence01	+	tRNA	2	4.92233
1639	AGGACGCCTGCCTGTCACGCAGGAGATCACGAGTTCGAGTCTCGTACG	48	sequence01	+	tRNA	2	4.92233
1640	ATGTCGAACACAGAAGTTAAGCTTCTTAGCGCCGAGAGTAGTTGGGGG	48	sequence01	+	5S rRNA	2	4.92233
1641	CAGGTAGATAGGTTAGAAGTGGCAGTGCGGTGACGCATGAAGCGGACT	48	sequence01	+	Intergenic region	2	4.92233
1642	CAGTTGGTAGAGCGCTTGACTGTTAATCAAGATGTCGACGGTTCGAGC	48	sequence01	+	tRNA	2	4.92233
1643	GCGGGTGTAGTTTAGTGGTAAAATTCAAGCTTCCCAAGCTTGCGTCGC	48	sequence01	+	tRNA	2	4.92233
1644	GGAGAGTTGTCCGAGTGGCTGAAGGAGCAGCATTGGAAATGCTGTAAA	48	sequence01	+	tRNA	2	4.92233
1645	ACGCCTGCCTGTCACGCAGGAGATCACGAGTTCGAGTCTCGTACGGACC	49	sequence01	+	tRNA	2	4.92233
1646	CAGTTGGTAGAGCGCTTGACTGTTAATCAAGATGTCGACGGTTCGAGCC	49	sequence01	+	tRNA	2	4.92233
1647	CGATGGCGAGAAGGATACACCTGTTCCCATGTCGAACACAGAAGTTAAG	49	sequence01	+	5S rRNA	2	4.92233
1648	GCGCTTGACTGTTAATCAAGATGTCGACGGTTCGAGCCCGCCTGTCGGA	49	sequence01	+	tRNA	2	4.92233
1649	GGCGGTAGTGGCGAAGTGGTTAACGCACCGGATTGTGGCTCCGGCACGC	49	sequence01	+	tRNA	2	4.92233
1650	GCGTGCCGGAGCCACAATCCGGTGCGTTAACCACTTCGCCACTACCGCC	49	sequence01	-	tRNA	2	4.92233
1651	GGTTTAGGACGCCTGCCTGTCACGCAGGAGATCACGAGTTCGAGTCTCG	49	sequence01	+	tRNA	2	4.92233
1652	TAGCTCAGTTGGTAGAGCGCTTGACTGTTAATCAAGATGTCGACGGTTC	49	sequence01	+	tRNA	2	4.92233
1653	TCAGTCGGTAGAGCAATGGATTGAAGCTCCATGTGTCGGCGGTTCGATT	49	sequence01	+	tRNA	2	4.92233
1654	TTCTTAGCGCCGAGAGTAGTTGGGGGATCGCTCCCTGCGAGGGTAGGAC	49	sequence01	+	5S rRNA	2	4.92233
1655	AGGACGCCTGCCTGTCACGCAGGAGATCACGAGTTCGAGTCTCGTACGGA	50	sequence01	+	tRNA	2	4.92233
1656	AGTGGCAGTGCGGTGACGCATGAAGCGGACTAATACTAATCGGTCGAGGA	50	sequence01	+	Intergenic region	2	4.92233
1657	ATGGCGAGAAGGATACACCTGTTCCCATGTCGAACACAGAAGTTAAGCTT	50	sequence01	+	5S rRNA	2	4.92233
1658	ATGGTAGAACAACGGTCTCCAAAACCGTCGGTGTGGGTTCAACTCCTACT	50	sequence01	+	tRNA	2	4.92233
1659	CAGTTGGTAGAGCGCTTGACTGTTAATCAAGATGTCGACGGTTCGAGCCC	50	sequence01	+	tRNA	2	4.92233
1660	CGATGGCGAGAAGGATACACCTGTTCCCATGTCGAACACAGAAGTTAAGC	50	sequence01	+	5S rRNA	2	4.92233
1661	GTTGGGAGAGCGTCTGCCTTACAAGCAGAGGGTCACAGGTTCGAGCCCTG	50	sequence01	+	tRNA	2	4.92233
1662	TCAGTCGGTAGAGCAATGGATTGAAGCTCCATGTGTCGGCGGTTCGATTC	50	sequence01	+	tRNA	2	4.92233
1663	AGAGCGCTTGACTGTTAATCAAGATGTCGACGGTTCGAGCCCGCCTGTCGG	51	sequence01	+	tRNA	2	4.92233
1664	AGCATTGGAAATGCTGTAAACGGGTTATACCTGTTTCAAGGGTTCGAATCC	51	sequence01	+	tRNA	2	4.92233
1665	AGTGGCAGTGCGGTGACGCATGAAGCGGACTAATACTAATCGGTCGAGGAC	51	sequence01	+	Intergenic region	2	4.92233
1666	AGTTGGGAGAGCGTCTGCCTTACAAGCAGAGGGTCACAGGTTCGAGCCCTG	51	sequence01	+	tRNA	2	4.92233
1667	ATGGCGAGAAGGATACACCTGTTCCCATGTCGAACACAGAAGTTAAGCTTC	51	sequence01	+	5S rRNA	2	4.92233
1668	GGAGGATTAGCTCAGTTGGGAGAGCGTCTGCCTTACAAGCAGAGGGTCACA	51	sequence01	+	tRNA	2	4.92233
1669	GTTAGAAGTGGCAGTGCGGTGACGCATGAAGCGGACTAATACTAATCGGTC	51	sequence01	+	Intergenic region	2	4.92233
1670	GTTGGTAGAGCGCTTGACTGTTAATCAAGATGTCGACGGTTCGAGCCCGCC	51	sequence01	+	tRNA	2	4.92233
1671	CAGTTGGGAGAGCGTCTGCCTTACAAGCAGAGGGTCACAGGTTCGAGCCCTG	52	sequence01	+	tRNA	2	4.92233
1672	GAACACAGAAGTTAAGCTTCTTAGCGCCGAGAGTAGTTGGGGGATCGCTCCC	52	sequence01	+	5S rRNA	2	4.92233
1673	GGTTAGAAGTGGCAGTGCGGTGACGCATGAAGCGGACTAATACTAATCGGTC	52	sequence01	+	Intergenic region	2	4.92233
1674	GTCCGTTGGTCTAGTTGGTTTAGGACGCCTGCCTGTCACGCAGGAGATCACG	52	sequence01	+	tRNA	2	4.92233
1675	GTTGGTAGAGCGCTTGACTGTTAATCAAGATGTCGACGGTTCGAGCCCGCCT	52	sequence01	+	tRNA	2	4.92233
1676	TTGGTCTAGTTGGTTTAGGACGCCTGCCTGTCACGCAGGAGATCACGAGTTC	52	sequence01	+	tRNA	2	4.92233
1677	AGGACGCCTGCCTGTCACGCAGGAGATCACGAGTTCGAGTCTCGTACGGACCG	53	sequence01	+	tRNA	2	4.92233
1678	AGTTGGTAGAGCGCTTGACTGTTAATCAAGATGTCGACGGTTCGAGCCCGCCT	53	sequence01	+	tRNA	2	4.92233
1679	CGATGGCGAGAAGGATACACCTGTTCCCATGTCGAACACAGAAGTTAAGCTTC	53	sequence01	+	5S rRNA	2	4.92233
1680	CTAGTTGGTTTAGGACGCCTGCCTGTCACGCAGGAGATCACGAGTTCGAGTCT	53	sequence01	+	tRNA	2	4.92233
1681	CTTAGCGCCGAGAGTAGTTGGGGGATCGCTCCCTGCGAGGGTAGGACGTTGCC	53	sequence01	+	5S rRNA	2	4.92233
1682	GGAGGATTAGCTCAGTTGGGAGAGCGTCTGCCTTACAAGCAGAGGGTCACAGG	53	sequence01	+	tRNA	2	4.92233
1683	GGCAGTGCGGTGACGCATGAAGCGGACTAATACTAATCGGTCGAGGACTTAAC	53	sequence01	+	Intergenic region	2	4.92233
1684	TCGAACACAGAAGTTAAGCTTCTTAGCGCCGAGAGTAGTTGGGGGATCGCTCC	53	sequence01	+	5S rRNA	2	4.92233
1685	TTAGTGGTAAAATTCAAGCTTCCCAAGCTTGCGTCGCGGGTCCGATTCCCGTC	53	sequence01	+	tRNA	2	4.92233
1686	CGGAATTGGCAGACGCGCTGGACTCAAAATCCAGTTCCCGTTGAGGGAGTATCG	54	sequence01	+	tRNA	2	4.92233
1687	TGCCCCAGGCAGGATTCGAACCTGTACATTGTTTCCAATACAGCGACCTGAACG	54	sequence01	-	tRNA	2	4.92233
1688	GAAGTAATATATAGCACGTATATTCAAGCCAATTCGTTTCGTGCCGTGGTTATC	54	sequence01	+	Intergenic region	2	4.92233
1689	TCAGTCGGTAGAGCAATGGATTGAAGCTCCATGTGTCGGCGGTTCGATTCCGTC	54	sequence01	+	tRNA	2	4.92233
1690	TCGAACACAGAAGTTAAGCTTCTTAGCGCCGAGAGTAGTTGGGGGATCGCTCCC	54	sequence01	+	5S rRNA	2	4.92233
1691	TCTTAGCGCCGAGAGTAGTTGGGGGATCGCTCCCTGCGAGGGTAGGACGTTGCC	54	sequence01	+	5S rRNA	2	4.92233
1692	TTAGGACGCCTGCCTGTCACGCAGGAGATCACGAGTTCGAGTCTCGTACGGACC	54	sequence01	+	tRNA	2	4.92233
1693	TTTAATGGTAGAACAACGGTCTCCAAAACCGTCGGTGTGGGTTCAACTCCTACT	54	sequence01	+	tRNA	2	4.92233
1694	AATGGTAGAACAACGGTCTCCAAAACCGTCGGTGTGGGTTCAACTCCTACTATCC	55	sequence01	+	tRNA	2	4.92233
1695	ATGGCGAGAAGGATACACCTGTTCCCATGTCGAACACAGAAGTTAAGCTTCTTAG	55	sequence01	+	5S rRNA	2	4.92233
1696	CTTCTTAGCGCCGAGAGTAGTTGGGGGATCGCTCCCTGCGAGGGTAGGACGTTGC	55	sequence01	+	5S rRNA	2	4.92233
1697	GATGGACGAGCAAGTACAATCCCCCATATTGTACTTAAACCTAACTCTTTGGCCC	55	sequence01	+	Intergenic region	2	4.92233
1698	GGAGGATTAGCTCAGTTGGGAGAGCGTCTGCCTTACAAGCAGAGGGTCACAGGTT	55	sequence01	+	tRNA	2	4.92233
1699	GTTTAGGACGCCTGCCTGTCACGCAGGAGATCACGAGTTCGAGTCTCGTACGGAC	55	sequence01	+	tRNA	2	4.92233
1700	TTTAGGACGCCTGCCTGTCACGCAGGAGATCACGAGTTCGAGTCTCGTACGGACC	55	sequence01	+	tRNA	2	4.92233
1701	ATATTGTACTTAAACCTAACTCTTTGGCCCTACTGCTACTAAGCGGTAGAGTCATT	56	sequence01	+	Intergenic region	2	4.92233
1702	TTAGCGCCGAGAGTAGTTGGGGGATCGCTCCCTGCGAGGGTAGGACGTTGCCATGC	56	sequence01	+	5S rRNA	2	4.92233
1703	AGCTCAGTTGGTAGAGCGCTTGACTGTTAATCAAGATGTCGACGGTTCGAGCCCGCC	57	sequence01	+	tRNA	2	4.92233
1704	AGTTGGTTTAGGACGCCTGCCTGTCACGCAGGAGATCACGAGTTCGAGTCTCGTACG	57	sequence01	+	tRNA	2	4.92233
1705	CCATGTCGAACACAGAAGTTAAGCTTCTTAGCGCCGAGAGTAGTTGGGGGATCGCTC	57	sequence01	+	5S rRNA	2	4.92233
1706	GGTTAGAAGTGGCAGTGCGGTGACGCATGAAGCGGACTAATACTAATCGGTCGAGGA	57	sequence01	+	Intergenic region	2	4.92233
1707	GTCTAGTTGGTTTAGGACGCCTGCCTGTCACGCAGGAGATCACGAGTTCGAGTCTCG	57	sequence01	+	tRNA	2	4.92233
1708	GTTAGAAGTGGCAGTGCGGTGACGCATGAAGCGGACTAATACTAATCGGTCGAGGAC	57	sequence01	+	Intergenic region	2	4.92233
1709	GTTGGGAGAGCGTCTGCCTTACAAGCAGAGGGTCACAGGTTCGAGCCCTGTATCCTC	57	sequence01	+	tRNA	2	4.92233
1710	TTTAATGGTAGAACAACGGTCTCCAAAACCGTCGGTGTGGGTTCAACTCCTACTATC	57	sequence01	+	tRNA	2	4.92233
1711	AGCTCAGTTGGTAGAGCGCTTGACTGTTAATCAAGATGTCGACGGTTCGAGCCCGCCT	58	sequence01	+	tRNA	2	4.92233
1712	GGAGGATTAGCTCAGTTGGGAGAGCGTCTGCCTTACAAGCAGAGGGTCACAGGTTCGA	58	sequence01	+	tRNA	2	4.92233
1713	GTCGGTAGAGCAATGGATTGAAGCTCCATGTGTCGGCGGTTCGATTCCGTCCCGCGCC	58	sequence01	+	tRNA	2	4.92233
1714	GTTGGTCTAGTTGGTTTAGGACGCCTGCCTGTCACGCAGGAGATCACGAGTTCGAGTC	58	sequence01	+	tRNA	2	4.92233
1715	TAGTTGGTTTAGGACGCCTGCCTGTCACGCAGGAGATCACGAGTTCGAGTCTCGTACG	58	sequence01	+	tRNA	2	4.92233
1716	TGGTTTAGGACGCCTGCCTGTCACGCAGGAGATCACGAGTTCGAGTCTCGTACGGACC	58	sequence01	+	tRNA	2	4.92233
1717	AATGGTAGAACAACGGTCTCCAAAACCGTCGGTGTGGGTTCAACTCCTACTATCCCTGC	59	sequence01	+	tRNA	2	4.92233
1718	AGTTGGTAGAGCGCTTGACTGTTAATCAAGATGTCGACGGTTCGAGCCCGCCTGTCGGA	59	sequence01	+	tRNA	2	4.92233
1719	CATGTCGAACACAGAAGTTAAGCTTCTTAGCGCCGAGAGTAGTTGGGGGATCGCTCCCT	59	sequence01	+	5S rRNA	2	4.92233
1720	TTGGTCTAGTTGGTTTAGGACGCCTGCCTGTCACGCAGGAGATCACGAGTTCGAGTCTC	59	sequence01	+	tRNA	2	4.92233
1721	AGTTTAATGGTAGAACAACGGTCTCCAAAACCGTCGGTGTGGGTTCAACTCCTACTATCC	60	sequence01	+	tRNA	2	4.92233
1722	ATGTCGAACACAGAAGTTAAGCTTCTTAGCGCCGAGAGTAGTTGGGGGATCGCTCCCTGC	60	sequence01	+	5S rRNA	2	4.92233
1723	CATGTCGAACACAGAAGTTAAGCTTCTTAGCGCCGAGAGTAGTTGGGGGATCGCTCCCTG	60	sequence01	+	5S rRNA	2	4.92233
1724	CCATGTCGAACACAGAAGTTAAGCTTCTTAGCGCCGAGAGTAGTTGGGGGATCGCTCCCT	60	sequence01	+	5S rRNA	2	4.92233
1725	CCGTTGGTCTAGTTGGTTTAGGACGCCTGCCTGTCACGCAGGAGATCACGAGTTCGAGTC	60	sequence01	+	tRNA	2	4.92233
1726	TCAGTCGGTAGAGCAATGGATTGAAGCTCCATGTGTCGGCGGTTCGATTCCGTCCCGCGC	60	sequence01	+	tRNA	2	4.92233
1727	TTTAATGGTAGAACAACGGTCTCCAAAACCGTCGGTGTGGGTTCAACTCCTACTATCCCT	60	sequence01	+	tRNA	2	4.92233
1728	CCGTTGGTCTAGTTGGTTTAGGACGCCTGCCTGTCACGCAGGAGATCACGAGTTCGAGTCT	61	sequence01	+	tRNA	2	4.92233
1729	AGCTTCTTAGCGCCGAGAGTAGTTGGGGGATCGCTCCCTGCGAGGGTAGGACGTTGCCATGC	62	sequence01	+	5S rRNA	2	4.92233
1730	CATGTCGAACACAGAAGTTAAGCTTCTTAGCGCCGAGAGTAGTTGGGGGATCGCTCCCTGCG	62	sequence01	+	5S rRNA	2	4.92233
1731	CCATGTCGAACACAGAAGTTAAGCTTCTTAGCGCCGAGAGTAGTTGGGGGATCGCTCCCTGC	62	sequence01	+	5S rRNA	2	4.92233
1732	CTAGTTGGTTTAGGACGCCTGCCTGTCACGCAGGAGATCACGAGTTCGAGTCTCGTACGGAC	62	sequence01	+	tRNA	2	4.92233
1733	GGAGGATTAGCTCAGTTGGGAGAGCGTCTGCCTTACAAGCAGAGGGTCACAGGTTCGAGCCC	62	sequence01	+	tRNA	2	4.92233
1734	TAATGGTAGAACAACGGTCTCCAAAACCGTCGGTGTGGGTTCAACTCCTACTATCCCTGCCA	62	sequence01	+	tRNA	2	4.92233
1735	TAGTTGGTTTAGGACGCCTGCCTGTCACGCAGGAGATCACGAGTTCGAGTCTCGTACGGACC	62	sequence01	+	tRNA	2	4.92233
1736	TGTGGTGACGATGGCGAGAAGGATACACCTGTTCCCATGTCGAACACAGAAGTTAAGCTTCT	62	sequence01	+	5S rRNA	2	4.92233
1737	AGGGATATAGTTTAATGGTAGAACAACGGTCTCCAAAACCGTCGGTGTGGGTTCAACTCCTAC	63	sequence01	+	tRNA	2	4.92233
1738	GGTTAGAAGTGGCAGTGCGGTGACGCATGAAGCGGACTAATACTAATCGGTCGAGGACTTAAC	63	sequence01	+	Intergenic region	2	4.92233
1739	CCTGTTCCCATGTCGAACACAGAAGTTAAGCTTCTTAGCGCCGAGAGTAGTTGGGGGATCGCTC	64	sequence01	+	5S rRNA	2	4.92233
1740	GGTTAGAAGTGGCAGTGCGGTGACGCATGAAGCGGACTAATACTAATCGGTCGAGGACTTAACC	64	sequence01	+	Intergenic region	2	4.92233
1741	GTTTAATGGTAGAACAACGGTCTCCAAAACCGTCGGTGTGGGTTCAACTCCTACTATCCCTGCCA	65	sequence01	+	tRNA	2	4.92233
1742	TCCGACATAGCTCAGTTGGTAGAGCGCTTGACTGTTAATCAAGATGTCGACGGTTCGAGCCCGCC	65	sequence01	+	tRNA	2	4.92233
1743	GGAGGATTAGCTCAGTTGGGAGAGCGTCTGCCTTACAAGCAGAGGGTCACAGGTTCGAGCCCTGTA	66	sequence01	+	tRNA	2	4.92233
1744	GTAGATAGGTTAGAAGTGGCAGTGCGGTGACGCATGAAGCGGACTAATACTAATCGGTCGAGGACT	66	sequence01	+	Intergenic region	2	4.92233
1745	GGTAGATAGGTTAGAAGTGGCAGTGCGGTGACGCATGAAGCGGACTAATACTAATCGGTCGAGGACT	67	sequence01	+	Intergenic region	2	4.92233
1746	AAGTTAAGCTTCTTAGCGCCGAGAGTAGTTGGGGGATCGCTCCCTGCGAGGGTAGGACGTTGCCATGC	68	sequence01	+	5S rRNA	2	4.92233
1747	CAGGTAGATAGGTTAGAAGTGGCAGTGCGGTGACGCATGAAGCGGACTAATACTAATCGGTCGAGGACT	69	sequence01	+	Intergenic region	2	4.92233
1748	GATGGACGAGCAAGTACAATCCCCCATATTGTACTTAAACCTAACTCTTTGGCCCTACTGCTACTAAGC	69	sequence01	+	Intergenic region	2	4.92233
1749	GTACCTAATAGTTATACACTTGTTCATTTTACTCCCCCAAAGTGGATGGACGAGCAAGTACAATCCCCC	69	sequence01	+	Intergenic region	2	4.92233
1750	AGGTAGATAGGTTAGAAGTGGCAGTGCGGTGACGCATGAAGCGGACTAATACTAATCGGTCGAGGACTTAAC	72	sequence01	+	Intergenic region	2	4.92233
1751	GAAGTAATATATAGCACGTATATTCAAGCCAATTCGTTTCGTGCCGTGGTTATCCTTGCGATAATCACGGTTT	73	sequence01	+	Intergenic region	2	4.92233
1752	GAAGTAATATATAGCACGTATATTCAAGCCAATTCGTTTCGTGCCGTGGTTATCCTTGCGATAATCACGGTTTT	74	sequence01	+	Intergenic region	2	4.92233
1753	TGTGGTGACGATGGCGAGAAGGATACACCTGTTCCCATGTCGAACACAGAAGTTAAGCTTCTTAGCGCCGAGAGTA	76	sequence01	+	5S rRNA	2	4.92233
1754	CATGTCGAACACAGAAGTTAAGCTTCTTAGCGCCGAGAGTAGTTGGGGGATCGCTCCCTGCGAGGGTAGGACGTTGCC	78	sequence01	+	5S rRNA	2	4.92233
1755	CCATGTCGAACACAGAAGTTAAGCTTCTTAGCGCCGAGAGTAGTTGGGGGATCGCTCCCTGCGAGGGTAGGACGTTGC	78	sequence01	+	5S rRNA	2	4.92233
1756	GATGGCGAGAAGGATACACCTGTTCCCATGTCGAACACAGAAGTTAAGCTTCTTAGCGCCGAGAGTAGTTGGGGGATC	78	sequence01	+	5S rRNA	2	4.92233
1757	ATGGCGAGAAGGATACACCTGTTCCCATGTCGAACACAGAAGTTAAGCTTCTTAGCGCCGAGAGTAGTTGGGGGATCGCTCC	82	sequence01	+	5S rRNA	2	4.92233
1758	CATGTCGAACACAGAAGTTAAGCTTCTTAGCGCCGAGAGTAGTTGGGGGATCGCTCCCTGCGAGGGTAGGACGTTGCCATGC	82	sequence01	+	5S rRNA	2	4.92233
1759	GATGGCGAGAAGGATACACCTGTTCCCATGTCGAACACAGAAGTTAAGCTTCTTAGCGCCGAGAGTAGTTGGGGGATCGCTC	82	sequence01	+	5S rRNA	2	4.92233
1760	GGTGACGATGGCGAGAAGGATACACCTGTTCCCATGTCGAACACAGAAGTTAAGCTTCTTAGCGCCGAGAGTAGTTGGGGGATC	84	sequence01	+	5S rRNA	2	4.92233
1761	GACAACGAGATGTTGACTTGGCGTTCATCGTCCGTATCGCGCTTGCGTTCGACCCAGCCTTGGGTTTGCATCCGTTTCAATAACGG	86	sequence01	-	mRNA	2	4.92233
1762	CCTGTTCCCATGTCGAACACAGAAGTTAAGCTTCTTAGCGCCGAGAGTAGTTGGGGGATCGCTCCCTGCGAGGGTAGGACGTTGCCATGC	90	sequence01	+	5S rRNA	2	4.92233
1763	TGTGGTGACGATGGCGAGAAGGATACACCTGTTCCCATGTCGAACACAGAAGTTAAGCTTCTTAGCGCCGAGAGTAGTTGGGGGATCGCTCCC	93	sequence01	+	5S rRNA	2	4.92233
1764	TGTGGTGACGATGGCGAGAAGGATACACCTGTTCCCATGTCGAACACAGAAGTTAAGCTTCTTAGCGCCGAGAGTAGTTGGGGGATCGCTCCCT	94	sequence01	+	5S rRNA	2	4.92233
1765	TGTGGTGACGATGGCGAGAAGGATACACCTGTTCCCATGTCGAACACAGAAGTTAAGCTTCTTAGCGCCGAGAGTAGTTGGGGGATCGCTCCCTGC	96	sequence01	+	5S rRNA	2	4.92233
1766	TGTGGTGACGATGGCGAGAAGGATACACCTGTTCCCATGTCGAACACAGAAGTTAAGCTTCTTAGCGCCGAGAGTAGTTGGGGGATCGCTCCCTGCG	97	sequence01	+	5S rRNA	2	4.92233
1767	GTACCTAATAGTTATACACTTGTTCATTTTACTCCCCCAAAGTGGATGGACGAGCAAGTACAATCCCCCATATTGTACTTAAACCTAACTCTTTGGCCC	99	sequence01	+	Intergenic region	2	4.92233
1768	CGAGAAGGATACACCTGTTCCCATGTCGAACACAGAAGTTAAGCTTCTTAGCGCCGAGAGTAGTTGGGGGATCGCTCCCTGCGAGGGTAGGACGTTGCCATGC	103	sequence01	+	5S rRNA	2	4.92233
1769	TGACGATGGCGAGAAGGATACACCTGTTCCCATGTCGAACACAGAAGTTAAGCTTCTTAGCGCCGAGAGTAGTTGGGGGATCGCTCCCTGCGAGGGTAGGACGTTGCCATGC	112	sequence01	+	5S rRNA	2	4.92233
1770	TGTGGTGACGATGGCGAGAAGGATACACCTGTTCCCATGTCGAACACAGAAGTTAAGCTTCTTAGCGCCGAGAGTAGTTGGGGGATCGCTCCCTGCGAGGGTAGGACGTTGCCATG	116	sequence01	+	5S rRNA	2	4.92233
1771	AACGGTCTCCAAAAC	15	sequence01	+	tRNA	1	2.46116
1772	CGCCTACTGTCCAGT	15	sequence01	-	mRNA	1	2.46116
1773	AGGACGTTGCCATGC	15	sequence01	+	5S rRNA	1	2.46116
1774	AGTTGGGGGATCGCT	15	sequence01	+	5S rRNA	1	2.46116
1775	CAAGGGTTCGAATCC	15	sequence01	+	tRNA	1	2.46116
1776	CAGGTAGATAGGTTA	15	sequence01	+	Intergenic region	1	2.46116
1777	CAGTTCCCGTTGAGG	15	sequence01	+	tRNA	1	2.46116
1778	GGGCAAGTCCAACTG	15	sequence01	-	mRNA	1	2.46116
1779	CAGTTGGTAGAGCGC	15	sequence01	+	tRNA	1	2.46116
1780	CCCATGTCGAACACA	15	sequence01	+	5S rRNA	1	2.46116
1781	CGAGAAGGATACACC	15	sequence01	+	5S rRNA	1	2.46116
1782	CGAGTCTCGTACGGA	15	sequence01	+	tRNA	1	2.46116
1783	CGGGTTCGGTGGTTC	15	sequence01	+	tRNA	1	2.46116
1784	CTCAGTTGGGAGAGC	15	sequence01	+	tRNA	1	2.46116
1785	CTCAGTTGGTAGAGC	15	sequence01	+	tRNA	1	2.46116
1786	CTCCCTGCGAGGGTA	15	sequence01	+	5S rRNA	1	2.46116
1787	CTTCATCACCGGTTC	15	sequence01	+	tRNA	1	2.46116
1788	GCCGGGACCGGGAAG	15	sequence01	-	Intergenic region	1	2.46116
1789	CTTGACTGTTAATCA	15	sequence01	+	tRNA	1	2.46116
1790	CTTGCGTCGCGGGTC	15	sequence01	+	tRNA	1	2.46116
1791	GATTGTGGCTCCGGC	15	sequence01	+	tRNA	1	2.46116
1792	GCCGGAGCCACAATC	15	sequence01	-	tRNA	1	2.46116
1793	GCAGCATTGGAAATG	15	sequence01	+	tRNA	1	2.46116
1794	GCGGAATTGGCAGAC	15	sequence01	+	tRNA	1	2.46116
1795	GCTCAGTCGGTAGAG	15	sequence01	+	tRNA	1	2.46116
1796	GCTCAGTTGGGAGAG	15	sequence01	+	tRNA	1	2.46116
1797	TGTTTCCAATACAGC	15	sequence01	-	tRNA	1	2.46116
1798	GCTTGACTGTTAATC	15	sequence01	+	tRNA	1	2.46116
1799	GGACGCCTGCCTGTC	15	sequence01	+	tRNA	1	2.46116
1800	GGAGGGGTAGCGAAA	15	sequence01	+	tRNA	1	2.46116
1801	GGCTCGGTAGCTCAG	15	sequence01	+	tRNA	1	2.46116
1802	GTAGAGCGCTTGACT	15	sequence01	+	tRNA	1	2.46116
1803	GTGGCGGAATTGGCA	15	sequence01	+	tRNA	1	2.46116
1804	GTTCGAATCCACTCC	15	sequence01	+	tRNA	1	2.46116
1805	GTTCGAGCCCTGTAT	15	sequence01	+	tRNA	1	2.46116
1806	GTTGGGAGAGCGTCT	15	sequence01	+	tRNA	1	2.46116
1807	GTTGGGGGATCGCTC	15	sequence01	+	5S rRNA	1	2.46116
1808	GTTGGTAGAGCGCTT	15	sequence01	+	tRNA	1	2.46116
1809	TAATCGGTCGAGGAC	15	sequence01	+	Intergenic region	1	2.46116
1810	TCACGAGTTCGAGTC	15	sequence01	+	tRNA	1	2.46116
1811	TGCGAGGGTAGGACG	15	sequence01	+	5S rRNA	1	2.46116
1812	TGGCAGTGCGGTGAC	15	sequence01	+	Intergenic region	1	2.46116
1813	TGTGGTGACGATGGC	15	sequence01	+	5S rRNA	1	2.46116
1814	TTGGTTTAGGACGCC	15	sequence01	+	tRNA	1	2.46116
1815	AACACAGAAGTTAAGC	16	sequence01	+	5S rRNA	1	2.46116
1816	AAGTGGCAGTGCGGTG	16	sequence01	+	Intergenic region	1	2.46116
1817	AATGGACTTTGACTCC	16	sequence01	+	tRNA	1	2.46116
1818	AATGTACTGATTCGGC	16	sequence01	+	Intergenic region	1	2.46116
1819	ACAAGCAGAGGGTCAC	16	sequence01	+	tRNA	1	2.46116
1820	ACACAGAAGTTAAGCT	16	sequence01	+	5S rRNA	1	2.46116
1821	ACGCCTGCCTGTCACG	16	sequence01	+	tRNA	1	2.46116
1822	AGAGGGTCACAGGTTC	16	sequence01	+	tRNA	1	2.46116
1823	AGAGTAGTTGGGGGAT	16	sequence01	+	5S rRNA	1	2.46116
1824	AGCTCAGTCGGTAGAG	16	sequence01	+	tRNA	1	2.46116
1825	ATAGCTCAGTTGGTAG	16	sequence01	+	tRNA	1	2.46116
1826	CAATGGATTGAAGCTC	16	sequence01	+	tRNA	1	2.46116
1827	CACAGGTTCGAGCCCT	16	sequence01	+	tRNA	1	2.46116
1828	CACCGGATTGTGGCTC	16	sequence01	+	tRNA	1	2.46116
1829	GAGCCACAATCCGGTG	16	sequence01	-	tRNA	1	2.46116
1830	CGAGAAGGATACACCT	16	sequence01	+	5S rRNA	1	2.46116
1831	CGCTTGACTGTTAATC	16	sequence01	+	tRNA	1	2.46116
1832	CGGTCGAGGACTTAAC	16	sequence01	+	Intergenic region	1	2.46116
1833	GACCCCGATCGCCGGT	16	sequence01	+	tRNA	1	2.46116
1834	GAGTAGTTGGGGGATC	16	sequence01	+	5S rRNA	1	2.46116
1835	GATGGCGAGAAGGATA	16	sequence01	+	5S rRNA	1	2.46116
1836	GATTCCGTCCCGCGCC	16	sequence01	+	tRNA	1	2.46116
1837	GCATGAAGCGGACTAA	16	sequence01	+	Intergenic region	1	2.46116
1838	GCGGGTGTAGTTTAGT	16	sequence01	+	tRNA	1	2.46116
1839	GGAGATCACGAGTTCG	16	sequence01	+	tRNA	1	2.46116
1840	GGATTGTGGCTCCGGC	16	sequence01	+	tRNA	1	2.46116
1841	GCCGGAGCCACAATCC	16	sequence01	-	tRNA	1	2.46116
1842	GGCAGTGCGGTGACGC	16	sequence01	+	Intergenic region	1	2.46116
1843	GTCTAGTTGGTTTAGG	16	sequence01	+	tRNA	1	2.46116
1844	GTGGCAGTGCGGTGAC	16	sequence01	+	Intergenic region	1	2.46116
1845	GTTAGAAGTGGCAGTG	16	sequence01	+	Intergenic region	1	2.46116
1846	GTTGGGGGATCGCTCC	16	sequence01	+	5S rRNA	1	2.46116
1847	TAGGACGTTGCCATGC	16	sequence01	+	5S rRNA	1	2.46116
1848	TCAGTTGGTAGAGCGC	16	sequence01	+	tRNA	1	2.46116
1849	TGACGATGGCGAGAAG	16	sequence01	+	5S rRNA	1	2.46116
1850	TGTAAACGGGTTATAC	16	sequence01	+	tRNA	1	2.46116
1851	TGTGGTGACGATGGCG	16	sequence01	+	5S rRNA	1	2.46116
1852	TTGACTGTTAATCAAG	16	sequence01	+	tRNA	1	2.46116
1853	AAGAACTTGGCTTGAAG	17	sequence01	+	mRNA	1	2.46116
1854	ACGATGGCGAGAAGGAT	17	sequence01	+	5S rRNA	1	2.46116
1855	AGAGTAGTTGGGGGATC	17	sequence01	+	5S rRNA	1	2.46116
1856	AGCGTCTGCCTTACAAG	17	sequence01	+	tRNA	1	2.46116
1857	AGCTCAGTTGGTAGAGC	17	sequence01	+	tRNA	1	2.46116
1858	AGGGATATAGTTTAATG	17	sequence01	+	tRNA	1	2.46116
1859	AGGGTAGGACGTTGCCA	17	sequence01	+	5S rRNA	1	2.46116
1860	AGTGGCAGTGCGGTGAC	17	sequence01	+	Intergenic region	1	2.46116
1861	AGTTCGAGTCTCGTACG	17	sequence01	+	tRNA	1	2.46116
1862	AGTTGGTAGAGCGCTTG	17	sequence01	+	tRNA	1	2.46116
1863	ATGGTAGAACAACGGTC	17	sequence01	+	tRNA	1	2.46116
1864	CAGAGGGTCACAGGTTC	17	sequence01	+	tRNA	1	2.46116
1865	CGACATAGCTCAGTTGG	17	sequence01	+	tRNA	1	2.46116
1866	CGTTGGTCTAGTTGGTT	17	sequence01	+	tRNA	1	2.46116
1867	CTAATCGGTCGAGGACT	17	sequence01	+	Intergenic region	1	2.46116
1868	CTCAGTTGGTAGAGCGC	17	sequence01	+	tRNA	1	2.46116
1869	CTTCCCAAGCTTGCGTC	17	sequence01	+	tRNA	1	2.46116
1870	GACGCCTGCCTGTCACG	17	sequence01	+	tRNA	1	2.46116
1871	GATTGTGGCTCCGGCAC	17	sequence01	+	tRNA	1	2.46116
1872	GTGCCGGAGCCACAATC	17	sequence01	-	tRNA	1	2.46116
1873	GCAGTAACATGGGTTCG	17	sequence01	+	tRNA	1	2.46116
1874	GCATGAAGCGGACTAAT	17	sequence01	+	Intergenic region	1	2.46116
1875	GCGGAATTGGCAGACGC	17	sequence01	+	tRNA	1	2.46116
1876	GCTTGCGTCGCGGGTCC	17	sequence01	+	tRNA	1	2.46116
1877	GGCTAAACGCGGCGGAC	17	sequence01	+	tRNA	1	2.46116
1878	GGCTCGGTAGCTCAGTC	17	sequence01	+	tRNA	1	2.46116
1879	GGGAGAGCGTCTGCCTT	17	sequence01	+	tRNA	1	2.46116
1880	GGTAGATAGGTTAGAAG	17	sequence01	+	Intergenic region	1	2.46116
1881	GGTGACGATGGCGAGAA	17	sequence01	+	5S rRNA	1	2.46116
1882	GTTCGAGCCCGCCTGTC	17	sequence01	+	tRNA	1	2.46116
1883	GTTTAGGACGCCTGCCT	17	sequence01	+	tRNA	1	2.46116
1884	TAGCTCAGTTGGGAGAG	17	sequence01	+	tRNA	1	2.46116
1885	TAGCTCAGTTGGTAGAG	17	sequence01	+	tRNA	1	2.46116
1886	TAGGACGCCTGCCTGTC	17	sequence01	+	tRNA	1	2.46116
1887	TGTGGTGACGATGGCGA	17	sequence01	+	5S rRNA	1	2.46116
1888	TTTATGGAGGGGTAGCG	17	sequence01	+	tRNA	1	2.46116
1889	AACAACGGTCTCCAAAAC	18	sequence01	+	tRNA	1	2.46116
1890	AAGCTCCATGTGTCGGCG	18	sequence01	+	tRNA	1	2.46116
1891	AATCCGCTCCTTCGGGTT	18	sequence01	+	tRNA	1	2.46116
1892	AATGGTAGAACAACGGTC	18	sequence01	+	tRNA	1	2.46116
1893	GATTCGAACCTGTACATT	18	sequence01	-	tRNA	1	2.46116
1894	AGGGATATAGTTTAATGG	18	sequence01	+	tRNA	1	2.46116
1895	AGGTAGATAGGTTAGAAG	18	sequence01	+	Intergenic region	1	2.46116
1896	AGTAGTTGGGGGATCGCT	18	sequence01	+	5S rRNA	1	2.46116
1897	AGTGCCAGGGACAGTATC	18	sequence01	+	mRNA	1	2.46116
1898	ATACTAATCGGTCGAGGA	18	sequence01	+	Intergenic region	1	2.46116
1899	ATCACGAGTTCGAGTCTC	18	sequence01	+	tRNA	1	2.46116
1900	CAGAGGGTCACAGGTTCG	18	sequence01	+	tRNA	1	2.46116
1901	CATGAAGCGGACTAATAC	18	sequence01	+	Intergenic region	1	2.46116
1902	CCGAGAGTAGTTGGGGGA	18	sequence01	+	5S rRNA	1	2.46116
1903	CGAGAAGGATACACCTGT	18	sequence01	+	5S rRNA	1	2.46116
1904	CGGTGTGGGTTCAACTCC	18	sequence01	+	tRNA	1	2.46116
1905	CTCAGTTGGTAGAGCGCT	18	sequence01	+	tRNA	1	2.46116
1906	CTTCGGGTTCGGTGGTTC	18	sequence01	+	tRNA	1	2.46116
1907	GATGGCGAGAAGGATACA	18	sequence01	+	5S rRNA	1	2.46116
1908	GATTAGCTCAGTTGGGAG	18	sequence01	+	tRNA	1	2.46116
1909	GCGAGGGTAGGACGTTGC	18	sequence01	+	5S rRNA	1	2.46116
1910	GCGCTGGACTCAAAATCC	18	sequence01	+	tRNA	1	2.46116
1911	GCGGATGCGAACCAACCC	18	sequence01	+	mRNA	1	2.46116
1912	GCGGGTGTAGTTTAGTGG	18	sequence01	+	tRNA	1	2.46116
1913	CATTGTTTCCAATACAGC	18	sequence01	-	tRNA	1	2.46116
1914	GGACGCCTGCCTGTCACG	18	sequence01	+	tRNA	1	2.46116
1915	GGCGGAATTGGCAGACGC	18	sequence01	+	tRNA	1	2.46116
1916	GGCGGTAGTGGCGAAGTG	18	sequence01	+	tRNA	1	2.46116
1917	CACTTCGCCACTACCGCC	18	sequence01	-	tRNA	1	2.46116
1918	GGTAGATAGGTTAGAAGT	18	sequence01	+	Intergenic region	1	2.46116
1919	GGTAGGACGTTGCCATGC	18	sequence01	+	5S rRNA	1	2.46116
1920	GTGGTGACGATGGCGAGA	18	sequence01	+	5S rRNA	1	2.46116
1921	GTTCGAGCCCGCCTGTCG	18	sequence01	+	tRNA	1	2.46116
1922	GTTGGGAGAGCGTCTGCC	18	sequence01	+	tRNA	1	2.46116
1923	GTTGGTAGAGCGCTTGAC	18	sequence01	+	tRNA	1	2.46116
1924	TAATACTAATCGGTCGAG	18	sequence01	+	Intergenic region	1	2.46116
1925	TAGCTCAGTTGGGAGAGC	18	sequence01	+	tRNA	1	2.46116
1926	TCAGTTGGTAGAGCGCTT	18	sequence01	+	tRNA	1	2.46116
1927	TCGGTCGAGGACTTAACC	18	sequence01	+	Intergenic region	1	2.46116
1928	TTGGGAGAGCGTCTGCCT	18	sequence01	+	tRNA	1	2.46116
1929	TTTATGGAGGGGTAGCGA	18	sequence01	+	tRNA	1	2.46116
1930	AACGCGGCGGACTGTAAAT	19	sequence01	+	tRNA	1	2.46116
1931	ACATAGCTCAGTTGGTAGA	19	sequence01	+	tRNA	1	2.46116
1932	ACGATGGCGAGAAGGATAC	19	sequence01	+	5S rRNA	1	2.46116
1933	AGCAGAGGGTCACAGGTTC	19	sequence01	+	tRNA	1	2.46116
1934	AGCGGACTAATACTAATCG	19	sequence01	+	Intergenic region	1	2.46116
1935	AGTGGTAAGGCAGAGGTCT	19	sequence01	+	tRNA	1	2.46116
1936	AGTTGGTTTAGGACGCCTG	19	sequence01	+	tRNA	1	2.46116
1937	AGTTTAATGGTAGAACAAC	19	sequence01	+	tRNA	1	2.46116
1938	ATGGAGGGGTAGCGAAATC	19	sequence01	+	tRNA	1	2.46116
1939	ATGTCGACGGTTCGAGCCC	19	sequence01	+	tRNA	1	2.46116
1940	CAAAAGGCAGAGGATCAAG	19	sequence01	+	mRNA	1	2.46116
1941	CAAGCAGAGGGTCACAGGT	19	sequence01	+	tRNA	1	2.46116
1942	CAGTTGGGAGAGCGTCTGC	19	sequence01	+	tRNA	1	2.46116
1943	CGACCCCGATCGCCGGTAC	19	sequence01	+	tRNA	1	2.46116
1944	CTAGTTGGTTTAGGACGCC	19	sequence01	+	tRNA	1	2.46116
1945	GAAGCTCCATGTGTCGGCG	19	sequence01	+	tRNA	1	2.46116
1946	GAGCAATGGATTGAAGCTC	19	sequence01	+	tRNA	1	2.46116
1947	GATGGCGAGAAGGATACAC	19	sequence01	+	5S rRNA	1	2.46116
1948	GATTAGCTCAGTTGGGAGA	19	sequence01	+	tRNA	1	2.46116
1949	GGAGGGGTAGCGAAATCTG	19	sequence01	+	tRNA	1	2.46116
1950	GGATTAGCTCAGTTGGGAG	19	sequence01	+	tRNA	1	2.46116
1951	GGCTCGGTAGCTCAGTCGG	19	sequence01	+	tRNA	1	2.46116
1952	GGTCCGTTGGTCTAGTTGG	19	sequence01	+	tRNA	1	2.46116
1953	GGTCTAGTTGGTTTAGGAC	19	sequence01	+	tRNA	1	2.46116
1954	GTCGGTGTGGGTTCAACTC	19	sequence01	+	tRNA	1	2.46116
1955	GTTAGAAGTGGCAGTGCGG	19	sequence01	+	Intergenic region	1	2.46116
1956	GTTCGAGTCTCGTACGGAC	19	sequence01	+	tRNA	1	2.46116
1957	TAGGACGCCTGCCTGTCAC	19	sequence01	+	tRNA	1	2.46116
1958	TAGTTGGTTTAGGACGCCT	19	sequence01	+	tRNA	1	2.46116
1959	TCCGAGTGGCTGAAGGAGC	19	sequence01	+	tRNA	1	2.46116
1960	TGACGATGGCGAGAAGGAT	19	sequence01	+	5S rRNA	1	2.46116
1961	TTAGCTCAGTTGGGAGAGC	19	sequence01	+	tRNA	1	2.46116
1962	TTTAGGACGCCTGCCTGTC	19	sequence01	+	tRNA	1	2.46116
1963	AATCCGCTCCTTCGGGTTCG	20	sequence01	+	tRNA	1	2.46116
1964	AGGATTCGAACCTGTACATT	20	sequence01	-	tRNA	1	2.46116
1965	AGAAGGATACACCTGTTCCC	20	sequence01	+	5S rRNA	1	2.46116
1966	AGCAGAGGGTCACAGGTTCG	20	sequence01	+	tRNA	1	2.46116
1967	AGGAGATCACGAGTTCGAGT	20	sequence01	+	tRNA	1	2.46116
1968	AGGATACACCTGTTCCCATG	20	sequence01	+	5S rRNA	1	2.46116
1969	AGTTCGAGTCTCGTACGGAC	20	sequence01	+	tRNA	1	2.46116
1970	ATACTAATCGGTCGAGGACT	20	sequence01	+	Intergenic region	1	2.46116
1971	ATTGGAAATGCTGTAAACGG	20	sequence01	+	tRNA	1	2.46116
1972	CCGAGTTAGCATGCGTGGCG	20	sequence01	+	Intergenic region	1	2.46116
1973	CGAGAGTAGTTGGGGGATCG	20	sequence01	+	5S rRNA	1	2.46116
1974	CGAGGGTAGGACGTTGCCAT	20	sequence01	+	5S rRNA	1	2.46116
1975	CGGATTGTGGCTCCGGCACG	20	sequence01	+	tRNA	1	2.46116
1976	CGTGCCGGAGCCACAATCCG	20	sequence01	-	tRNA	1	2.46116
1977	CTAGTTGGTTTAGGACGCCT	20	sequence01	+	tRNA	1	2.46116
1978	CTTCATCACCGGTTCAAATC	20	sequence01	+	tRNA	1	2.46116
1979	GGTAAGTTCAGTAACCGTTC	20	sequence01	-	mRNA	1	2.46116
1980	GCGGACTAATACTAATCGGT	20	sequence01	+	Intergenic region	1	2.46116
1981	GGCGGTAGTGGCGAAGTGGT	20	sequence01	+	tRNA	1	2.46116
1982	ACCACTTCGCCACTACCGCC	20	sequence01	-	tRNA	1	2.46116
1983	GGCTCGGTAGCTCAGTCGGT	20	sequence01	+	tRNA	1	2.46116
1984	GGTAGCTCAGTCGGTAGAGC	20	sequence01	+	tRNA	1	2.46116
1985	GGTCCGTTGGTCTAGTTGGT	20	sequence01	+	tRNA	1	2.46116
1986	GGTTAGAAGTGGCAGTGCGG	20	sequence01	+	Intergenic region	1	2.46116
1987	GGTTCGAGCCCGCCTGTCGG	20	sequence01	+	tRNA	1	2.46116
1988	GCCCCAGGCAGGATTCGAAC	20	sequence01	-	tRNA	1	2.46116
1989	GTTCGACCCCGATCGCCGGT	20	sequence01	+	tRNA	1	2.46116
1990	GTTCGAGCCCGCCTGTCGGA	20	sequence01	+	tRNA	1	2.46116
1991	GTTGGGAGAGCGTCTGCCTT	20	sequence01	+	tRNA	1	2.46116
1992	GTTGGTCTAGTTGGTTTAGG	20	sequence01	+	tRNA	1	2.46116
1993	TAATGGTAGAACAACGGTCT	20	sequence01	+	tRNA	1	2.46116
1994	TAGTTTAATGGTAGAACAAC	20	sequence01	+	tRNA	1	2.46116
1995	TCAGTTGGGAGAGCGTCTGC	20	sequence01	+	tRNA	1	2.46116
1996	TCTAGTTGGTTTAGGACGCC	20	sequence01	+	tRNA	1	2.46116
1997	TGCGAGGGTAGGACGTTGCC	20	sequence01	+	5S rRNA	1	2.46116
1998	TGCGTCGCGGGTCCGATTCC	20	sequence01	+	tRNA	1	2.46116
[truncated: 84,238 more rows]
